# Supplementary material for: Crystal structure of flumioxazin
Source: Acta Crystallogr E Crystallogr Commun. 2015 Sep 17;71(Pt 10):o768. doi: 10.1107/S2056989015017223 (PMC4647385; doi:10.1107/S2056989015017223)
Supplement: Supplementary file 1 [file e-71-0o768-sup1.cif]

##############################################################################
#                                                                            #
# This CIF contains the data in a paper accepted for publication in          #
# Acta Crystallographica Section E. It conforms to the requirements of       #
# Notes for Authors for Acta Crystallographica Section E, and has been       #
# peer reviewed under the auspices of the IUCr Commission on Journals.       #
#                                                                            #
# Full details of the Crystallographic Information File format               #
# are given in the paper "The Crystallographic Information File (CIF):       #
# a New Standard Archive File for Crystallography" by S. R. Hall, F. H.      #
# Allen and I. D. Brown [Acta Cryst. (1991), A47, 655-685].                  #
#                                                                            #
# The current version of the core CIF dictionary is obtainable from          #
# ftp://ftp.iucr.org/pub/cif_core.dic.                                       #
#                                                                            #
# Software is freely available for graphical display of the structure(s)     #
# in this CIF. For information consult the CIF software page                 #
# http://www.iucr.org/resources/cif/software.                                #
#                                                                            #
# This file may be used for bona fide research purposes within the           #
# scientific community so long as proper attribution is given to the journal # 
# article from which it was obtained.                                        #
#                                                                            #
##############################################################################
data_global
_audit_creation_method     'form.cif (version 2.0)'
_journal_data_validation_number     ?
_journal_date_recd_electronic     2015-09-08
_journal_date_accepted     2015-09-15
_journal_name_full     'Acta Crystallographica, Section E'
_journal_year     2015
_journal_volume     71
_journal_issue     10
_journal_page_first     o768
_journal_page_last     o768
_journal_paper_category     HO
_journal_paper_doi     10.1107/S2056989015017223
_journal_coeditor_code     HB7502
loop_
    _publ_contact_author_name
    _publ_contact_author_address
    _publ_contact_author_email
    'Kim, Tae Ho'
;
Department of Chemistry and Research Institute of Natural Sciences,
Gyeongsang National University, Jinju 52828, Republic of Korea
;
;
thkim@gnu.ac.kr
;
    'Kim, Jineun'
;
Department of Chemistry and Research Institute of Natural Sciences,
Gyeongsang National University, Jinju 52828, Republic of Korea
;
;
jekim@gnu.ac.kr
;
_publ_contact_author_fax     '+82-55-772-2789'
_publ_contact_author_phone     '+82-55-772-2789'
_publ_section_title
;
Crystal structure of flumioxazin
;
loop_
    _publ_author_name
    _publ_author_address
    'Park, Hyunjin'
;
Department of Chemistry and Research Institute of Natural Sciences,
Gyeongsang National University, Jinju 52828, Republic of Korea
;
    'Kim, Jineun'
;
Department of Chemistry and Research Institute of Natural Sciences,
Gyeongsang National University, Jinju 52828, Republic of Korea
;
    'Kwon, Eunjin'
;
Department of Chemistry and Research Institute of Natural Sciences,
Gyeongsang National University, Jinju 52828, Republic of Korea
;
    'Kim, Tae Ho'
;
Department of Chemistry and Research Institute of Natural Sciences,
Gyeongsang National University, Jinju 52828, Republic of Korea
;
_publ_section_synopsis     .
data_I
_audit_creation_method     SHELXL-2013
_chemical_name_systematic
;\
2-[7-Fluoro-3,4-dihydro-3-oxo-4-(prop-2-yn-1-yl)-2<i>H</i>-1,4-benzoxazin-6-\
yl]-4,5,6,7-tetrahydro-1<i>H</i>-isoindole-1,3(2<i>H</i>)-dione
;
_chemical_name_common     Flumioxazin
_chemical_formula_moiety     'C19 H15 F N2 O4'
_chemical_formula_sum     'C19 H15 F N2 O4'
_chemical_formula_iupac     'C19 H15 F N2 O4'
_chemical_formula_weight     354.33
_chemical_melting_point     ?
_shelx_space_group_comment
;
The symmetry employed for this shelxl refinement is uniquely defined
by the following loop, which should always be used as a source of
symmetry information in preference to the above space-group names.
They are only intended as comments.
;
_space_group_crystal_system     monoclinic
_space_group_name_H-M_alt     'P 21/c'
_space_group_name_Hall     '-P 2ybc'
loop_
    _space_group_symop_operation_xyz
    'x, y, z'
    '-x, y+1/2, -z+1/2'
    '-x, -y, -z'
    'x, -y-1/2, z-1/2'
_cell_length_a     8.8960(10)
_cell_length_b     7.1592(8)
_cell_length_c     25.708(3)
_cell_angle_alpha     90
_cell_angle_beta     96.039(6)
_cell_angle_gamma     90
_cell_volume     1628.2(3)
_cell_formula_units_Z     4
_cell_measurement_reflns_used     8497
_cell_measurement_theta_min     2.66
_cell_measurement_theta_max     28.22
_cell_measurement_temperature     173(2)
_exptl_crystal_description     plate
_exptl_crystal_colour     colourless
_exptl_crystal_size_max     0.50
_exptl_crystal_size_mid     0.26
_exptl_crystal_size_min     0.05
_exptl_crystal_density_diffrn     1.445
_exptl_crystal_density_meas     ?
_exptl_crystal_density_method     ?
_exptl_crystal_F_000     736
_exptl_absorpt_coefficient_mu     0.110
_exptl_absorpt_correction_type     multi-scan
_exptl_absorpt_process_details
;
(SADABS; Bruker, 2013)
;
_shelx_estimated_absorpt_T_min     0.947
_shelx_estimated_absorpt_T_max     0.995
_exptl_absorpt_correction_T_min     0.5754
_exptl_absorpt_correction_T_max     0.7457
_exptl_special_details     ?
_diffrn_ambient_temperature     173(2)
_diffrn_radiation_type     MoK\a
_diffrn_radiation_wavelength     0.71073
_diffrn_measurement_device_type     'Bruker APEXII CCD'
_diffrn_measurement_method     '\f and \w scans'
_diffrn_detector_area_resol_mean     ?
_diffrn_reflns_number     27372
_diffrn_reflns_av_R_equivalents     0.0670
_diffrn_reflns_theta_min     1.593
_diffrn_reflns_theta_max     28.441
_diffrn_reflns_theta_full     25.242
_diffrn_measured_fraction_theta_max     0.990
_diffrn_measured_fraction_theta_full     0.999
_diffrn_reflns_limit_h_min     -11
_diffrn_reflns_limit_h_max     11
_diffrn_reflns_limit_k_min     -9
_diffrn_reflns_limit_k_max     9
_diffrn_reflns_limit_l_min     -34
_diffrn_reflns_limit_l_max     34
_refine_special_details     ?
_reflns_number_total     4067
_reflns_number_gt     3277
_reflns_threshold_expression     I>2\s(I)
_refine_ls_structure_factor_coef     Fsqd
_refine_ls_matrix_type     full
_refine_ls_R_factor_all     0.0651
_refine_ls_R_factor_gt     0.0520
_refine_ls_wR_factor_gt     0.1260
_refine_ls_wR_factor_ref     0.1366
_refine_ls_goodness_of_fit_ref     1.067
_refine_ls_restrained_S_all     1.067
_refine_ls_number_reflns     4067
_refine_ls_number_parameters     235
_refine_ls_number_restraints     0
_refine_ls_hydrogen_treatment     constr
_refine_ls_weighting_scheme     calc
_refine_ls_weighting_details
              'w=1/[\s^2^(Fo^2^)+(0.0535P)^2^+0.9028P] where P=(Fo^2^+2Fc^2^)/3'
_atom_sites_solution_hydrogens     geom
_atom_sites_solution_primary     ?
_atom_sites_solution_secondary     ?
_refine_ls_shift/su_max     0.000
_refine_ls_shift/su_mean     0.000
_refine_diff_density_max     0.320
_refine_diff_density_min     -0.269
_refine_ls_extinction_method     none
_refine_ls_extinction_coef     .
loop_
    _atom_type_symbol
    _atom_type_description
    _atom_type_scat_dispersion_real
    _atom_type_scat_dispersion_imag
    _atom_type_scat_source
    'C' 'C' 0.0033 0.0016
                         'International Tables Vol C Tables 4.2.6.8 and 6.1.1.4'
    'H' 'H' 0.0000 0.0000
                         'International Tables Vol C Tables 4.2.6.8 and 6.1.1.4'
    'N' 'N' 0.0061 0.0033
                         'International Tables Vol C Tables 4.2.6.8 and 6.1.1.4'
    'O' 'O' 0.0106 0.0060
                         'International Tables Vol C Tables 4.2.6.8 and 6.1.1.4'
    'F' 'F' 0.0171 0.0103
                         'International Tables Vol C Tables 4.2.6.8 and 6.1.1.4'
_computing_data_collection
;
APEX2 (Bruker, 2013)
;
_computing_cell_refinement
;
SAINT (Bruker, 2013)
;
_computing_data_reduction
;
SAINT (Bruker, 2013)
;
_computing_structure_solution
;
SHELXS97 (Sheldrick, 2008)
;
_computing_structure_refinement
;
SHELXL2013 (Sheldrick, 2015)
;
_computing_molecular_graphics
;
DIAMOND (Brandenburg, 2010)
;
_computing_publication_material
;
SHELXTL (Sheldrick, 2008)
;
loop_
    _atom_site_type_symbol
    _atom_site_label
    _atom_site_fract_x
    _atom_site_fract_y
    _atom_site_fract_z
    _atom_site_U_iso_or_equiv
    _atom_site_adp_type
    _atom_site_calc_flag
    _atom_site_occupancy
    _atom_site_disorder_assembly
    _atom_site_disorder_group
    F F1 0.77768(12) 0.66568(18) 0.33755(5) 0.0431(3) Uani d 1 . .
    O O1 1.40190(15) 0.41585(19) 0.54636(5) 0.0359(3) Uani d 1 . .
    O O2 1.12467(13) 0.73087(17) 0.48786(4) 0.0273(3) Uani d 1 . .
    O O3 0.94166(16) 0.4892(2) 0.25135(5) 0.0459(4) Uani d 1 . .
    O O4 0.74322(15) 0.08897(18) 0.36415(5) 0.0331(3) Uani d 1 . .
    N N1 1.22083(15) 0.3652(2) 0.47885(5) 0.0235(3) Uani d 1 . .
    N N2 0.86942(16) 0.3094(2) 0.31951(5) 0.0276(3) Uani d 1 . .
    C C1 1.30559(18) 0.4767(3) 0.51371(6) 0.0265(4) Uani d 1 . .
    C C2 1.27631(19) 0.6824(3) 0.50845(7) 0.0291(4) Uani d 1 . .
    H H2A 1.2983 0.7410 0.5433 0.035 Uiso calc 1 . .
    H H2B 1.3474 0.7360 0.4853 0.035 Uiso calc 1 . .
    C C3 1.06753(17) 0.6259(2) 0.44577(6) 0.0226(3) Uani d 1 . .
    C C4 1.11458(17) 0.4423(2) 0.43988(6) 0.0217(3) Uani d 1 . .
    C C5 1.2461(2) 0.1636(2) 0.48166(6) 0.0272(4) Uani d 1 . .
    H H5A 1.1481 0.0987 0.4739 0.033 Uiso calc 1 . .
    H H5B 1.2872 0.1300 0.5177 0.033 Uiso calc 1 . .
    C C6 1.3508(2) 0.0983(2) 0.44508(7) 0.0284(4) Uani d 1 . .
    C C7 1.4371(2) 0.0447(3) 0.41648(7) 0.0357(4) Uani d 1 . .
    H H7 1.5064 0.0015 0.3935 0.043 Uiso calc 1 . .
    C C8 0.95463(18) 0.7036(3) 0.41121(6) 0.0266(4) Uani d 1 . .
    H H8 0.9225 0.8288 0.4154 0.032 Uiso calc 1 . .
    C C9 0.89012(18) 0.5945(3) 0.37066(7) 0.0284(4) Uani d 1 . .
    C C10 0.93760(18) 0.4142(3) 0.36273(6) 0.0261(4) Uani d 1 . .
    C C11 1.05195(18) 0.3384(2) 0.39736(6) 0.0244(3) Uani d 1 . .
    H H11 1.0873 0.2154 0.3920 0.029 Uiso calc 1 . .
    C C12 0.87139(19) 0.3604(3) 0.26659(7) 0.0298(4) Uani d 1 . .
    C C13 0.76914(17) 0.2264(3) 0.23609(6) 0.0252(4) Uani d 1 . .
    C C14 0.70932(18) 0.1121(2) 0.26880(6) 0.0246(4) Uani d 1 . .
    C C15 0.77039(17) 0.1593(2) 0.32346(6) 0.0235(3) Uani d 1 . .
    C C16 0.7429(2) 0.2189(3) 0.17802(6) 0.0338(4) Uani d 1 . .
    H H16A 0.8355 0.1746 0.1637 0.041 Uiso calc 1 . .
    H H16B 0.7193 0.3457 0.1640 0.041 Uiso calc 1 . .
    C C17 0.6125(2) 0.0878(3) 0.16111(7) 0.0430(5) Uani d 1 . .
    H H17A 0.5158 0.1542 0.1634 0.052 Uiso calc 1 . .
    H H17B 0.6171 0.0519 0.1241 0.052 Uiso calc 1 . .
    C C18 0.6158(3) -0.0865(3) 0.19432(8) 0.0468(5) Uani d 1 . .
    H H18A 0.7113 -0.1546 0.1912 0.056 Uiso calc 1 . .
    H H18B 0.5311 -0.1690 0.1809 0.056 Uiso calc 1 . .
    C C19 0.6033(2) -0.0436(3) 0.25236(7) 0.0361(4) Uani d 1 . .
    H H19A 0.4984 -0.0070 0.2573 0.043 Uiso calc 1 . .
    H H19B 0.6297 -0.1559 0.2739 0.043 Uiso calc 1 . .
loop_
    _atom_site_aniso_label
    _atom_site_aniso_U_11
    _atom_site_aniso_U_22
    _atom_site_aniso_U_33
    _atom_site_aniso_U_12
    _atom_site_aniso_U_13
    _atom_site_aniso_U_23
    F1 0.0319(6) 0.0490(7) 0.0443(6) 0.0126(5) -0.0160(5) -0.0011(5)
    O1 0.0353(7) 0.0380(8) 0.0310(6) -0.0010(6) -0.0128(5) 0.0025(6)
    O2 0.0270(6) 0.0264(6) 0.0273(6) -0.0010(5) -0.0021(5) -0.0052(5)
    O3 0.0433(8) 0.0572(10) 0.0362(7) -0.0243(7) -0.0003(6) 0.0082(7)
    O4 0.0408(7) 0.0352(7) 0.0228(6) -0.0063(6) 0.0011(5) 0.0015(5)
    N1 0.0241(7) 0.0220(7) 0.0230(6) 0.0000(6) -0.0034(5) 0.0015(5)
    N2 0.0235(7) 0.0368(8) 0.0213(6) -0.0068(6) -0.0036(5) -0.0004(6)
    C1 0.0234(8) 0.0334(9) 0.0222(7) -0.0031(7) -0.0004(6) 0.0009(7)
    C2 0.0264(8) 0.0290(9) 0.0301(8) -0.0042(7) -0.0055(7) -0.0026(7)
    C3 0.0197(7) 0.0258(8) 0.0222(7) -0.0031(6) 0.0012(6) -0.0014(6)
    C4 0.0174(7) 0.0247(8) 0.0224(7) -0.0019(6) 0.0001(6) 0.0022(6)
    C5 0.0296(8) 0.0247(9) 0.0263(8) -0.0005(7) -0.0016(6) 0.0027(7)
    C6 0.0288(8) 0.0234(9) 0.0309(8) -0.0005(7) -0.0065(7) 0.0005(7)
    C7 0.0341(10) 0.0369(11) 0.0354(9) -0.0024(8) 0.0004(8) -0.0058(8)
    C8 0.0221(8) 0.0269(9) 0.0306(8) 0.0032(7) 0.0020(6) 0.0001(7)
    C9 0.0196(8) 0.0354(10) 0.0289(8) 0.0028(7) -0.0041(6) 0.0036(7)
    C10 0.0208(8) 0.0332(9) 0.0235(7) -0.0050(7) -0.0018(6) -0.0023(7)
    C11 0.0220(8) 0.0263(8) 0.0245(7) -0.0026(7) 0.0007(6) -0.0008(7)
    C12 0.0221(8) 0.0410(10) 0.0255(8) -0.0046(8) -0.0010(6) 0.0024(7)
    C13 0.0176(7) 0.0355(9) 0.0217(7) 0.0024(7) -0.0022(6) -0.0006(7)
    C14 0.0204(7) 0.0300(9) 0.0221(7) 0.0014(7) -0.0031(6) -0.0020(6)
    C15 0.0192(7) 0.0280(8) 0.0226(7) 0.0017(6) -0.0013(6) -0.0010(6)
    C16 0.0285(9) 0.0515(12) 0.0207(8) 0.0011(8) -0.0011(6) 0.0025(8)
    C17 0.0322(10) 0.0718(15) 0.0234(8) -0.0059(10) -0.0039(7) -0.0085(9)
    C18 0.0483(12) 0.0536(14) 0.0368(10) -0.0122(10) -0.0032(9) -0.0155(10)
    C19 0.0397(10) 0.0367(11) 0.0301(9) -0.0123(9) -0.0047(7) -0.0025(8)
_geom_special_details
;
All e.s.d.'s (except the e.s.d. in the dihedral angle between two l.s. planes)
are estimated using the full covariance matrix. The cell e.s.d.'s are taken
into account individually in the estimation of e.s.d.'s in distances, angles
and torsion angles; correlations between e.s.d.'s in cell parameters are only
used when they are defined by crystal symmetry. An approximate (isotropic)
treatment of cell e.s.d.'s is used for estimating e.s.d.'s involving l.s.
planes.
;
loop_
    _geom_bond_atom_site_label_1
    _geom_bond_atom_site_label_2
    _geom_bond_site_symmetry_2
    _geom_bond_distance
    _geom_bond_publ_flag
    F1 C9 . 1.3436(19) ?
    O1 C1 . 1.215(2) ?
    O2 C3 . 1.3707(19) ?
    O2 C2 . 1.439(2) ?
    O3 C12 . 1.203(2) ?
    O4 C15 . 1.208(2) ?
    N1 C1 . 1.366(2) ?
    N1 C4 . 1.4153(19) ?
    N1 C5 . 1.461(2) ?
    N2 C15 . 1.400(2) ?
    N2 C12 . 1.410(2) ?
    N2 C10 . 1.422(2) ?
    C1 C2 . 1.499(3) ?
    C2 H2A . 0.9900 ?
    C2 H2B . 0.9900 ?
    C3 C8 . 1.386(2) ?
    C3 C4 . 1.392(2) ?
    C4 C11 . 1.390(2) ?
    C5 C6 . 1.468(2) ?
    C5 H5A . 0.9900 ?
    C5 H5B . 0.9900 ?
    C6 C7 . 1.182(3) ?
    C7 H7 . 0.9500 ?
    C8 C9 . 1.378(2) ?
    C8 H8 . 0.9500 ?
    C9 C10 . 1.380(3) ?
    C10 C11 . 1.390(2) ?
    C11 H11 . 0.9500 ?
    C12 C13 . 1.487(2) ?
    C13 C14 . 1.325(2) ?
    C13 C16 . 1.488(2) ?
    C14 C15 . 1.491(2) ?
    C14 C19 . 1.493(2) ?
    C16 C17 . 1.520(3) ?
    C16 H16A . 0.9900 ?
    C16 H16B . 0.9900 ?
    C17 C18 . 1.511(3) ?
    C17 H17A . 0.9900 ?
    C17 H17B . 0.9900 ?
    C18 C19 . 1.539(3) ?
    C18 H18A . 0.9900 ?
    C18 H18B . 0.9900 ?
    C19 H19A . 0.9900 ?
    C19 H19B . 0.9900 ?
loop_
    _geom_angle_atom_site_label_1
    _geom_angle_atom_site_label_2
    _geom_angle_atom_site_label_3
    _geom_angle_site_symmetry_1
    _geom_angle_site_symmetry_3
    _geom_angle
    _geom_angle_publ_flag
    C3 O2 C2 . . 114.43(13) ?
    C1 N1 C4 . . 121.20(14) ?
    C1 N1 C5 . . 118.24(14) ?
    C4 N1 C5 . . 120.54(13) ?
    C15 N2 C12 . . 109.88(13) ?
    C15 N2 C10 . . 124.61(14) ?
    C12 N2 C10 . . 124.73(15) ?
    O1 C1 N1 . . 122.97(17) ?
    O1 C1 C2 . . 121.16(16) ?
    N1 C1 C2 . . 115.85(14) ?
    O2 C2 C1 . . 114.67(14) ?
    O2 C2 H2A . . 108.6 ?
    C1 C2 H2A . . 108.6 ?
    O2 C2 H2B . . 108.6 ?
    C1 C2 H2B . . 108.6 ?
    H2A C2 H2B . . 107.6 ?
    O2 C3 C8 . . 117.99(15) ?
    O2 C3 C4 . . 120.85(14) ?
    C8 C3 C4 . . 121.02(15) ?
    C11 C4 C3 . . 119.39(14) ?
    C11 C4 N1 . . 122.06(15) ?
    C3 C4 N1 . . 118.50(14) ?
    N1 C5 C6 . . 112.80(14) ?
    N1 C5 H5A . . 109.0 ?
    C6 C5 H5A . . 109.0 ?
    N1 C5 H5B . . 109.0 ?
    C6 C5 H5B . . 109.0 ?
    H5A C5 H5B . . 107.8 ?
    C7 C6 C5 . . 178.63(19) ?
    C6 C7 H7 . . 180.0 ?
    C9 C8 C3 . . 118.25(16) ?
    C9 C8 H8 . . 120.9 ?
    C3 C8 H8 . . 120.9 ?
    F1 C9 C8 . . 119.17(16) ?
    F1 C9 C10 . . 118.68(15) ?
    C8 C9 C10 . . 122.15(15) ?
    C9 C10 C11 . . 119.04(15) ?
    C9 C10 N2 . . 119.79(15) ?
    C11 C10 N2 . . 121.17(16) ?
    C4 C11 C10 . . 120.04(16) ?
    C4 C11 H11 . . 120.0 ?
    C10 C11 H11 . . 120.0 ?
    O3 C12 N2 . . 124.88(16) ?
    O3 C12 C13 . . 129.26(16) ?
    N2 C12 C13 . . 105.84(14) ?
    C14 C13 C12 . . 109.15(14) ?
    C14 C13 C16 . . 125.71(16) ?
    C12 C13 C16 . . 125.12(16) ?
    C13 C14 C15 . . 109.11(15) ?
    C13 C14 C19 . . 124.47(15) ?
    C15 C14 C19 . . 126.37(15) ?
    O4 C15 N2 . . 124.57(15) ?
    O4 C15 C14 . . 129.44(16) ?
    N2 C15 C14 . . 105.98(13) ?
    C13 C16 C17 . . 110.12(15) ?
    C13 C16 H16A . . 109.6 ?
    C17 C16 H16A . . 109.6 ?
    C13 C16 H16B . . 109.6 ?
    C17 C16 H16B . . 109.6 ?
    H16A C16 H16B . . 108.2 ?
    C18 C17 C16 . . 112.33(16) ?
    C18 C17 H17A . . 109.1 ?
    C16 C17 H17A . . 109.1 ?
    C18 C17 H17B . . 109.1 ?
    C16 C17 H17B . . 109.1 ?
    H17A C17 H17B . . 107.9 ?
    C17 C18 C19 . . 112.57(18) ?
    C17 C18 H18A . . 109.1 ?
    C19 C18 H18A . . 109.1 ?
    C17 C18 H18B . . 109.1 ?
    C19 C18 H18B . . 109.1 ?
    H18A C18 H18B . . 107.8 ?
    C14 C19 C18 . . 108.39(16) ?
    C14 C19 H19A . . 110.0 ?
    C18 C19 H19A . . 110.0 ?
    C14 C19 H19B . . 110.0 ?
    C18 C19 H19B . . 110.0 ?
    H19A C19 H19B . . 108.4 ?
loop_
    _geom_torsion_atom_site_label_1
    _geom_torsion_atom_site_label_2
    _geom_torsion_atom_site_label_3
    _geom_torsion_atom_site_label_4
    _geom_torsion_site_symmetry_1
    _geom_torsion_site_symmetry_2
    _geom_torsion_site_symmetry_3
    _geom_torsion_site_symmetry_4
    _geom_torsion
    _geom_torsion_publ_flag
    C4 N1 C1 O1 . . . . -177.07(15) ?
    C5 N1 C1 O1 . . . . 0.9(2) ?
    C4 N1 C1 C2 . . . . 1.1(2) ?
    C5 N1 C1 C2 . . . . 179.13(15) ?
    C3 O2 C2 C1 . . . . -44.1(2) ?
    O1 C1 C2 O2 . . . . -152.56(16) ?
    N1 C1 C2 O2 . . . . 29.2(2) ?
    C2 O2 C3 C8 . . . . -154.71(15) ?
    C2 O2 C3 C4 . . . . 29.4(2) ?
    O2 C3 C4 C11 . . . . 178.59(14) ?
    C8 C3 C4 C11 . . . . 2.9(2) ?
    O2 C3 C4 N1 . . . . 1.1(2) ?
    C8 C3 C4 N1 . . . . -174.58(14) ?
    C1 N1 C4 C11 . . . . 165.50(15) ?
    C5 N1 C4 C11 . . . . -12.5(2) ?
    C1 N1 C4 C3 . . . . -17.1(2) ?
    C5 N1 C4 C3 . . . . 164.92(15) ?
    C1 N1 C5 C6 . . . . -95.61(17) ?
    C4 N1 C5 C6 . . . . 82.40(19) ?
    O2 C3 C8 C9 . . . . -176.00(15) ?
    C4 C3 C8 C9 . . . . -0.2(2) ?
    C3 C8 C9 F1 . . . . 178.24(15) ?
    C3 C8 C9 C10 . . . . -2.0(3) ?
    F1 C9 C10 C11 . . . . -178.83(15) ?
    C8 C9 C10 C11 . . . . 1.4(3) ?
    F1 C9 C10 N2 . . . . 1.2(2) ?
    C8 C9 C10 N2 . . . . -178.51(16) ?
    C15 N2 C10 C9 . . . . -108.0(2) ?
    C12 N2 C10 C9 . . . . 60.9(2) ?
    C15 N2 C10 C11 . . . . 72.1(2) ?
    C12 N2 C10 C11 . . . . -119.05(19) ?
    C3 C4 C11 C10 . . . . -3.5(2) ?
    N1 C4 C11 C10 . . . . 173.89(14) ?
    C9 C10 C11 C4 . . . . 1.4(2) ?
    N2 C10 C11 C4 . . . . -178.70(15) ?
    C15 N2 C12 O3 . . . . 177.05(18) ?
    C10 N2 C12 O3 . . . . 6.8(3) ?
    C15 N2 C12 C13 . . . . -1.89(19) ?
    C10 N2 C12 C13 . . . . -172.15(15) ?
    O3 C12 C13 C14 . . . . -176.9(2) ?
    N2 C12 C13 C14 . . . . 1.96(19) ?
    O3 C12 C13 C16 . . . . 5.0(3) ?
    N2 C12 C13 C16 . . . . -176.16(16) ?
    C12 C13 C14 C15 . . . . -1.26(19) ?
    C16 C13 C14 C15 . . . . 176.84(16) ?
    C12 C13 C14 C19 . . . . -178.74(16) ?
    C16 C13 C14 C19 . . . . -0.6(3) ?
    C12 N2 C15 O4 . . . . -178.20(17) ?
    C10 N2 C15 O4 . . . . -7.9(3) ?
    C12 N2 C15 C14 . . . . 1.17(18) ?
    C10 N2 C15 C14 . . . . 171.45(15) ?
    C13 C14 C15 O4 . . . . 179.43(18) ?
    C19 C14 C15 O4 . . . . -3.2(3) ?
    C13 C14 C15 N2 . . . . 0.10(19) ?
    C19 C14 C15 N2 . . . . 177.52(16) ?
    C14 C13 C16 C17 . . . . 11.8(3) ?
    C12 C13 C16 C17 . . . . -170.41(17) ?
    C13 C16 C17 C18 . . . . -40.6(2) ?
    C16 C17 C18 C19 . . . . 60.9(2) ?
    C13 C14 C19 C18 . . . . 17.6(3) ?
    C15 C14 C19 C18 . . . . -159.46(17) ?
    C17 C18 C19 C14 . . . . -46.4(2) ?
loop_
    _geom_hbond_atom_site_label_D
    _geom_hbond_atom_site_label_H
    _geom_hbond_atom_site_label_A
    _geom_hbond_site_symmetry_A
    _geom_hbond_distance_DH
    _geom_hbond_distance_HA
    _geom_hbond_distance_DA
    _geom_hbond_angle_DHA
    C7 H7 O4 1_655 0.95 2.39 3.178(2) 140
    C19 H19B F1 1_545 0.99 2.36 3.289(2) 155
    C16 H16A Cg1 2_745 0.99 2.63 3.5601(19) 157
_shelx_hkl_file
;
  -1   0   0  136.77    7.14
  -1   0   0  130.25    9.57
   1   0   0  138.16    9.58
   1   0   0  139.30   10.83
   1   0   0  142.34    7.15
   1   0   0  143.98   10.94
  -2   0   0  204.84   14.54
  -2   0   0  211.49   13.81
  -2   0   0  215.95   10.86
   2   0   0  210.64   10.86
   2   0   0  208.27   16.45
   2   0   0  206.61   14.58
   2   0   0  218.32   16.63
   2   0   0  210.13   13.84
  -3   0   0    9.25    0.54
  -3   0   0    8.08    0.65
  -3   0   0    7.98    0.70
   3   0   0    8.63    0.76
   3   0   0    9.18    0.79
   3   0   0    8.48    0.53
   3   0   0    8.56    0.82
   3   0   0    8.62    0.71
  -4   0   0    1.45    0.18
  -4   0   0    1.05    0.18
  -4   0   0    1.35    0.22
  -4   0   0    1.57    0.21
   4   0   0    1.72    0.31
   4   0   0    1.26    0.17
   4   0   0    1.57    0.28
   4   0   0    1.46    0.24
   4   0   0    1.54    0.31
  -5   0   0    6.68    0.45
  -5   0   0    5.96    0.53
  -5   0   0    6.41    0.52
  -5   0   0    6.20    0.58
   5   0   0    5.81    0.65
   5   0   0    5.70    0.60
   5   0   0    6.87    0.70
   5   0   0    5.96    0.63
  -6   0   0  186.19    9.70
  -6   0   0  183.53   12.98
  -6   0   0  186.70   11.39
  -6   0   0  181.67   12.31
   6   0   0  199.21   14.89
   6   0   0  174.76   12.41
   6   0   0  192.05   13.13
   6   0   0  185.05   14.65
  -7   0   0    5.41    0.59
  -7   0   0    5.95    0.53
  -7   0   0    5.32    0.55
   7   0   0    6.62    0.75
   7   0   0    6.72    0.70
   7   0   0    6.40    0.66
   7   0   0    6.70    0.76
   7   0   0    4.35    0.63
  -8   0   0   16.36    1.21
  -8   0   0   17.59    1.31
   8   0   0   14.93    1.63
   8   0   0   16.85    1.44
   8   0   0   15.98    1.53
   8   0   0   16.16    1.48
  -9   0   0    0.04    0.13
  -9   0   0    0.14    0.15
   9   0   0    0.25    0.26
   9   0   0    0.13    0.15
   9   0   0    0.02    0.12
 -10   0   0    1.75    0.38
 -10   0   0    2.03    0.32
  10   0   0    2.00    0.46
  10   0   0    2.49    0.58
 -11   0   0   18.13    1.45
  11   0   0   14.56    1.56
  11  -1   0   -0.28    0.24
  10  -1   0    0.49    0.32
 -10   1   0    0.57    0.32
   9  -1   0    1.59    0.45
   9  -1   0    3.00    0.70
   9  -1   0    2.46    0.44
  -9   1   0    2.33    0.41
   8  -1   0    4.99    0.80
   8  -1   0    3.15    0.58
   8  -1   0    3.39    0.48
  -8   1   0    3.24    0.49
  -8   1   0    3.60    0.51
   7  -1   0    9.24    1.02
   7  -1   0    8.06    0.77
   7  -1   0    8.03    0.89
   7  -1   0    7.78    0.81
   7  -1   0    7.68    0.89
  -7   1   0    8.21    0.72
  -7   1   0    8.62    0.74
   6  -1   0   55.31    4.09
   6  -1   0   58.76    4.69
   6  -1   0   62.86    5.44
   6  -1   0   57.25    3.21
   6  -1   0   59.67    4.37
   6  -1   0   61.88    4.97
  -6   1   0   55.78    4.19
  -6   1   0   60.21    3.23
  -6   1   0   57.99    4.01
  -6   1   0   58.20    3.77
   5  -1   0    3.17    0.34
   5  -1   0    2.87    0.43
   5  -1   0    2.66    0.31
   5  -1   0    2.89    0.35
   5  -1   0    3.17    0.56
   5  -1   0    3.38    0.48
  -5   1   0    2.37    0.30
  -5   1   0    2.38    0.32
  -5   1   0    2.73    0.36
  -5   1   0    2.41    0.30
   4  -1   0    7.25    0.67
   4  -1   0    7.86    0.84
   4  -1   0    7.54    0.74
   4  -1   0    7.68    0.54
   4  -1   0    8.16    0.70
  -4   1   0    8.35    0.64
  -4   1   0    8.71    0.66
  -4   1   0    7.43    0.55
  -4   1   0    7.97    0.62
   3  -1   0   22.92    1.34
   3  -1   0   24.77    1.70
   3  -1   0   24.68    2.07
   3  -1   0   23.93    1.91
   3  -1   0   23.24    1.80
  -3   1   0   23.33    1.35
  -3   1   0   24.78    1.64
  -3   1   0   24.71    1.58
  -3   1   0   23.26    1.72
   2  -1   0   56.18    4.11
   2  -1   0   58.29    3.08
   2  -1   0   54.62    3.88
   2  -1   0   59.27    3.61
   2  -1   0   58.35    4.72
   2  -1   0   59.01    5.30
   2  -1   0   56.38    4.06
  -2   1   0   60.46    4.56
  -2   1   0   56.82    3.09
  -2   1   0   58.96    3.62
  -2   1   0   61.89    4.05
   1  -1   0   59.62    3.95
   1  -1   0   58.06    4.17
   1  -1   0   60.94    4.81
   1  -1   0   60.80    3.15
   1  -1   0   60.47    3.69
  -1   1   0   58.37    3.68
  -1   1   0   60.67    3.15
   0  -1   0    0.03    0.04
   0  -1   0    0.02    0.03
   0  -1   0    0.04    0.02
   0  -1   0    0.01    0.03
   0  -1   0    0.08    0.03
   0  -1   0    0.05    0.05
   0   1   0    0.01    0.02
   0   1   0    0.02    0.04
   0   1   0    0.02    0.03
  -1  -1   0   61.16    4.75
  -1  -1   0   57.41    3.74
  -1  -1   0   67.20    4.28
  -1  -1   0   62.79    4.05
   1   1   0   55.78    4.29
   1   1   0   65.09    4.75
  -2  -1   0   56.56    4.15
  -2  -1   0   61.08    3.92
  -2  -1   0   62.15    4.63
   2   1   0   59.16    4.68
   2   1   0   59.98    4.69
   2   1   0   56.40    4.18
  -3  -1   0   24.01    1.88
  -3  -1   0   23.78    1.27
  -3  -1   0   23.60    1.63
  -3  -1   0   23.08    1.75
   3   1   0   23.41    1.70
   3   1   0   24.59    1.97
   3   1   0   24.33    1.94
   3   1   0   23.94    1.79
  -4  -1   0    7.43    0.63
  -4  -1   0    7.55    0.48
  -4  -1   0    8.01    0.71
  -4  -1   0    8.99    0.68
   4   1   0    8.95    0.78
   4   1   0    8.86    0.76
   4   1   0    7.41    0.70
   4   1   0    8.09    0.78
  -5  -1   0    2.39    0.37
  -5  -1   0    2.75    0.22
  -5  -1   0    2.27    0.28
  -5  -1   0    2.97    0.26
   5   1   0    2.67    0.35
   5   1   0    2.87    0.45
   5   1   0    2.32    0.44
   5   1   0    2.61    0.43
  -6  -1   0   56.07    4.29
  -6  -1   0   58.59    3.71
  -6  -1   0   58.50    4.03
  -6  -1   0   66.23    4.68
   6   1   0   55.64    4.15
   6   1   0   55.59    4.82
   6   1   0   59.22    4.40
   6   1   0   62.30    4.85
  -7  -1   0    8.58    0.72
  -7  -1   0    8.66    0.71
  -7  -1   0    7.30    0.78
  -7  -1   0    7.58    0.64
   7   1   0    7.46    0.82
   7   1   0    8.79    0.93
   7   1   0    7.57    0.85
  -8  -1   0    2.53    0.40
  -8  -1   0    2.74    0.31
  -8  -1   0    3.31    0.54
   8   1   0    2.78    0.58
   8   1   0    3.69    0.60
  -9  -1   0    2.65    0.44
   9   1   0    2.71    0.52
   9   1   0    1.69    0.50
 -10  -1   0    0.14    0.18
  10   1   0    0.31    0.21
  10   1   0    0.20    0.23
  10   1   0    0.35    0.34
 -11  -1   0    0.16    0.19
  11   1   0    0.06    0.32
  11  -2   0    1.50    0.46
 -11   2   0    2.31    0.55
  10  -2   0    5.45    0.90
 -10   2   0    9.36    1.04
   9  -2   0    2.59    0.50
   9  -2   0    2.84    0.67
   9  -2   0    2.70    0.54
  -9   2   0    2.59    0.49
   8  -2   0    7.69    0.92
   8  -2   0    8.03    0.84
   8  -2   0    8.09    0.95
  -8   2   0    9.63    0.83
   7  -2   0    0.06    0.11
   7  -2   0    0.10    0.16
   7  -2   0    0.26    0.22
   7  -2   0    0.22    0.26
  -7   2   0    0.54    0.26
  -7   2   0    0.24    0.16
   6  -2   0   -0.01    0.11
   6  -2   0    0.06    0.17
   6  -2   0    0.00    0.17
   6  -2   0    0.00    0.08
  -6   2   0    0.04    0.10
  -6   2   0    0.05    0.19
  -6   2   0    0.07    0.11
  -6   2   0    0.00    0.08
   5  -2   0    0.23    0.12
   5  -2   0    0.19    0.19
   5  -2   0    0.37    0.14
   5  -2   0    0.30    0.14
   5  -2   0    0.59    0.23
  -5   2   0    0.87    0.15
  -5   2   0    0.14    0.13
  -5   2   0    0.98    0.21
  -5   2   0    0.27    0.10
  -5   2   0    0.22    0.10
  -5   2   0    0.27    0.13
   4  -2   0   37.56    3.26
   4  -2   0   37.13    2.12
   4  -2   0   39.30    2.81
   4  -2   0   36.43    2.61
  -4   2   0   36.84    2.12
  -4   2   0   38.71    2.66
  -4   2   0   36.78    2.99
  -4   2   0   38.47    2.55
  -4   2   0   37.56    2.48
   3  -2   0   43.84    2.80
   3  -2   0   44.53    3.70
   3  -2   0   43.64    2.96
   3  -2   0   42.76    3.16
   3  -2   0   41.35    3.08
   3  -2   0   44.34    2.41
  -3   2   0   45.45    3.44
  -3   2   0   44.85    2.42
  -3   2   0   43.43    2.81
   2  -2   0  110.21    8.07
   2  -2   0  119.81    7.19
   2  -2   0  118.43    9.39
   2  -2   0  114.22    7.68
   2  -2   0  124.03    7.65
   2  -2   0  115.10    6.13
   2  -2   0  114.93    8.14
  -2   2   0  117.18    7.19
  -2   2   0  118.67    6.14
   1  -2   0  112.78    8.00
   1  -2   0  112.82    7.98
   1  -2   0  120.50    9.25
   1  -2   0  119.06    7.09
   1  -2   0  120.21    6.05
  -1   2   0  117.44    6.04
  -1   2   0  107.76    7.08
   0  -2   0    0.44    0.10
   0  -2   0    0.59    0.12
   0  -2   0    0.32    0.14
   0  -2   0    0.51    0.08
   0  -2   0    0.44    0.09
   0   2   0    0.48    0.11
   0   2   0    0.36    0.09
   0   2   0    1.16    0.22
  -1  -2   0  119.00    6.10
  -1  -2   0  111.79    8.17
  -1  -2   0  127.57    8.15
  -1  -2   0  110.70    9.08
  -1  -2   0  121.23    7.18
   1   2   0  113.92    9.06
   1   2   0  120.31    7.16
  -2  -2   0  124.01    8.69
  -2  -2   0  119.45    6.45
  -2  -2   0  122.97    9.64
  -2  -2   0  121.10    7.60
   2   2   0  139.82    9.64
  -3  -2   0   50.57    3.05
  -3  -2   0   44.25    3.26
  -3  -2   0   48.99    3.61
  -3  -2   0   43.04    2.79
   3   2   0   45.17    3.65
   3   2   0   41.95    3.28
  -4  -2   0   38.57    2.53
  -4  -2   0   36.13    2.73
  -4  -2   0   40.42    2.53
   4   2   0   34.94    2.76
   4   2   0   36.65    2.64
   4   2   0   36.78    3.05
  -5  -2   0    0.16    0.08
  -5  -2   0    0.34    0.16
  -5  -2   0    0.33    0.06
  -5  -2   0    0.13    0.08
   5   2   0    0.14    0.11
   5   2   0    0.32    0.17
   5   2   0    0.21    0.16
  -6  -2   0    0.04    0.08
  -6  -2   0    0.03    0.04
  -6  -2   0   -0.04    0.09
   6   2   0   -0.15    0.09
   6   2   0    0.03    0.10
  -7  -2   0    0.05    0.15
  -7  -2   0    0.14    0.10
   7   2   0    0.20    0.22
   7   2   0    0.02    0.15
  -8  -2   0    8.27    0.88
  -8  -2   0    9.39    0.77
   8   2   0    7.67    0.94
   8   2   0    9.02    0.95
  -9  -2   0    2.97    0.45
   9   2   0    2.74    0.60
   9   2   0    3.75    0.71
 -10  -2   0    4.42    0.61
 -10  -2   0    5.65    0.69
  10   2   0    5.13    0.85
 -11  -2   0    1.51    0.38
 -11  -2   0    1.81    0.39
  11   2   0    1.64    0.50
  11  -3   0    1.56    0.46
 -11   3   0    2.30    0.64
  10  -3   0    8.79    1.27
  10  -3   0    7.85    0.87
   9  -3   0    0.56    0.23
   9  -3   0    0.69    0.39
   9  -3   0    1.12    0.31
  -9   3   0    1.41    0.38
  -9   3   0    2.05    0.46
   8  -3   0    4.23    0.72
   8  -3   0    3.44    0.52
   8  -3   0    2.29    0.45
  -8   3   0    4.03    0.60
   7  -3   0   19.18    1.56
   7  -3   0   20.78    1.78
  -7   3   0   21.47    1.57
   6  -3   0    5.86    0.59
   6  -3   0    6.43    0.72
   6  -3   0    6.00    0.99
  -6   3   0    6.22    0.65
   5  -3   0   22.44    1.76
   5  -3   0   21.02    2.09
   5  -3   0   21.65    1.57
   5  -3   0   23.36    1.46
  -5   3   0   20.20    1.76
  -5   3   0   20.45    1.57
  -5   3   0   21.16    1.36
   4  -3   0   25.61    2.09
   4  -3   0   26.48    1.90
   4  -3   0   30.84    1.84
   4  -3   0   26.27    2.51
   4  -3   0   26.59    2.00
   4  -3   0   26.86    1.64
  -4   3   0   27.54    1.91
  -4   3   0   27.85    2.19
  -4   3   0   27.23    1.64
   3  -3   0   19.86    1.84
   3  -3   0   18.34    1.40
   3  -3   0   18.96    1.48
   3  -3   0   19.41    1.19
   3  -3   0   19.20    1.30
  -3   3   0   20.62    1.20
  -3   3   0   20.41    1.39
   2  -3   0    5.97    0.46
   2  -3   0    5.44    0.70
   2  -3   0    5.42    0.51
   2  -3   0    6.45    0.45
  -2   3   0    5.62    0.52
  -2   3   0    5.76    0.46
   1  -3   0   93.77    5.57
   1  -3   0   78.28    6.19
   1  -3   0   93.22    4.75
   1  -3   0   91.77    7.27
   1  -3   0   91.11    6.22
  -1   3   0   89.07    5.55
  -1   3   0   92.55    4.75
   0  -3   0   -0.07    0.05
   0  -3   0    0.06    0.06
   0  -3   0    0.04    0.04
   0  -3   0    0.08    0.07
   0   3   0    0.04    0.07
   0   3   0    0.06    0.11
  -1  -3   0   94.27    5.04
  -1  -3   0   97.45    5.94
  -1  -3   0  109.19    6.70
  -1  -3   0   94.07    6.73
   1   3   0   91.21    5.91
   1   3   0   92.05    7.50
  -2  -3   0    5.80    0.46
  -2  -3   0    5.35    0.59
  -2  -3   0    5.23    0.35
  -2  -3   0    5.87    0.44
  -2  -3   0    4.89    0.50
   2   3   0    5.61    0.57
   2   3   0    5.78    0.40
  -3  -3   0   20.17    1.48
  -3  -3   0   20.69    1.28
  -3  -3   0   19.13    1.38
   3   3   0   19.19    1.61
  -4  -3   0   28.10    1.73
  -4  -3   0   28.58    1.89
  -4  -3   0   27.86    1.93
  -4  -3   0   26.00    2.04
   4   3   0   26.20    2.27
  -5  -3   0   20.54    1.35
  -5  -3   0   23.58    1.51
  -5  -3   0   20.33    1.67
   5   3   0   21.43    1.85
   5   3   0   20.29    1.64
  -6  -3   0    6.11    0.51
  -6  -3   0    5.17    0.62
   6   3   0    5.94    0.68
  -7  -3   0   18.65    1.66
  -7  -3   0   23.47    1.50
   7   3   0   17.70    1.82
  -8  -3   0    5.25    0.51
  -8  -3   0    4.48    0.72
   8   3   0    4.65    0.79
  -9  -3   0    1.42    0.39
  -9  -3   0    0.94    0.26
   9   3   0    1.28    0.42
 -10  -3   0    9.75    0.84
  10   3   0    7.27    1.02
 -11  -3   0    1.89    0.41
  11   3   0    1.98    0.56
  10  -4   0    0.01    0.17
  10  -4   0   -0.11    0.28
 -10   4   0   -0.13    0.38
   9  -4   0    0.20    0.30
   9  -4   0    0.24    0.18
  -9   4   0    0.84    0.39
   8  -4   0    0.78    0.38
   8  -4   0    0.84    0.25
  -8   4   0    1.82    0.43
  -8   4   0    0.83    0.33
   7  -4   0    5.91    0.82
   7  -4   0    4.32    0.47
  -7   4   0    4.46    0.67
   6  -4   0    5.75    0.77
   6  -4   0    4.22    0.41
  -6   4   0    4.32    0.47
  -6   4   0    5.39    0.70
   5  -4   0    3.11    0.51
  -5   4   0    2.34    0.43
  -5   4   0    2.86    0.30
   4  -4   0    1.54    0.32
  -4   4   0    1.60    0.33
   3  -4   0    1.03    0.23
   3  -4   0    1.36    0.26
   3  -4   0    1.31    0.16
  -3   4   0    1.39    0.30
   2  -4   0   20.05    1.25
   2  -4   0   20.70    1.44
   2  -4   0   20.29    1.51
  -2   4   0   19.50    1.43
   1  -4   0    0.08    0.08
   1  -4   0    0.05    0.04
   1  -4   0    0.12    0.07
  -1   4   0    0.13    0.11
  -1   4   0    0.11    0.13
   0  -4   0   65.62    3.46
   0  -4   0   63.74    4.49
   0   4   0   64.05    5.16
   0   4   0   63.58    4.03
  -1  -4   0    0.05    0.08
  -1  -4   0    0.07    0.09
  -1  -4   0    0.10    0.07
  -1  -4   0    0.08    0.09
   1   4   0    0.17    0.09
   1   4   0    0.05    0.11
  -2  -4   0   18.09    1.57
  -2  -4   0   19.87    1.40
  -2  -4   0   21.49    1.53
  -2  -4   0   21.48    1.52
  -2  -4   0   19.87    1.17
   2   4   0   20.85    1.80
   2   4   0   24.25    1.38
  -3  -4   0    1.17    0.27
  -3  -4   0    1.16    0.13
  -3  -4   0    1.06    0.20
  -3  -4   0    0.80    0.17
   3   4   0    1.06    0.26
  -4  -4   0    1.57    0.28
  -4  -4   0    1.10    0.17
  -4  -4   0    1.71    0.23
  -4  -4   0    1.75    0.21
   4   4   0    1.93    0.30
  -5  -4   0    2.95    0.44
  -5  -4   0    1.97    0.28
   5   4   0    2.45    0.40
  -6  -4   0    3.78    0.40
  -6  -4   0    4.78    0.55
   6   4   0    4.30    0.64
  -7  -4   0    4.71    0.46
  -7  -4   0    5.03    0.70
   7   4   0    3.63    0.66
  -8  -4   0    1.19    0.36
  -8  -4   0    1.01    0.24
   8   4   0    0.70    0.30
  -9  -4   0    0.21    0.24
  -9  -4   0    0.32    0.18
   9   4   0    0.32    0.30
 -10  -4   0    0.13    0.18
  10   4   0   -0.02    0.26
  10  -5   0    0.12    0.26
 -10   5   0    0.04    0.43
  -9   5   0    9.26    1.11
   8  -5   0    3.20    0.70
  -8   5   0    4.20    0.56
   7  -5   0    0.17    0.24
  -7   5   0    0.13    0.20
  -7   5   0   -0.02    0.12
   6  -5   0   11.96    1.13
  -6   5   0   11.69    1.08
  -6   5   0   11.97    1.05
   5  -5   0    7.62    0.81
  -5   5   0    8.58    0.83
  -5   5   0    8.37    0.72
   4  -5   0    0.00    0.11
  -4   5   0    0.06    0.13
   3  -5   0   22.63    1.72
  -3   5   0   22.59    1.66
   2  -5   0    8.45    0.68
   2  -5   0    8.58    0.62
  -2   5   0    6.60    0.92
  -2   5   0    7.31    0.71
   1  -5   0    1.83    0.29
   1  -5   0    1.90    0.22
  -1   5   0    1.49    0.28
  -1   5   0    1.53    0.42
   0  -5   0    0.05    0.06
   0  -5   0    0.05    0.08
   0  -5   0    0.09    0.09
   0   5   0    0.04    0.09
   0   5   0   -0.09    0.11
  -1  -5   0    1.90    0.27
  -1  -5   0    2.36    0.32
   1   5   0    1.82    0.28
   1   5   0    2.34    0.47
  -2  -5   0    8.79    0.68
  -2  -5   0    8.02    0.74
  -2  -5   0    7.31    0.55
   2   5   0    9.06    0.90
   2   5   0    8.10    0.62
  -3  -5   0   20.59    1.68
   3   5   0   25.66    2.01
  -4  -5   0   -0.07    0.08
   4   5   0   -0.04    0.07
  -5  -5   0    6.95    0.72
   5   5   0    7.91    0.79
  -6  -5   0   11.22    0.99
  -6  -5   0    9.65    0.76
   6   5   0   10.99    1.08
  -7  -5   0   -0.04    0.07
  -7  -5   0   -0.07    0.15
   7   5   0   -0.12    0.14
  -8  -5   0    1.45    0.28
  -8  -5   0    2.20    0.49
   8   5   0    2.23    0.54
  -9  -5   0    2.09    0.36
  -9  -5   0    2.86    0.61
   9   5   0    3.38    0.70
 -10  -5   0    0.08    0.17
 -10  -5   0    0.33    0.29
  10   5   0   -0.07    0.26
   9  -6   0    0.38    0.33
  -9   6   0    0.63    0.39
   8  -6   0    2.96    0.65
  -8   6   0    3.11    0.47
   7  -6   0    1.11    0.39
  -7   6   0    0.81    0.22
   6  -6   0    0.83    0.29
  -6   6   0    0.49    0.15
   5  -6   0    0.10    0.16
  -5   6   0   -0.06    0.16
   4  -6   0   19.45    1.58
  -4   6   0   20.59    1.58
   3  -6   0    2.21    0.33
  -3   6   0    1.15    0.44
  -3   6   0    1.14    0.31
   2  -6   0    2.63    0.35
  -2   6   0    1.60    0.35
  -2   6   0    1.60    0.47
   1  -6   0    5.67    0.50
  -1   6   0    4.69    0.60
  -1   6   0    5.20    0.88
   0  -6   0    0.32    0.12
   0   6   0    0.71    0.32
   0   6   0    0.35    0.15
  -1  -6   0    5.78    0.49
   1   6   0    5.60    0.74
   1   6   0    5.18    0.51
  -2  -6   0    2.92    0.37
   2   6   0    1.91    0.29
   2   6   0    1.92    0.45
  -3  -6   0    1.53    0.26
   3   6   0    1.67    0.41
   3   6   0    1.10    0.20
  -4  -6   0   17.29    1.43
   4   6   0   18.63    1.56
  -5  -6   0    0.02    0.13
   5   6   0    0.01    0.12
  -6  -6   0    0.63    0.24
   6   6   0    0.68    0.26
  -7  -6   0    0.47    0.28
   7   6   0    0.92    0.36
  -8  -6   0    2.43    0.54
   8   6   0    3.09    0.67
  -9  -6   0    0.32    0.25
   9   6   0    0.55    0.35
   8  -7   0    0.24    0.32
  -8   7   0    0.38    0.21
   7  -7   0    0.71    0.32
  -7   7   0    0.32    0.17
   6  -7   0   -0.16    0.18
   5  -7   0    6.84    0.74
   4  -7   0    1.33    0.32
   3  -7   0    0.08    0.12
  -3   7   0    0.09    0.18
   2  -7   0    0.70    0.20
  -2   7   0    0.44    0.22
   1  -7   0    3.25    0.38
  -1   7   0    3.81    0.52
   0   7   0   -0.13    0.18
   0   7   0    0.23    0.14
   1   7   0    3.26    0.44
  -2  -7   0    0.52    0.18
  -2  -7   0    0.41    0.14
   2   7   0    0.33    0.15
  -3  -7   0    0.06    0.10
  -4  -7   0    0.90    0.24
  -5  -7   0    6.15    0.66
   5   7   0    5.85    0.71
  -6  -7   0    0.04    0.17
   6   7   0   -0.07    0.17
  -7  -7   0    0.93    0.32
   7   7   0    0.58    0.31
  -8  -7   0    0.52    0.29
   8   7   0    0.23    0.28
   6  -8   0    0.13    0.24
   5  -8   0    0.37    0.25
   4  -8   0    0.44    0.23
   3  -8   0   -0.02    0.13
   2  -8   0    0.21    0.16
   1  -8   0    0.05    0.12
  -1  -8   0    0.17    0.15
   1   8   0    0.23    0.16
  -2  -8   0   -0.04    0.13
  -2  -8   0    0.19    0.12
  -3  -8   0    0.06    0.12
  -4  -8   0    0.07    0.14
  -5  -8   0    0.32    0.21
  -6  -8   0    0.31    0.23
   6   8   0    0.26    0.24
   3  -9   0    4.71    0.65
   2  -9   0    0.18    0.18
   1  -9   0   -0.04    0.15
   0  -9   0    0.16    0.16
  -1  -9   0    0.02    0.14
  -2  -9   0    0.35    0.16
  -3  -9   0    4.03    0.56
  -4  -9   1    0.70    0.26
  -3  -9   1    0.79    0.25
  -2  -9   1    0.06    0.12
  -1  -9   1   -0.05    0.14
   0  -9   1   -0.17    0.15
   1  -9   1    0.98    0.29
   2  -9   1    0.17    0.18
   3  -9   1    5.14    0.71
   6   8  -1    0.11    0.25
  -6  -8   1   -0.16    0.16
  -5  -8   1    1.53    0.38
  -4  -8   1    0.39    0.20
  -3  -8   1    0.10    0.13
  -2  -8   1    0.48    0.18
  -2  -8   1    0.09    0.15
   1   8  -1    1.35    0.29
   0   8  -1    3.68    0.52
   1  -8   1    0.17    0.16
   2  -8   1    0.58    0.22
   3  -8   1    0.30    0.19
   4  -8   1    2.29    0.44
   5  -8   1    0.26    0.23
   6  -8   1    0.92    0.37
   8   7  -1    2.40    0.61
  -8  -7   1    2.34    0.54
   7   7  -1    6.53    0.87
  -7  -7   1    6.20    0.86
   6   7  -1    0.53    0.28
  -6  -7   1    0.05    0.17
   5   7  -1    0.11    0.17
  -5  -7   1    0.01    0.14
  -4  -7   1    0.61    0.20
  -3  -7   1    0.13    0.13
   2   7  -1    0.62    0.18
  -2  -7   1    0.47    0.19
   1   7  -1    0.28    0.15
  -1  -7   1    0.42    0.16
   0   7  -1    1.99    0.36
  -1   7  -1    2.26    0.41
   1  -7   1    2.71    0.40
  -2   7  -1    0.33    0.18
   2  -7   1    0.07    0.12
  -3   7  -1    1.96    0.42
   3  -7   1    3.01    0.44
   4  -7   1    5.47    0.60
   5  -7   1    0.60    0.26
   6  -7   1    0.73    0.31
  -7   7  -1    0.21    0.17
   7  -7   1    0.32    0.28
   9   6  -1    1.44    0.50
  -9  -6   1    1.10    0.19
  -9  -6   1    1.49    0.44
   8   6  -1    0.35    0.28
  -8  -6   1    0.05    0.19
   7   6  -1    4.68    0.78
  -7  -6   1    3.93    0.66
   6   6  -1    0.81    0.31
  -6  -6   1    0.32    0.21
   5   6  -1    1.50    0.36
  -5  -6   1    1.57    0.34
   4   6  -1    2.19    0.36
  -4  -6   1    1.73    0.32
   3   6  -1    7.49    0.82
  -3  -6   1    6.09    0.59
   2   6  -1   -0.07    0.12
   2   6  -1    0.08    0.09
  -2  -6   1    0.00    0.10
   1   6  -1    2.28    0.34
   1   6  -1    2.46    0.52
  -1  -6   1    2.03    0.31
   0   6  -1    0.62    0.19
   0   6  -1    0.53    0.30
   0  -6   1    0.38    0.13
  -1   6  -1    1.07    0.40
  -1   6  -1    0.92    0.25
   1  -6   1    0.92    0.21
  -2   6  -1    0.33    0.20
  -2   6  -1    0.07    0.20
   2  -6   1    0.13    0.10
  -3   6  -1    0.42    0.23
  -3   6  -1    0.85    0.35
   3  -6   1    0.94    0.23
  -4   6  -1   11.62    1.08
   4  -6   1   12.87    1.08
  -5   6  -1    0.02    0.14
  -5   6  -1    0.02    0.07
   5  -6   1   -0.07    0.13
  -6   6  -1    1.55    0.27
   6  -6   1    1.27    0.38
  -7   6  -1    0.59    0.20
   7  -6   1    0.63    0.30
  -8   6  -1   -0.04    0.16
   8  -6   1    0.18    0.25
  -9   6  -1    1.04    0.41
   9  -6   1    0.14    0.28
  10   5  -1    2.85    0.68
 -10  -5   1    2.96    0.61
 -10  -5   1    1.81    0.37
   9   5  -1    0.35    0.28
  -9  -5   1    0.23    0.27
  -9  -5   1    0.31    0.18
   8   5  -1    2.14    0.53
  -8  -5   1    1.77    0.44
  -8  -5   1    1.25    0.27
   7   5  -1    2.76    0.55
  -7  -5   1    1.44    0.26
  -7  -5   1    2.03    0.46
   6   5  -1    3.32    0.55
  -6  -5   1    2.49    0.28
  -6  -5   1    3.48    0.54
   5   5  -1    2.88    0.49
  -5  -5   1    3.01    0.27
  -5  -5   1    3.12    0.26
  -5  -5   1    3.58    0.50
   4   5  -1    6.87    0.70
  -4  -5   1    7.06    0.65
   3   5  -1    2.72    0.47
  -3  -5   1    2.99    0.25
  -3  -5   1    2.56    0.31
   2   5  -1    9.11    0.94
   2   5  -1    9.10    0.66
  -2  -5   1    8.83    0.73
  -2  -5   1    9.11    0.60
  -2  -5   1    7.67    0.76
   1   5  -1    7.18    0.60
   1   5  -1    7.76    0.86
  -1  -5   1    7.72    0.66
  -1  -5   1    7.09    0.54
   0   5  -1    3.34    0.61
   0   5  -1    3.28    0.42
   0  -5   1    3.43    0.33
   0  -5   1    3.69    0.41
   0  -5   1    3.10    0.33
  -1   5  -1    2.39    0.53
  -1   5  -1    2.22    0.35
   1  -5   1    1.92    0.31
   1  -5   1    2.57    0.26
   1  -5   1    1.87    0.21
  -2   5  -1    8.73    0.79
  -2   5  -1    6.68    0.97
   2  -5   1    9.71    0.77
   2  -5   1    9.82    0.69
  -3   5  -1    1.53    0.32
   3  -5   1    1.64    0.29
  -4   5  -1    0.32    0.09
  -4   5  -1    0.29    0.20
   4  -5   1    0.53    0.20
  -5   5  -1    5.39    0.51
  -5   5  -1    5.12    0.71
   5  -5   1    5.45    0.63
  -6   5  -1    3.15    0.39
  -6   5  -1    2.99    0.54
   6  -5   1    3.88    0.63
  -7   5  -1    0.67    0.21
  -7   5  -1    1.04    0.34
   7  -5   1    0.85    0.36
  -8   5  -1    1.51    0.36
  -8   5  -1    2.61    0.50
   8  -5   1    1.52    0.49
  -9   5  -1    0.27    0.36
   9  -5   1    0.08    0.26
   9  -5   1   -0.04    0.08
  10  -5   1    0.52    0.36
  10  -5   1    0.15    0.11
  10   4  -1    0.06    0.26
 -10  -4   1   -0.01    0.14
   9   4  -1    0.26    0.27
  -9  -4   1    0.17    0.15
  -9  -4   1    0.21    0.24
   8   4  -1    0.67    0.32
  -8  -4   1    0.70    0.30
  -8  -4   1    0.64    0.20
   7   4  -1   42.86    3.57
  -7  -4   1   41.24    3.18
  -7  -4   1   41.30    2.90
   6   4  -1   32.46    2.87
  -6  -4   1   35.37    2.59
  -6  -4   1   33.49    2.35
   5   4  -1    1.48    0.32
  -5  -4   1    1.85    0.35
  -5  -4   1    1.53    0.24
   4   4  -1   13.71    1.16
  -4  -4   1   12.87    1.05
  -4  -4   1   13.69    0.91
  -4  -4   1   10.57    0.91
  -4  -4   1   14.11    0.96
   3   4  -1    0.43    0.18
   3   4  -1    0.52    0.12
  -3  -4   1    0.54    0.08
  -3  -4   1    0.44    0.09
  -3  -4   1    0.18    0.14
  -3  -4   1    0.38    0.12
  -3  -4   1    0.39    0.12
  -3  -4   1    0.63    0.08
   2   4  -1    0.18    0.08
   2   4  -1    0.04    0.09
  -2  -4   1    0.24    0.10
  -2  -4   1    0.21    0.10
  -2  -4   1    0.16    0.07
  -2  -4   1    0.17    0.12
   1   4  -1   30.57    1.95
   1   4  -1   33.50    2.56
  -1  -4   1   25.77    2.15
  -1  -4   1   32.60    2.01
  -1  -4   1   31.26    1.70
  -1  -4   1   29.63    2.19
   0   4  -1    2.12    0.29
   0   4  -1    1.96    0.41
   0  -4   1    1.81    0.24
   0  -4   1    1.86    0.25
   0  -4   1    1.96    0.22
  -1   4  -1   13.23    1.03
  -1   4  -1   11.83    1.33
   1  -4   1   14.57    0.92
   1  -4   1   14.37    1.03
   1  -4   1   15.35    1.07
  -2   4  -1    3.07    0.42
   2  -4   1    2.72    0.31
   2  -4   1    3.03    0.26
   2  -4   1    3.26    0.38
  -3   4  -1    2.57    0.43
   3  -4   1    3.00    0.40
   3  -4   1    3.01    0.28
  -4   4  -1    7.18    0.60
  -4   4  -1    6.78    0.67
   4  -4   1    6.72    0.68
  -5   4  -1   24.00    1.89
  -5   4  -1   22.67    1.71
   5  -4   1   22.28    1.85
   5  -4   1   25.02    1.57
   5  -4   1   20.86    1.60
  -6   4  -1   13.32    1.09
  -6   4  -1   11.24    1.06
   6  -4   1   12.36    0.94
   6  -4   1   12.69    1.16
  -7   4  -1    2.24    0.35
  -7   4  -1    3.12    0.46
  -7   4  -1    1.37    0.40
   7  -4   1    1.60    0.46
   7  -4   1    1.69    0.32
  -8   4  -1    1.84    0.43
   8  -4   1    3.25    0.68
   8  -4   1    2.32    0.39
  -9   4  -1    0.46    0.38
   9  -4   1    0.21    0.20
   9  -4   1   -0.09    0.22
 -10   4  -1    0.83    0.47
  10  -4   1    0.13    0.21
  10  -4   1    0.37    0.38
  11   3  -1    0.23    0.29
 -11  -3   1    0.06    0.21
  10   3  -1    0.09    0.26
 -10  -3   1    0.00    0.16
   9   3  -1   -0.04    0.21
  -9  -3   1    0.00    0.18
  -9  -3   1    0.04    0.14
   8   3  -1    0.61    0.28
  -8  -3   1    0.91    0.22
  -8  -3   1    0.80    0.32
   7   3  -1    4.97    0.71
  -7  -3   1    6.69    0.84
  -7  -3   1    6.44    0.56
   6   3  -1    8.88    0.97
  -6  -3   1   11.39    0.79
  -6  -3   1    8.21    0.88
   5   3  -1   11.66    1.01
   5   3  -1   11.48    1.09
  -5  -3   1   11.17    0.99
  -5  -3   1   12.46    0.87
  -5  -3   1   10.81    0.76
   4   3  -1    4.99    0.58
   4   3  -1    6.72    0.53
   4   3  -1    6.49    0.63
  -4  -3   1    6.42    0.51
  -4  -3   1    5.92    0.45
  -4  -3   1    5.80    0.58
   3   3  -1    1.09    0.12
   3   3  -1    0.81    0.17
  -3  -3   1    0.88    0.22
  -3  -3   1    0.79    0.18
  -3  -3   1    0.77    0.13
  -3  -3   1    1.08    0.19
  -3  -3   1    1.07    0.16
  -3  -3   1    0.92    0.10
   2   3  -1   21.26    1.34
   2   3  -1   20.58    1.76
  -2  -3   1   21.84    1.53
  -2  -3   1   20.13    1.37
  -2  -3   1   19.58    1.79
  -2  -3   1   18.90    1.58
  -2  -3   1   23.61    1.43
  -2  -3   1   20.93    1.53
  -2  -3   1   21.99    1.16
   1   3  -1   18.68    1.22
   1   3  -1   18.54    1.59
  -1  -3   1   16.39    1.59
  -1  -3   1   20.70    1.40
  -1  -3   1   18.60    1.25
  -1  -3   1   18.75    1.06
   0   3  -1   60.70    3.85
   0   3  -1   58.18    4.91
   0  -3   1   62.05    3.30
   0  -3   1   66.02    4.32
   0  -3   1   61.42    3.87
  -1   3  -1   21.23    1.42
   1  -3   1   21.03    1.23
   1  -3   1   21.31    1.52
   1  -3   1   20.47    1.42
   1  -3   1   20.68    1.48
  -2   3  -1    0.99    0.22
   2  -3   1    0.89    0.12
   2  -3   1    0.67    0.16
   2  -3   1    0.83    0.18
  -3   3  -1   12.05    0.92
   3  -3   1   11.99    0.80
   3  -3   1   12.02    0.98
   3  -3   1   11.63    0.85
  -4   3  -1   22.04    1.77
  -4   3  -1   21.35    1.56
   4  -3   1   21.63    1.35
   4  -3   1   23.87    1.48
   4  -3   1   21.68    1.63
   4  -3   1   20.52    1.56
   4  -3   1   21.22    1.71
  -5   3  -1   31.56    2.58
  -5   3  -1   30.16    2.19
   5  -3   1   34.30    2.48
  -6   3  -1    0.05    0.16
  -6   3  -1    0.25    0.17
  -6   3  -1    0.14    0.12
   6  -3   1   -0.10    0.09
   6  -3   1   -0.16    0.13
  -7   3  -1    0.47    0.22
  -7   3  -1    0.73    0.27
   7  -3   1    0.20    0.24
   7  -3   1    0.12    0.13
   7  -3   1    0.44    0.21
  -8   3  -1    1.94    0.41
  -8   3  -1    0.56    0.26
   8  -3   1    0.30    0.26
   8  -3   1    0.61    0.25
   8  -3   1    0.24    0.15
  -9   3  -1    1.59    0.41
   9  -3   1    2.25    0.61
   9  -3   1    2.54    0.51
  10  -3   1    5.82    0.83
  10  -3   1    5.63    1.04
 -11   3  -1    5.74    0.84
  11  -3   1    2.71    0.60
  11   2  -1    2.11    0.54
 -11  -2   1    2.65    0.48
 -11  -2   1    2.28    0.45
  10   2  -1    2.63    0.59
 -10  -2   1    2.64    0.44
 -10  -2   1    2.84    0.48
   9   2  -1    2.74    0.62
   9   2  -1    3.08    0.62
  -9  -2   1    2.84    0.45
  -9  -2   1    2.93    0.45
   8   2  -1    0.90    0.31
   8   2  -1    0.92    0.36
  -8  -2   1    0.55    0.27
  -8  -2   1    0.63    0.19
   7   2  -1    0.12    0.20
   7   2  -1    0.04    0.14
  -7  -2   1    0.05    0.09
  -7  -2   1    0.13    0.16
   6   2  -1   26.90    2.44
   6   2  -1   26.18    2.14
  -6  -2   1   29.00    2.28
  -6  -2   1   28.81    2.00
  -6  -2   1   31.32    2.02
  -6  -2   1   28.16    2.20
   5   2  -1    1.14    0.20
   5   2  -1    1.01    0.26
   5   2  -1    1.02    0.29
   5   2  -1    0.85    0.22
  -5  -2   1    0.85    0.11
  -5  -2   1    0.94    0.10
  -5  -2   1    0.78    0.15
  -5  -2   1    0.84    0.16
  -5  -2   1    0.95    0.23
   4   2  -1  114.89    9.56
   4   2  -1  111.24    8.10
   4   2  -1  123.83    9.58
   4   2  -1  120.46    8.54
  -4  -2   1  136.15    8.01
  -4  -2   1  115.20    8.48
  -4  -2   1  115.04    6.24
  -4  -2   1  127.94    8.00
  -4  -2   1  124.30    9.44
   3   2  -1   11.99    0.95
   3   2  -1   11.25    1.01
   3   2  -1   10.84    0.95
  -3  -2   1   10.43    0.91
  -3  -2   1   12.54    0.84
  -3  -2   1   12.03    1.02
   2   2  -1  145.19   11.17
   2   2  -1  162.65   11.00
  -2  -2   1  139.52   10.99
  -2  -2   1  144.39    9.91
  -2  -2   1  141.88    8.67
  -2  -2   1  126.17    9.39
  -2  -2   1  142.48    9.96
   1   2  -1   53.83    4.49
   1   2  -1   59.70    3.54
  -1  -2   1   50.81    4.50
  -1  -2   1   53.88    4.05
  -1  -2   1   64.12    4.02
  -1  -2   1   56.58    3.55
  -1  -2   1   63.72    3.80
   0   2  -1   45.07    3.87
   0   2  -1   46.95    3.04
   0  -2   1   48.91    3.06
   0  -2   1   53.77    3.43
   0  -2   1   50.42    2.61
  -1   2  -1    1.67    0.22
   1  -2   1    1.89    0.21
   1  -2   1    1.93    0.18
   1  -2   1    1.97    0.15
   1  -2   1    1.63    0.13
   1  -2   1    1.63    0.22
   1  -2   1    1.66    0.14
   1  -2   1    1.61    0.13
  -2   2  -1   77.94    4.84
  -2   2  -1   75.44    4.13
   2  -2   1   76.77    5.16
   2  -2   1   76.91    4.84
   2  -2   1   75.58    4.13
   2  -2   1   79.61    6.34
   2  -2   1   85.96    5.12
   2  -2   1   73.92    5.46
  -3   2  -1    5.25    0.44
  -3   2  -1    4.96    0.46
  -3   2  -1    5.46    0.40
  -3   2  -1    5.50    0.42
   3  -2   1    4.41    0.44
   3  -2   1    4.65    0.61
   3  -2   1    5.09    0.45
   3  -2   1    4.54    0.49
   3  -2   1    5.03    0.41
  -4   2  -1   14.60    1.07
  -4   2  -1   14.85    1.06
  -4   2  -1   14.73    0.93
  -4   2  -1   14.45    1.20
  -4   2  -1   14.04    1.03
   4  -2   1   14.62    0.93
   4  -2   1   13.82    1.10
   4  -2   1   14.93    1.43
   4  -2   1   14.40    1.20
  -5   2  -1   11.97    0.90
  -5   2  -1   11.33    0.85
  -5   2  -1   11.85    0.85
   5  -2   1   10.72    0.92
   5  -2   1   11.85    1.21
   5  -2   1   12.02    1.02
   5  -2   1   11.19    0.77
   5  -2   1    8.68    1.10
  -6   2  -1    1.23    0.28
  -6   2  -1    0.73    0.18
   6  -2   1    0.72    0.22
   6  -2   1    1.11    0.33
   6  -2   1    0.70    0.23
  -7   2  -1    6.19    0.61
  -7   2  -1    5.71    0.57
   7  -2   1    6.04    0.84
   7  -2   1    4.95    0.67
   7  -2   1    6.87    0.68
  -8   2  -1    0.19    0.18
  -8   2  -1    0.26    0.26
   8  -2   1    0.06    0.12
   8  -2   1    0.03    0.16
   8  -2   1   -0.07    0.21
  -9   2  -1    0.18    0.19
  -9   2  -1    0.44    0.38
   9  -2   1    0.49    0.22
   9  -2   1    0.45    0.28
   9  -2   1    0.37    0.32
 -10   2  -1   18.70    1.81
 -11   2  -1   12.24    1.33
  11   1  -1    7.97    1.12
 -11  -1   1    5.28    0.73
  10   1  -1   10.25    1.07
  10   1  -1    9.34    1.23
  10   1  -1    8.90    1.13
 -10  -1   1   11.04    0.94
   9   1  -1    0.92    0.32
   9   1  -1    0.63    0.35
  -9  -1   1    0.76    0.17
  -9  -1   1    0.94    0.26
   8   1  -1    3.31    0.59
   8   1  -1    3.66    0.64
  -8  -1   1    3.60    0.56
  -8  -1   1    3.93    0.51
  -8  -1   1    3.84    0.38
   7   1  -1    2.38    0.48
   7   1  -1    2.81    0.49
   7   1  -1    3.82    0.67
   7   1  -1    3.26    0.52
  -7  -1   1    3.02    0.30
  -7  -1   1    2.93    0.48
  -7  -1   1    2.54    0.38
  -7  -1   1    2.61    0.36
   6   1  -1    9.21    0.89
   6   1  -1    9.27    0.97
   6   1  -1    9.19    0.95
   6   1  -1    9.83    0.96
  -6  -1   1   10.25    0.79
  -6  -1   1    9.24    0.61
  -6  -1   1   10.62    0.82
  -6  -1   1    8.73    0.86
   5   1  -1    0.34    0.16
   5   1  -1    0.34    0.18
   5   1  -1    0.47    0.17
   5   1  -1    0.38    0.15
  -5  -1   1    0.55    0.11
  -5  -1   1    0.42    0.16
  -5  -1   1    0.62    0.15
  -5  -1   1    0.71    0.11
   4   1  -1    8.72    0.76
   4   1  -1    8.18    0.76
   4   1  -1    8.02    0.73
   4   1  -1    6.84    0.67
  -4  -1   1    7.45    0.47
  -4  -1   1    7.30    0.68
  -4  -1   1    7.46    0.60
  -4  -1   1    8.51    0.65
   3   1  -1   48.74    3.37
   3   1  -1   50.20    3.96
   3   1  -1   50.88    3.96
   3   1  -1   48.31    3.56
  -3  -1   1   49.14    2.58
  -3  -1   1   49.81    3.87
  -3  -1   1   48.62    3.51
  -3  -1   1   49.48    3.30
   2   1  -1  249.93   19.38
   2   1  -1  239.19   19.23
   2   1  -1  232.65   17.04
  -2  -1   1  250.46   16.13
  -2  -1   1  266.85   16.14
  -2  -1   1  238.97   17.01
   1   1  -1   14.37    1.08
   1   1  -1   14.80    1.18
   1   1  -1   15.35    1.19
  -1  -1   1   14.81    1.19
  -1  -1   1   16.15    1.06
  -1  -1   1   15.41    1.06
  -1  -1   1   14.54    1.09
  -1  -1   1   13.31    1.00
  -1  -1   1   14.41    0.92
   0   1  -1  234.46   19.78
   0   1  -1  265.04   15.67
   0  -1   1  262.83   18.11
   0  -1   1  268.44   15.68
   0  -1   1  266.16   17.11
  -1   1  -1  136.67   10.51
  -1   1  -1  152.52    9.17
   1  -1   1  156.67   10.44
   1  -1   1  149.73    9.17
   1  -1   1  146.49   10.60
   1  -1   1  154.78    7.82
   1  -1   1  159.02    9.91
  -2   1  -1   97.59    7.24
  -2   1  -1   91.73    4.85
  -2   1  -1   95.33    6.41
  -2   1  -1   93.20    5.69
   2  -1   1   89.10    7.24
   2  -1   1   86.27    8.41
   2  -1   1   94.07    4.85
   2  -1   1   91.71    6.14
   2  -1   1   95.80    5.69
   2  -1   1   94.67    7.43
   2  -1   1   91.27    6.47
  -3   1  -1   23.57    1.67
  -3   1  -1   22.87    1.31
  -3   1  -1   23.97    1.53
  -3   1  -1   24.40    1.59
   3  -1   1   23.62    1.87
   3  -1   1   21.38    1.74
   3  -1   1   23.58    2.01
   3  -1   1   23.35    1.31
   3  -1   1   21.54    1.64
  -4   1  -1   50.50    3.55
  -4   1  -1   48.29    2.72
  -4   1  -1   49.43    3.37
  -4   1  -1   50.16    3.18
   4  -1   1   51.69    4.18
   4  -1   1   48.21    2.71
   4  -1   1   45.77    3.44
   4  -1   1   58.67    4.63
   4  -1   1   49.04    3.99
   4  -1   1   48.08    3.65
  -5   1  -1    2.21    0.32
  -5   1  -1    1.97    0.29
  -5   1  -1    1.95    0.29
   5  -1   1    1.52    0.31
   5  -1   1    2.20    0.42
   5  -1   1    1.93    0.28
   5  -1   1    1.83    0.29
   5  -1   1    1.98    0.27
   5  -1   1    2.64    0.49
  -6   1  -1    2.81    0.35
  -6   1  -1    3.27    0.36
  -6   1  -1    2.70    0.39
   6  -1   1    3.43    0.61
   6  -1   1    2.83    0.48
   6  -1   1    3.05    0.37
   6  -1   1    2.47    0.34
   6  -1   1    3.49    0.42
   6  -1   1    3.58    0.58
  -7   1  -1    8.92    0.80
  -7   1  -1    8.80    0.78
   7  -1   1   10.18    1.01
   7  -1   1    8.17    0.88
   7  -1   1    9.31    0.88
   7  -1   1   10.62    1.02
   7  -1   1    8.70    0.68
  -8   1  -1    0.70    0.23
  -8   1  -1    2.20    0.42
  -8   1  -1    1.05    0.27
   8  -1   1    1.02    0.27
   8  -1   1    0.81    0.36
   8  -1   1    1.18    0.37
  -9   1  -1    0.81    0.27
  -9   1  -1    2.31    0.45
   9  -1   1    0.86    0.36
   9  -1   1    1.16    0.32
 -10   1  -1    0.76    0.33
  10  -1   1    0.53    0.33
  11  -1   1    0.51    0.36
  11   0  -1   -0.03    0.29
 -11   0   1   -0.15    0.14
  10   0  -1    0.23    0.26
 -10   0   1   -0.06    0.13
 -10   0   1   -0.10    0.13
   9   0  -1   -0.04    0.19
   9   0  -1   -0.04    0.11
  -9   0   1   -0.04    0.11
  -9   0   1   -0.14    0.12
   8   0  -1   -0.04    0.18
   8   0  -1    0.01    0.11
   8   0  -1    0.02    0.12
   8   0  -1   -0.05    0.21
   8   0  -1   -0.09    0.17
  -8   0   1   -0.06    0.11
  -8   0   1    0.09    0.17
  -8   0   1    0.10    0.12
   7   0  -1    0.13    0.21
   7   0  -1   -0.02    0.10
   7   0  -1    0.09    0.17
   7   0  -1   -0.01    0.17
  -7   0   1    0.10    0.17
  -7   0   1   -0.04    0.09
  -7   0   1    0.07    0.09
  -7   0   1    0.02    0.11
  -7   0   1    0.01    0.09
   6   0  -1    0.18    0.12
   6   0  -1    0.01    0.15
   6   0  -1   -0.03    0.14
   6   0  -1    0.08    0.19
  -6   0   1    0.17    0.13
  -6   0   1    0.06    0.09
  -6   0   1    0.04    0.08
  -6   0   1    0.18    0.12
   5   0  -1   -0.02    0.09
   5   0  -1    0.10    0.14
   5   0  -1   -0.01    0.07
   5   0  -1   -0.05    0.08
  -5   0   1   -0.05    0.04
  -5   0   1    0.05    0.12
  -5   0   1   -0.01    0.06
  -5   0   1   -0.04    0.07
   4   0  -1    0.02    0.06
   4   0  -1    0.03    0.08
   4   0  -1   -0.03    0.09
   4   0  -1    0.09    0.10
  -4   0   1    0.00    0.06
  -4   0   1    0.02    0.05
  -4   0   1   -0.01    0.05
  -4   0   1    0.03    0.11
   3   0  -1    0.01    0.05
   3   0  -1    0.06    0.08
   3   0  -1    0.03    0.07
   3   0  -1   -0.05    0.08
  -3   0   1    0.05    0.06
  -3   0   1    0.03    0.08
  -3   0   1    0.02    0.04
  -3   0   1    0.01    0.04
   2   0  -1    0.03    0.07
   2   0  -1    0.03    0.05
   2   0  -1    0.05    0.07
   2   0  -1   -0.01    0.07
  -2   0   1    0.12    0.07
  -2   0   1    0.05    0.04
  -2   0   1    0.00    0.05
  -2   0   1    0.12    0.05
   1   0  -1   -0.17    0.03
   1   0  -1   -0.17    0.02
   1   0  -1   -0.17    0.03
  -1   0   1   -0.14    0.02
  -1   0   1   -0.12    0.03
   0   0  -1    0.00    0.00
   0   0  -1    0.00    0.00
   0   0  -1    0.00    0.00
   0   0   1    0.00    0.00
   0   0   1    0.00    0.00
   0   0   1    0.00    0.00
  -1   0  -1   -0.11    0.02
  -1   0  -1   -0.12    0.02
  -1   0  -1   -0.04    0.04
   1   0   1   -0.07    0.03
   1   0   1   -0.10    0.03
   1   0   1   -0.13    0.03
  -2   0  -1    0.01    0.04
  -2   0  -1    0.11    0.08
  -2   0  -1   -0.07    0.03
  -2   0  -1    0.04    0.05
  -2   0  -1    0.04    0.04
   2   0   1    0.00    0.07
   2   0   1    0.07    0.04
   2   0   1    0.02    0.05
   2   0   1    0.07    0.07
   2   0   1    0.12    0.08
  -3   0  -1   -0.02    0.03
  -3   0  -1   -0.01    0.04
  -3   0  -1    0.00    0.04
  -3   0  -1    0.02    0.08
  -3   0  -1    0.04    0.06
   3   0   1    0.01    0.06
   3   0   1    0.00    0.07
   3   0   1    0.04    0.07
   3   0   1    0.02    0.04
   3   0   1   -0.01    0.05
  -4   0  -1   -0.01    0.06
  -4   0  -1   -0.02    0.05
  -4   0  -1    0.00    0.05
  -4   0  -1   -0.03    0.10
  -4   0  -1    0.05    0.05
   4   0   1   -0.07    0.07
   4   0   1   -0.05    0.10
   4   0   1    0.00    0.09
   4   0   1    0.03    0.05
   4   0   1   -0.05    0.05
  -5   0  -1    0.05    0.07
  -5   0  -1   -0.01    0.13
  -5   0  -1    0.03    0.08
  -5   0  -1   -0.01    0.06
   5   0   1    0.03    0.08
   5   0   1    0.06    0.13
   5   0   1    0.00    0.08
   5   0   1   -0.05    0.05
   5   0   1   -0.01    0.10
  -6   0  -1    0.02    0.08
  -6   0  -1    0.02    0.10
  -6   0  -1    0.30    0.19
  -6   0  -1   -0.04    0.09
   6   0   1   -0.05    0.16
   6   0   1    0.07    0.11
   6   0   1   -0.01    0.12
  -7   0  -1    0.07    0.12
  -7   0  -1    0.10    0.17
  -7   0  -1    0.06    0.10
  -7   0  -1   -0.11    0.07
   7   0   1    0.08    0.15
   7   0   1   -0.07    0.18
   7   0   1   -0.09    0.06
   7   0   1    0.03    0.12
  -8   0  -1   -0.09    0.10
  -8   0  -1   -0.25    0.15
  -8   0  -1    0.02    0.11
   8   0   1    0.00    0.11
   8   0   1   -0.04    0.12
   8   0   1   -0.22    0.16
  -9   0  -1   -0.03    0.13
  -9   0  -1    0.13    0.16
   9   0   1   -0.04    0.11
   9   0   1    0.02    0.14
   9   0   1   -0.16    0.20
 -10   0  -1   -0.07    0.12
 -10   0  -1    0.08    0.16
  10   0   1   -0.25    0.23
 -11   0  -1   -0.10    0.16
  11   0   1   -0.13    0.27
  11  -1  -1    6.85    1.00
  10  -1  -1    9.68    1.05
   9  -1  -1    1.21    0.40
   9  -1  -1    0.86    0.27
   9  -1  -1    0.98    0.46
  -9   1   1    1.97    0.43
  -9   1   1    0.96    0.30
  -9   1   1    0.75    0.26
   8  -1  -1    4.04    0.65
   8  -1  -1    5.45    0.87
   8  -1  -1    4.19    0.55
   8  -1  -1    3.83    0.78
  -8   1   1    4.50    0.58
  -8   1   1    3.63    0.54
   7  -1  -1    2.87    0.41
   7  -1  -1    3.10    0.52
   7  -1  -1    3.22    0.68
   7  -1  -1    3.20    0.61
   7  -1  -1    3.02    0.36
  -7   1   1    2.48    0.39
  -7   1   1    3.27    0.45
  -7   1   1    2.97    0.38
   6  -1  -1    9.41    0.96
   6  -1  -1   10.37    1.08
   6  -1  -1   10.33    0.99
   6  -1  -1    9.98    0.85
   6  -1  -1    9.78    0.87
  -6   1   1    9.46    0.68
  -6   1   1    9.06    0.78
  -6   1   1    8.42    0.80
  -6   1   1    8.86    0.78
   5  -1  -1    0.67    0.15
   5  -1  -1    0.38    0.17
   5  -1  -1    0.54    0.13
   5  -1  -1    0.60    0.24
   5  -1  -1    0.45    0.14
   5  -1  -1    0.66    0.26
  -5   1   1    0.62    0.18
  -5   1   1    0.22    0.11
  -5   1   1    0.56    0.15
  -5   1   1    0.59    0.15
   4  -1  -1    7.83    0.83
   4  -1  -1    7.64    0.66
   4  -1  -1    7.81    0.54
   4  -1  -1    8.71    0.79
   4  -1  -1    7.57    0.73
  -4   1   1    7.48    0.62
  -4   1   1    7.41    0.54
  -4   1   1    7.70    0.61
  -4   1   1    7.21    0.63
   3  -1  -1   50.62    2.65
   3  -1  -1   48.79    3.53
   3  -1  -1   49.90    4.05
   3  -1  -1   47.27    3.33
  -3   1   1   48.65    3.45
  -3   1   1   48.95    2.65
  -3   1   1   50.41    3.10
   2  -1  -1  234.18   15.19
   2  -1  -1  222.60   16.01
   2  -1  -1  241.45   11.98
   2  -1  -1  211.82   21.17
   2  -1  -1  219.00   15.97
   2  -1  -1  230.57   18.33
  -2   1   1  237.45   21.33
  -2   1   1  224.28   18.24
  -2   1   1  248.39   14.07
  -2   1   1  241.59   15.97
  -2   1   1  236.34   11.98
   1  -1  -1   13.66    0.79
   1  -1  -1   14.69    1.21
   1  -1  -1   14.09    0.98
   1  -1  -1   14.26    0.92
   1  -1  -1   13.91    1.01
  -1   1   1   14.01    0.92
  -1   1   1   13.63    0.79
   0  -1  -1  266.83   16.16
   0  -1  -1  280.62   13.76
   0  -1  -1  272.57   21.05
   0   1   1  269.54   16.16
   0   1   1  241.16   20.39
   0   1   1  273.07   13.76
  -1  -1  -1  169.89   10.67
  -1  -1  -1  159.24    9.67
  -1  -1  -1  166.61   12.24
  -1  -1  -1  159.05   11.04
   1   1   1  144.25    9.72
   1   1   1  165.86   12.58
   1   1   1  156.19    8.22
  -2  -1  -1   95.29    6.26
  -2  -1  -1   92.13    6.62
   2   1   1   93.48    6.64
   2   1   1   99.90    7.46
  -3  -1  -1   23.15    1.62
  -3  -1  -1   22.88    1.74
  -3  -1  -1   23.66    1.87
   3   1   1   23.11    1.77
   3   1   1   24.28    1.95
   3   1   1   25.07    1.92
   3   1   1   23.48    1.69
  -4  -1  -1   47.18    3.53
  -4  -1  -1   47.27    3.32
  -4  -1  -1   52.36    3.87
   4   1   1   49.99    3.98
   4   1   1   47.44    3.58
   4   1   1   52.61    3.97
   4   1   1   46.98    3.40
  -5  -1  -1    2.25    0.22
  -5  -1  -1    2.14    0.22
  -5  -1  -1    2.41    0.31
  -5  -1  -1    2.16    0.34
   5   1   1    2.39    0.40
   5   1   1    1.69    0.35
   5   1   1    1.97    0.38
  -6  -1  -1    3.60    0.32
  -6  -1  -1    3.08    0.31
  -6  -1  -1    2.17    0.34
  -6  -1  -1    3.18    0.47
   6   1   1    3.13    0.51
   6   1   1    3.63    0.57
   6   1   1    3.04    0.50
  -7  -1  -1    9.40    0.71
  -7  -1  -1    9.79    0.80
  -7  -1  -1    9.79    0.80
  -7  -1  -1    9.24    0.88
   7   1   1    8.29    0.90
   7   1   1    8.56    0.95
  -8  -1  -1    0.79    0.28
  -8  -1  -1    0.78    0.15
  -8  -1  -1    0.73    0.22
   8   1   1    0.67    0.28
   8   1   1    0.76    0.31
  -9  -1  -1    1.69    0.35
   9   1   1    1.10    0.43
   9   1   1    1.12    0.37
 -10  -1  -1    0.78    0.25
  10   1   1    0.74    0.32
  10   1   1    0.88    0.42
  10   1   1    0.82    0.31
 -11  -1  -1    0.54    0.25
  11   1   1    0.30    0.39
  11  -2  -1    2.23    0.55
 -11   2   1    2.97    0.60
 -10   2   1    5.04    0.77
   9  -2  -1    2.07    0.42
   9  -2  -1    1.96    0.56
   9  -2  -1    1.68    0.43
  -9   2   1    1.92    0.42
   8  -2  -1    1.22    0.46
   8  -2  -1    1.10    0.29
   8  -2  -1    1.26    0.35
   8  -2  -1    1.30    0.44
  -8   2   1    3.01    0.47
  -8   2   1    0.83    0.28
   7  -2  -1    0.08    0.21
   7  -2  -1   -0.09    0.15
   7  -2  -1    0.08    0.10
   7  -2  -1   -0.04    0.12
  -7   2   1   -0.02    0.09
  -7   2   1    0.18    0.15
  -7   2   1    0.00    0.21
   6  -2  -1   25.97    2.07
   6  -2  -1   28.30    2.27
   6  -2  -1   30.41    2.65
   6  -2  -1   27.45    2.70
  -6   2   1   30.26    1.72
  -6   2   1   28.97    2.02
  -6   2   1   28.42    1.98
   5  -2  -1    0.60    0.19
   5  -2  -1    0.83    0.33
   5  -2  -1    0.91    0.21
   5  -2  -1    0.99    0.28
   5  -2  -1    1.04    0.21
  -5   2   1    0.87    0.16
  -5   2   1    1.21    0.26
  -5   2   1    1.13    0.21
  -5   2   1    0.92    0.18
   4  -2  -1  117.45    9.41
   4  -2  -1  116.17    8.18
   4  -2  -1  112.32    7.70
   4  -2  -1  115.43    6.14
  -4   2   1  118.10    7.20
  -4   2   1  114.65    9.07
  -4   2   1  118.28    6.15
   3  -2  -1   11.63    0.73
   3  -2  -1   11.83    0.76
   3  -2  -1   10.33    0.92
   3  -2  -1   11.02    0.82
   3  -2  -1   10.78    1.11
  -3   2   1   12.30    0.75
  -3   2   1   10.81    0.90
  -3   2   1   11.13    0.85
   2  -2  -1  137.45   11.34
   2  -2  -1  142.19    8.69
   2  -2  -1  135.95    9.85
   2  -2  -1  148.98    9.79
   2  -2  -1  142.58    7.41
  -2   2   1  145.09    7.42
  -2   2   1  140.62    8.70
   1  -2  -1   56.56    4.63
   1  -2  -1   53.14    3.95
   1  -2  -1   60.02    3.93
   1  -2  -1   56.89    3.03
   1  -2  -1   60.14    3.55
  -1   2   1   55.43    3.03
  -1   2   1   56.04    3.54
   0  -2  -1   43.83    3.33
   0  -2  -1   51.07    3.01
   0  -2  -1   48.70    3.33
   0  -2  -1   48.29    3.91
   0  -2  -1   49.38    2.56
   0   2   1   46.64    3.80
   0   2   1   48.75    3.00
   0   2   1   50.71    2.56
  -1  -2  -1    1.98    0.18
  -1  -2  -1    1.75    0.29
  -1  -2  -1    1.75    0.20
  -1  -2  -1    1.99    0.17
  -1  -2  -1    1.87    0.15
   1   2   1    2.22    0.18
   1   2   1    1.97    0.15
   1   2   1    1.97    0.24
  -2  -2  -1   81.42    4.86
  -2  -2  -1   79.66    6.19
  -2  -2  -1   79.33    5.25
  -2  -2  -1   76.98    5.56
  -2  -2  -1   81.44    5.27
  -3  -2  -1    5.08    0.34
  -3  -2  -1    5.72    0.40
  -3  -2  -1    5.26    0.51
  -3  -2  -1    4.90    0.46
   3   2   1    4.87    0.48
   3   2   1    4.46    0.47
  -4  -2  -1   14.36    1.14
  -4  -2  -1   14.76    1.01
  -4  -2  -1   14.04    1.01
   4   2   1   13.70    1.12
   4   2   1   14.84    1.17
   4   2   1   13.66    1.24
  -5  -2  -1   11.28    0.96
  -5  -2  -1   10.73    0.83
   5   2   1   12.43    1.02
   5   2   1    9.91    0.94
   5   2   1   11.26    1.05
  -6  -2  -1    0.62    0.22
  -6  -2  -1    0.87    0.13
  -6  -2  -1    0.70    0.17
  -6  -2  -1    0.87    0.14
   6   2   1    0.59    0.23
   6   2   1    0.91    0.28
  -7  -2  -1    6.20    0.67
  -7  -2  -1    6.39    0.57
   7   2   1    5.94    0.73
   7   2   1    6.05    0.85
  -8  -2  -1   -0.05    0.09
  -8  -2  -1    0.02    0.16
   8   2   1   -0.07    0.13
   8   2   1   -0.12    0.21
  -9  -2  -1    0.19    0.17
   9   2   1    0.26    0.23
 -10  -2  -1    8.70    0.79
  10   2   1    7.01    0.96
 -11  -2  -1    6.57    0.72
 -11  -2  -1    6.92    0.75
  11   2   1    6.40    1.00
  11  -3  -1    0.30    0.27
 -11   3   1    0.00    0.47
  10  -3  -1    0.41    0.37
  10  -3  -1    0.01    0.22
 -10   3   1   -0.07    0.40
   9  -3  -1    0.03    0.17
   9  -3  -1    0.00    0.09
   9  -3  -1   -0.11    0.24
  -9   3   1    0.12    0.18
  -9   3   1   -0.04    0.31
   8  -3  -1    0.65    0.23
   8  -3  -1    1.34    0.44
   8  -3  -1    0.80    0.26
  -8   3   1    0.86    0.30
  -8   3   1    2.65    0.46
   7  -3  -1    3.75    0.55
   7  -3  -1    8.05    1.19
   7  -3  -1    7.11    0.92
   7  -3  -1    5.75    0.56
  -7   3   1    5.76    0.72
   6  -3  -1    8.90    1.16
   6  -3  -1    9.88    0.83
   6  -3  -1    9.78    0.99
  -6   3   1   11.03    0.80
  -6   3   1   10.37    0.90
   5  -3  -1   11.81    1.30
   5  -3  -1   11.16    0.89
   5  -3  -1   12.15    1.06
   5  -3  -1   12.02    0.80
  -5   3   1   11.78    0.84
  -5   3   1   10.93    0.98
  -5   3   1   11.20    0.96
   4  -3  -1    6.43    0.83
   4  -3  -1    6.47    0.64
   4  -3  -1    5.96    0.50
   4  -3  -1    6.32    0.53
   4  -3  -1    6.78    0.46
  -4   3   1    6.46    0.62
  -4   3   1    6.49    0.55
  -4   3   1    6.56    0.54
   3  -3  -1    1.14    0.16
   3  -3  -1    0.80    0.31
   3  -3  -1    1.22    0.24
   3  -3  -1    1.30    0.23
  -3   3   1    0.97    0.23
  -3   3   1    1.14    0.22
   2  -3  -1   20.19    1.22
   2  -3  -1   19.40    1.50
   2  -3  -1   22.03    1.44
   2  -3  -1   20.69    1.87
  -2   3   1   19.40    1.41
  -2   3   1   19.42    1.22
   1  -3  -1   19.13    1.11
   1  -3  -1   18.11    1.35
   1  -3  -1   19.20    1.30
   1  -3  -1   20.38    1.72
   1  -3  -1   18.03    1.32
  -1   3   1   18.04    1.11
  -1   3   1   19.94    1.30
   0  -3  -1   59.77    5.01
   0  -3  -1   60.21    3.28
   0  -3  -1   70.48    4.27
   0  -3  -1   62.04    4.28
   0  -3  -1   62.82    3.85
   0   3   1   58.47    3.83
   0   3   1   58.46    3.27
   0   3   1   58.00    4.88
  -1  -3  -1   17.83    1.37
  -1  -3  -1   18.90    1.41
  -1  -3  -1   21.08    1.29
  -1  -3  -1   17.20    1.63
  -1  -3  -1   20.82    1.09
   1   3   1   20.62    1.64
   1   3   1   19.40    1.26
  -2  -3  -1    0.67    0.10
  -2  -3  -1    0.72    0.17
  -2  -3  -1    0.52    0.18
  -2  -3  -1    0.65    0.13
   2   3   1    0.63    0.18
   2   3   1    0.86    0.12
  -3  -3  -1    9.98    0.84
  -3  -3  -1   12.80    0.87
  -3  -3  -1   11.32    0.95
  -3  -3  -1   11.81    0.81
   3   3   1   12.14    1.00
   3   3   1   13.81    0.97
  -4  -3  -1   21.55    1.68
  -4  -3  -1   22.15    1.56
  -4  -3  -1   21.55    1.52
  -4  -3  -1   22.49    1.39
   4   3   1   22.09    1.84
  -5  -3  -1   33.75    2.09
  -5  -3  -1   31.11    2.52
  -5  -3  -1   37.91    2.32
   5   3   1   32.10    2.46
   5   3   1   33.03    2.82
  -6  -3  -1    0.09    0.09
  -6  -3  -1    0.05    0.14
   6   3   1    0.14    0.14
  -7  -3  -1    0.09    0.17
  -7  -3  -1    0.28    0.13
   7   3   1    0.32    0.21
  -8  -3  -1    0.73    0.30
  -8  -3  -1    0.61    0.19
   8   3   1    0.68    0.31
  -9  -3  -1    2.00    0.35
  -9  -3  -1    1.93    0.46
   9   3   1    2.57    0.58
 -10  -3  -1    5.98    0.65
  10   3   1    6.32    1.00
 -11  -3  -1    2.56    0.46
  11   3   1    3.40    0.72
  10  -4  -1   -0.04    0.16
  10  -4  -1   -0.06    0.30
 -10   4   1   -0.30    0.36
   9  -4  -1    0.25    0.19
   9  -4  -1    0.34    0.29
  -9   4   1    0.52    0.37
   8  -4  -1    1.02    0.42
   8  -4  -1    0.91    0.23
  -8   4   1    2.04    0.44
  -8   4   1    1.10    0.35
   7  -4  -1   43.84    3.00
   7  -4  -1   44.38    3.41
  -7   4   1   43.41    3.04
   6  -4  -1   37.65    3.31
   6  -4  -1   34.80    2.72
   6  -4  -1   33.86    2.32
   6  -4  -1   34.22    2.35
  -6   4   1   34.66    2.47
  -6   4   1   35.57    2.83
   5  -4  -1    1.93    0.57
   5  -4  -1    1.68    0.36
  -5   4   1    1.62    0.32
  -5   4   1    1.84    0.22
  -5   4   1    1.65    0.36
   4  -4  -1   13.56    1.46
   4  -4  -1   13.30    1.06
   4  -4  -1   12.92    1.12
  -4   4   1   13.75    1.09
  -4   4   1   13.80    0.96
   3  -4  -1    0.53    0.11
   3  -4  -1    0.36    0.15
   3  -4  -1    0.26    0.13
   3  -4  -1    0.55    0.27
  -3   4   1    0.41    0.16
  -3   4   1    0.25    0.15
   2  -4  -1    0.33    0.21
   2  -4  -1    0.14    0.09
   2  -4  -1    0.15    0.05
   2  -4  -1    0.12    0.11
  -2   4   1    0.10    0.11
  -2   4   1    0.15    0.11
   1  -4  -1   31.40    2.21
   1  -4  -1   32.56    1.79
   1  -4  -1   33.71    2.19
  -1   4   1   30.00    2.06
  -1   4   1   29.47    1.77
  -1   4   1   27.40    2.63
   0  -4  -1    1.55    0.23
   0  -4  -1    2.24    0.20
   0  -4  -1    2.03    0.22
   0   4   1    1.29    0.34
   0   4   1    2.27    0.31
  -1  -4  -1   13.45    0.76
  -1  -4  -1   13.94    0.91
  -1  -4  -1   11.41    0.93
  -1  -4  -1    9.97    0.89
   1   4   1   13.37    1.16
   1   4   1   13.07    0.87
  -2  -4  -1    3.19    0.30
  -2  -4  -1    2.96    0.30
  -2  -4  -1    2.88    0.25
  -2  -4  -1    3.20    0.36
  -2  -4  -1    3.43    0.33
   2   4   1    3.41    0.29
   2   4   1    3.50    0.43
  -3  -4  -1    2.59    0.30
  -3  -4  -1    3.26    0.45
  -3  -4  -1    2.86    0.29
   3   4   1    3.01    0.39
  -4  -4  -1    8.04    0.58
  -4  -4  -1    8.64    0.57
  -4  -4  -1    7.12    0.69
  -4  -4  -1    7.45    0.56
   4   4   1    7.01    0.71
  -5  -4  -1   18.95    1.44
  -5  -4  -1   21.53    1.65
   5   4   1   22.19    1.81
  -6  -4  -1   10.79    1.02
   6   4   1   11.70    1.13
  -7  -4  -1    1.05    0.32
  -7  -4  -1    1.24    0.24
   7   4   1    1.38    0.37
  -8  -4  -1    2.14    0.33
  -8  -4  -1    2.06    0.47
   8   4   1    2.02    0.52
  -9  -4  -1    0.29    0.18
  -9  -4  -1    0.35    0.26
   9   4   1    0.19    0.25
 -10  -4  -1    0.25    0.19
  10   4   1    0.37    0.33
  10  -5  -1    3.40    0.81
 -10   5   1    6.01    0.86
   9  -5  -1    0.54    0.36
  -9   5   1    0.91    0.43
   8  -5  -1    1.87    0.55
  -8   5   1    3.59    0.52
  -8   5   1    5.72    0.70
   7  -5  -1    2.82    0.58
  -7   5   1    2.83    0.40
  -7   5   1    2.44    0.52
   6  -5  -1    4.59    0.69
  -6   5   1    3.08    0.56
  -6   5   1    3.70    0.41
   5  -5  -1    3.11    0.52
  -5   5   1    2.86    0.29
  -5   5   1    2.67    0.50
   4  -5  -1    6.23    0.64
  -4   5   1    6.72    0.68
   3  -5  -1    3.05    0.36
  -3   5   1    2.85    0.47
   2  -5  -1    9.34    0.64
   2  -5  -1    8.30    0.70
  -2   5   1    7.45    0.73
  -2   5   1    6.84    0.94
   1  -5  -1    9.20    0.66
   1  -5  -1    7.92    0.62
  -1   5   1    7.03    0.92
  -1   5   1    7.24    0.68
   0  -5  -1    2.93    0.28
   0  -5  -1    3.43    0.39
   0  -5  -1    2.40    0.29
   0   5   1    3.76    0.63
   0   5   1    2.85    0.38
  -1  -5  -1    2.55    0.34
  -1  -5  -1    2.27    0.29
   1   5   1    2.42    0.48
   1   5   1    2.03    0.31
  -2  -5  -1    8.57    0.79
  -2  -5  -1    8.91    0.72
  -2  -5  -1    9.06    0.72
  -2  -5  -1    9.50    0.60
   2   5   1   10.16    0.97
   2   5   1    9.11    0.68
  -3  -5  -1    1.32    0.24
  -3  -5  -1    1.66    0.27
   3   5   1    1.63    0.35
  -4  -5  -1    0.23    0.14
   4   5   1    0.30    0.12
  -5  -5  -1    4.37    0.53
   5   5   1    5.07    0.57
  -6  -5  -1    3.37    0.54
  -6  -5  -1    2.67    0.26
   6   5   1    3.99    0.60
  -7  -5  -1    0.51    0.14
  -7  -5  -1    0.84    0.29
   7   5   1    0.95    0.32
  -8  -5  -1    0.68    0.19
  -8  -5  -1    0.70    0.30
   8   5   1    1.18    0.41
  -9  -5  -1   -0.10    0.19
  -9  -5  -1    0.08    0.15
   9   5   1    0.00    0.23
 -10  -5  -1    0.19    0.17
 -10  -5  -1    0.32    0.28
  10   5   1   -0.07    0.26
   9  -6  -1    1.17    0.49
  -9   6   1    4.41    0.68
   8  -6  -1    0.44    0.28
  -8   6   1    0.08    0.15
   7  -6  -1    5.61    0.82
  -7   6   1    3.97    0.49
   6  -6  -1    0.78    0.29
  -6   6   1    0.70    0.18
   5  -6  -1    2.65    0.46
  -5   6   1    1.56    0.42
   4  -6  -1    2.48    0.42
  -4   6   1    2.53    0.49
   3  -6  -1    6.61    0.60
  -3   6   1    4.74    0.92
  -3   6   1    6.30    0.77
   2  -6  -1    0.09    0.09
  -2   6   1   -0.06    0.13
  -2   6   1    0.07    0.15
   1  -6  -1    2.30    0.28
  -1   6   1    2.93    0.45
  -1   6   1    2.96    0.62
   0  -6  -1    0.51    0.14
   0   6   1    0.66    0.30
   0   6   1    0.53    0.18
  -1  -6  -1    0.63    0.19
  -1  -6  -1    1.24    0.24
   1   6   1    1.27    0.38
   1   6   1    1.25    0.24
  -2  -6  -1    0.36    0.14
  -2  -6  -1    0.16    0.09
   2   6   1    0.30    0.21
   2   6   1    0.45    0.13
  -3  -6  -1    0.83    0.20
   3   6   1    0.91    0.18
   3   6   1    0.92    0.31
  -4  -6  -1   11.82    1.01
  -5  -6  -1   -0.09    0.12
   5   6   1    0.05    0.13
  -6  -6  -1    1.14    0.32
   6   6   1    1.49    0.38
  -7  -6  -1    0.48    0.25
   7   6   1    0.53    0.29
  -8  -6  -1    0.42    0.28
   8   6   1    0.16    0.27
  -9  -6  -1   -0.14    0.21
   9   6   1    0.04    0.27
   8  -7  -1    3.27    0.65
  -8   7   1    2.54    0.43
   7  -7  -1    7.54    0.88
   6  -7  -1    0.14    0.22
   5  -7  -1    0.28    0.20
   4  -7  -1    1.10    0.29
   3  -7  -1    0.11    0.13
  -3   7   1    0.67    0.26
   2  -7  -1    1.32    0.26
  -2   7   1    0.70    0.27
   1  -7  -1    0.47    0.16
  -1   7   1    0.27    0.16
  -1   7   1    0.81    0.43
   0   7   1    1.61    0.33
   0   7   1    2.82    0.65
  -1  -7  -1    1.68    0.29
   1   7   1    3.04    0.41
  -2  -7  -1   -0.09    0.12
  -2  -7  -1    0.03    0.08
   2   7   1    0.25    0.13
  -3  -7  -1    2.01    0.32
  -4  -7  -1    5.47    0.58
  -5  -7  -1    0.25    0.18
  -6  -7  -1    0.75    0.27
   6   7   1    0.63    0.29
  -7  -7  -1    0.15    0.22
   7   7   1    0.57    0.31
  -8  -7  -1    1.52    0.44
   8   7   1    3.22    0.69
   6  -8  -1   -0.21    0.18
   5  -8  -1    2.02    0.44
   4  -8  -1    0.44    0.23
   3  -8  -1    0.58    0.23
   2  -8  -1    0.18    0.16
   1  -8  -1    0.83    0.22
   0   8   1    3.33    0.50
  -1  -8  -1    0.17    0.14
  -2  -8  -1    0.69    0.19
  -3  -8  -1    0.31    0.16
  -4  -8  -1    1.34    0.32
  -5  -8  -1    0.15    0.17
  -6  -8  -1    0.58    0.28
   6   8   1    0.81    0.37
   3  -9  -1    1.50    0.34
   2  -9  -1    0.04    0.14
   1  -9  -1    0.55    0.22
   0  -9  -1    0.23    0.16
  -1  -9  -1    0.39    0.17
  -2  -9  -1    0.31    0.16
  -3  -9  -1    3.79    0.53
  -4  -9   2   -0.13    0.13
  -3  -9   2    4.35    0.59
  -2  -9   2    0.11    0.16
  -2  -9   2    0.14    0.13
  -1  -9   2   -0.04    0.14
   0  -9   2    0.20    0.18
   1  -9   2    0.77    0.27
   2  -9   2    0.29    0.21
   3  -9   2    3.32    0.55
   6   8  -2    0.54    0.32
  -6  -8   2    0.45    0.25
   5   8  -2    0.42    0.27
  -5  -8   2    0.23    0.18
  -4  -8   2    0.70    0.24
  -3  -8   2    0.04    0.12
  -2  -8   2    0.19    0.13
  -2  -8   2    0.06    0.16
   1   8  -2    0.43    0.18
  -1  -8   2    0.20    0.17
   0  -8   2    4.36    0.52
   1  -8   2    0.44    0.19
   2  -8   2    1.12    0.30
   3  -8   2    0.46    0.23
   4  -8   2    0.26    0.20
   5  -8   2    2.22    0.47
   6  -8   2    3.11    0.58
   8   7  -2   -0.19    0.21
  -8  -7   2   -0.05    0.19
   7   7  -2    1.17    0.42
  -7  -7   2    1.31    0.39
   6   7  -2    2.59    0.54
  -6  -7   2    2.03    0.45
   5   7  -2    0.45    0.25
  -5  -7   2    0.24    0.19
  -4  -7   2    0.31    0.17
  -3  -7   2    0.24    0.14
   2   7  -2    9.10    0.77
  -2  -7   2   10.30    0.85
   1   7  -2    0.10    0.12
  -1  -7   2    0.27    0.17
   0   7  -2    0.61    0.22
   0  -7   2    1.58    0.28
  -1   7  -2    1.13    0.28
   1  -7   2    1.23    0.26
  -2   7  -2    0.91    0.28
   2  -7   2    1.14    0.27
  -3   7  -2    7.85    0.81
   3  -7   2    8.62    0.78
   4  -7   2    4.85    0.56
   5  -7   2    0.41    0.22
  -6   7  -2    0.16    0.13
   6  -7   2    0.27    0.23
  -7   7  -2    0.31    0.18
   7  -7   2    0.14    0.24
   9   6  -2    0.48    0.35
  -9  -6   2    0.41    0.16
  -9  -6   2    0.76    0.35
   8   6  -2    1.79    0.51
  -8  -6   2    1.92    0.24
  -8  -6   2    1.41    0.41
   7   6  -2    0.35    0.27
  -7  -6   2    0.22    0.20
   6   6  -2    0.18    0.20
  -6  -6   2    0.06    0.17
   5   6  -2    3.68    0.57
  -5  -6   2    2.62    0.46
   4   6  -2    2.53    0.41
  -4  -6   2    2.14    0.36
   3   6  -2    0.91    0.30
  -3  -6   2    0.79    0.20
   2   6  -2    8.08    0.90
  -2  -6   2    6.95    0.66
   1   6  -2    0.29    0.13
   1   6  -2    0.13    0.16
  -1  -6   2    0.17    0.13
   0   6  -2    1.18    0.24
   0   6  -2    0.89    0.35
   0  -6   2    0.58    0.18
  -1   6  -2    4.76    0.85
  -1   6  -2    5.31    0.54
   1  -6   2    4.69    0.48
  -2   6  -2    2.35    0.41
  -2   6  -2    1.73    0.51
   2  -6   2    3.23    0.41
  -3   6  -2    9.09    0.85
  -3   6  -2    7.15    1.19
   3  -6   2   10.12    0.83
  -4   6  -2   28.78    2.12
   4  -6   2   29.31    2.23
  -5   6  -2    2.77    0.53
  -5   6  -2    3.04    0.35
   5  -6   2    4.23    0.61
  -6   6  -2    0.68    0.19
   6  -6   2    0.58    0.29
  -7   6  -2    0.28    0.17
   7  -6   2    0.53    0.29
  -8   6  -2    0.44    0.22
   8  -6   2    0.64    0.36
   9  -6   2    4.53    0.85
  10   5  -2    0.31    0.34
 -10  -5   2    0.24    0.20
   9   5  -2   -0.06    0.20
  -9  -5   2    0.12    0.17
  -9  -5   2    0.03    0.20
   8   5  -2    0.34    0.27
  -8  -5   2    0.39    0.27
  -8  -5   2    0.28    0.16
   7   5  -2    2.37    0.49
  -7  -5   2    1.37    0.36
  -7  -5   2    0.90    0.22
   6   5  -2    0.09    0.16
  -6  -5   2    0.12    0.15
  -6  -5   2    0.08    0.09
   5   5  -2    1.26    0.30
  -5  -5   2    1.00    0.16
  -5  -5   2    0.99    0.26
   4   5  -2    1.77    0.33
  -4  -5   2    1.75    0.31
   3   5  -2    0.40    0.18
   3   5  -2    0.29    0.10
  -3  -5   2    0.30    0.12
  -3  -5   2    0.39    0.11
   2   5  -2    1.13    0.34
   2   5  -2    1.29    0.21
  -2  -5   2    1.56    0.23
  -2  -5   2    1.79    0.27
   1   5  -2    3.33    0.57
   1   5  -2    3.60    0.35
  -1  -5   2    4.36    0.42
  -1  -5   2    2.53    0.38
   0   5  -2    0.07    0.16
   0   5  -2    0.06    0.08
   0  -5   2    0.00    0.06
   0  -5   2    0.06    0.09
   0  -5   2   -0.01    0.06
  -1   5  -2    1.05    0.24
  -1   5  -2    1.19    0.39
   1  -5   2    1.37    0.26
   1  -5   2    1.20    0.21
   1  -5   2    1.26    0.18
  -2   5  -2    5.10    0.53
  -2   5  -2    4.57    0.81
   2  -5   2    4.98    0.49
   2  -5   2    5.48    0.43
  -3   5  -2    1.08    0.28
   3  -5   2    1.26    0.26
  -4   5  -2    4.21    0.58
  -4   5  -2    2.91    0.30
   4  -5   2    2.77    0.44
  -5   5  -2    3.62    0.58
  -5   5  -2    2.86    0.33
   5  -5   2    2.88    0.49
  -6   5  -2    0.70    0.26
  -6   5  -2    0.87    0.21
   6  -5   2    0.68    0.29
  -7   5  -2    2.37    0.38
  -7   5  -2    2.64    0.59
   7  -5   2    3.01    0.61
  -8   5  -2    1.93    0.41
  -8   5  -2    1.05    0.32
   8  -5   2    0.63    0.34
   8  -5   2    0.52    0.15
   9  -5   2    3.12    0.37
   9  -5   2    2.97    0.71
  10   4  -2    0.45    0.32
 -10  -4   2    0.09    0.17
   9   4  -2   -0.12    0.19
  -9  -4   2    0.02    0.13
  -9  -4   2    0.05    0.19
   8   4  -2    1.80    0.47
  -8  -4   2    1.96    0.46
  -8  -4   2    1.99    0.34
   7   4  -2   35.18    3.05
  -7  -4   2   34.67    2.48
  -7  -4   2   35.99    2.74
   6   4  -2   18.68    1.70
  -6  -4   2   18.35    1.53
  -6  -4   2   18.42    1.36
   5   4  -2   21.86    1.87
  -5  -4   2   22.40    1.68
  -5  -4   2   19.65    1.50
   4   4  -2    1.07    0.24
  -4  -4   2    1.18    0.20
  -4  -4   2    1.36    0.26
  -4  -4   2    0.79    0.15
  -4  -4   2    1.02    0.19
  -4  -4   2    1.23    0.12
   3   4  -2    2.89    0.45
   3   4  -2    3.13    0.35
  -3  -4   2    2.91    0.33
  -3  -4   2    3.06    0.28
  -3  -4   2    2.89    0.24
  -3  -4   2    3.49    0.33
  -3  -4   2    3.32    0.26
   2   4  -2    7.33    0.74
   2   4  -2    6.69    0.52
  -2  -4   2    7.03    0.64
  -2  -4   2    6.37    0.47
  -2  -4   2    7.48    0.60
  -2  -4   2    7.07    0.57
   1   4  -2   14.32    1.44
   1   4  -2   15.23    1.09
  -1  -4   2   15.05    0.96
  -1  -4   2   15.36    1.22
  -1  -4   2   19.14    1.22
   0   4  -2    2.27    0.30
   0   4  -2    2.13    0.44
   0  -4   2    2.46    0.29
   0  -4   2    2.19    0.24
   0  -4   2    1.95    0.24
  -1   4  -2    4.96    0.70
  -1   4  -2    6.00    0.54
   1  -4   2    5.91    0.49
   1  -4   2    6.18    0.48
   1  -4   2    6.94    0.53
  -2   4  -2    0.07    0.09
   2  -4   2    0.20    0.09
   2  -4   2    0.15    0.05
   2  -4   2    0.10    0.10
  -3   4  -2   11.43    0.99
   3  -4   2   13.32    1.06
   3  -4   2   13.30    0.97
  -4   4  -2   17.31    1.43
  -4   4  -2   17.85    1.34
   4  -4   2   17.70    1.22
   4  -4   2   17.40    1.42
  -5   4  -2    2.47    0.45
  -5   4  -2    2.82    0.33
   5  -4   2    2.71    0.34
   5  -4   2    4.07    0.56
  -6   4  -2    0.33    0.15
  -6   4  -2    0.40    0.21
   6  -4   2    0.50    0.18
   6  -4   2    0.47    0.25
  -7   4  -2    4.89    0.50
  -7   4  -2    2.55    0.53
   7  -4   2    3.34    0.64
   7  -4   2    3.15    0.47
  -8   4  -2    1.07    0.36
  -8   4  -2    0.37    0.24
   8  -4   2    0.37    0.32
   8  -4   2    0.22    0.19
  -9   4  -2    0.94    0.41
   9  -4   2    0.79    0.40
   9  -4   2    0.46    0.23
  10  -4   2    4.41    0.66
  10  -4   2    5.33    0.99
  11   3  -2    1.70    0.49
 -11  -3   2    1.62    0.38
  10   3  -2    1.08    0.43
 -10  -3   2    1.14    0.32
   9   3  -2    0.03    0.21
  -9  -3   2   -0.16    0.12
  -9  -3   2    0.15    0.22
   8   3  -2    0.12    0.20
  -8  -3   2    0.12    0.13
  -8  -3   2    0.04    0.20
   7   3  -2    0.39    0.20
  -7  -3   2    0.74    0.19
  -7  -3   2    0.61    0.25
   6   3  -2   15.97    1.57
   6   3  -2   16.73    1.44
  -6  -3   2   17.00    1.43
  -6  -3   2   18.67    1.28
   5   3  -2    6.60    0.71
   5   3  -2    7.33    0.76
  -5  -3   2    7.60    0.60
  -5  -3   2    7.51    0.70
  -5  -3   2    7.11    0.51
   4   3  -2   27.10    2.03
   4   3  -2   29.74    2.14
   4   3  -2   29.84    2.23
   4   3  -2   27.70    2.31
  -4  -3   2   27.78    1.75
  -4  -3   2   25.72    1.91
  -4  -3   2   25.76    2.06
   3   3  -2   10.71    0.91
  -3  -3   2    8.60    0.75
  -3  -3   2   10.26    0.80
  -3  -3   2   10.50    0.83
  -3  -3   2   10.80    0.71
  -3  -3   2   11.29    0.91
   2   3  -2   12.37    0.76
   2   3  -2   11.02    1.02
  -2  -3   2    9.57    0.82
  -2  -3   2   12.24    0.87
  -2  -3   2   11.30    0.79
  -2  -3   2   11.61    0.81
  -2  -3   2   12.69    0.88
  -2  -3   2   10.33    1.04
   1   3  -2   70.08    5.65
   1   3  -2   74.17    4.44
  -1  -3   2   74.82    4.72
  -1  -3   2   74.31    3.80
  -1  -3   2   76.56    4.48
  -1  -3   2   60.69    5.65
  -1  -3   2   72.75    5.06
   0   3  -2   43.39    3.70
   0   3  -2   46.34    2.89
   0  -3   2   47.75    2.92
   0  -3   2   45.57    2.48
   0  -3   2   46.05    3.23
  -1   3  -2   29.14    2.07
   1  -3   2   31.36    1.80
   1  -3   2   31.12    2.10
   1  -3   2   32.97    2.29
   1  -3   2   34.59    2.26
  -2   3  -2   10.10    0.79
   2  -3   2   10.85    0.76
   2  -3   2   10.16    0.82
   2  -3   2    9.81    0.73
   2  -3   2   10.35    0.70
  -3   3  -2    0.35    0.14
  -3   3  -2    0.64    0.10
   3  -3   2    0.64    0.09
   3  -3   2    0.56    0.13
   3  -3   2    0.88    0.21
   3  -3   2    0.53    0.12
   3  -3   2    0.93    0.21
  -4   3  -2   14.02    1.19
  -4   3  -2   15.47    1.12
   4  -3   2   15.16    1.00
   4  -3   2   13.73    1.19
   4  -3   2   14.17    1.09
   4  -3   2   14.01    0.95
  -5   3  -2    3.02    0.35
  -5   3  -2    4.59    0.56
   5  -3   2    3.23    0.44
   5  -3   2    3.39    0.53
  -6   3  -2    4.91    0.62
   6  -3   2    4.79    0.52
   6  -3   2    4.33    0.67
  -7   3  -2    1.04    0.30
  -7   3  -2    0.40    0.23
   7  -3   2    0.32    0.25
   7  -3   2    0.18    0.13
   7  -3   2    0.29    0.18
  -8   3  -2    1.32    0.35
   8  -3   2    1.27    0.43
   8  -3   2    0.57    0.22
   8  -3   2    0.86    0.30
  -9   3  -2    0.05    0.31
  -9   3  -2    0.10    0.17
   9  -3   2   -0.06    0.17
   9  -3   2   -0.03    0.22
  10  -3   2   10.53    1.22
  10  -3   2    8.56    0.97
 -11   3  -2    2.13    0.64
  11  -3   2    1.40    0.44
  11   2  -2    1.43    0.46
 -11  -2   2    1.35    0.34
 -11  -2   2    1.92    0.43
  10   2  -2    0.35    0.37
  10   2  -2    0.69    0.34
 -10  -2   2    0.85    0.26
 -10  -2   2    0.64    0.25
   9   2  -2    6.70    0.95
   9   2  -2    5.81    0.90
  -9  -2   2    5.79    0.62
  -9  -2   2    6.82    0.65
   8   2  -2    1.04    0.33
   8   2  -2    0.48    0.29
  -8  -2   2    0.48    0.18
  -8  -2   2    0.60    0.25
  -8  -2   2    0.66    0.20
   7   2  -2    0.07    0.19
   7   2  -2    0.05    0.13
  -7  -2   2   -0.02    0.05
  -7  -2   2    0.01    0.09
  -7  -2   2    0.04    0.14
  -7  -2   2    0.07    0.09
   6   2  -2   -0.08    0.15
   6   2  -2    0.03    0.10
   6   2  -2    0.08    0.15
   6   2  -2    0.11    0.12
  -6  -2   2    0.05    0.05
  -6  -2   2    0.12    0.09
  -6  -2   2    0.08    0.09
  -6  -2   2    0.09    0.06
  -6  -2   2    0.20    0.15
   5   2  -2    6.43    0.68
   5   2  -2    7.70    0.68
   5   2  -2    6.11    0.72
   5   2  -2    6.48    0.72
  -5  -2   2    6.54    0.67
  -5  -2   2    7.25    0.58
  -5  -2   2    6.87    0.43
  -5  -2   2    7.63    0.61
  -5  -2   2    7.61    0.58
   4   2  -2   17.69    1.49
   4   2  -2   19.74    1.60
   4   2  -2   19.55    1.71
   4   2  -2   20.06    1.66
  -4  -2   2   22.85    1.75
  -4  -2   2   19.75    1.59
  -4  -2   2   19.85    1.54
  -4  -2   2   21.19    1.41
   3   2  -2   33.34    2.65
   3   2  -2   35.75    3.10
   3   2  -2   42.44    3.07
   3   2  -2   36.65    2.82
  -3  -2   2   42.08    2.60
  -3  -2   2   39.47    3.07
  -3  -2   2   38.23    2.77
   2   2  -2   35.60    2.60
   2   2  -2   36.53    2.87
   2   2  -2   39.55    2.87
   2   2  -2   37.65    2.85
  -2  -2   2   37.65    2.23
  -2  -2   2   37.15    2.55
  -2  -2   2   35.80    2.86
  -2  -2   2   32.90    2.59
  -2  -2   2   30.43    2.41
   1   2  -2   28.60    1.76
   1   2  -2   27.61    2.26
  -1  -2   2   25.35    2.26
  -1  -2   2   28.35    1.78
  -1  -2   2   30.52    1.89
   0   2  -2    6.49    0.46
   0   2  -2    5.88    0.61
   0  -2   2    6.42    0.44
   0  -2   2    6.51    0.49
   0  -2   2    5.61    0.44
   0  -2   2    6.50    0.47
  -1   2  -2   16.51    1.10
   1  -2   2   16.64    1.19
   1  -2   2   16.13    1.10
   1  -2   2   15.93    0.95
   1  -2   2   16.37    1.12
  -2   2  -2   41.41    2.71
  -2   2  -2   41.70    3.35
   2  -2   2   42.73    2.88
   2  -2   2   41.99    3.04
   2  -2   2   42.63    2.33
   2  -2   2   46.37    2.98
   2  -2   2   41.30    2.71
  -3   2  -2    0.57    0.09
  -3   2  -2    0.32    0.08
  -3   2  -2    0.35    0.13
   3  -2   2    0.10    0.09
   3  -2   2    0.25    0.14
   3  -2   2    0.31    0.12
   3  -2   2    0.43    0.13
  -4   2  -2    0.84    0.20
  -4   2  -2    0.79    0.15
  -4   2  -2    1.04    0.16
  -4   2  -2    0.91    0.13
   4  -2   2    0.46    0.15
   4  -2   2    0.62    0.19
   4  -2   2    0.82    0.23
   4  -2   2    0.55    0.16
  -5   2  -2    0.85    0.16
  -5   2  -2    1.11    0.20
  -5   2  -2    0.94    0.23
   5  -2   2    0.88    0.21
   5  -2   2    0.88    0.23
   5  -2   2    0.97    0.27
   5  -2   2    0.78    0.21
  -6   2  -2    2.05    0.30
  -6   2  -2    1.65    0.33
   6  -2   2    2.08    0.40
   6  -2   2    2.38    0.47
   6  -2   2    2.01    0.39
  -7   2  -2    0.52    0.21
  -7   2  -2    0.70    0.20
   7  -2   2    0.94    0.32
   7  -2   2    0.55    0.21
   7  -2   2    1.05    0.30
  -8   2  -2    0.45    0.28
  -8   2  -2    0.11    0.15
   8  -2   2    0.11    0.22
   8  -2   2    0.11    0.13
   8  -2   2    0.14    0.19
  -9   2  -2    7.12    0.72
   9  -2   2    8.05    1.12
   9  -2   2    8.18    0.86
   9  -2   2    5.71    0.81
  10  -2   2    2.02    0.52
 -11   2  -2   -0.21    0.38
  11  -2   2    0.37    0.34
  11   1  -2    0.10    0.35
 -11  -1   2    0.02    0.15
  10   1  -2    1.25    0.46
  10   1  -2    1.23    0.36
 -10  -1   2    0.91    0.29
   9   1  -2    3.51    0.57
   9   1  -2    2.59    0.58
  -9  -1   2    2.26    0.30
  -9  -1   2    2.92    0.46
   8   1  -2    0.31    0.24
   8   1  -2    0.18    0.17
  -8  -1   2    0.07    0.08
  -8  -1   2    0.21    0.15
   7   1  -2    0.04    0.12
   7   1  -2    0.01    0.16
   7   1  -2    0.21    0.18
   7   1  -2    0.04    0.20
  -7  -1   2    0.06    0.07
  -7  -1   2   -0.07    0.11
  -7  -1   2    0.04    0.09
  -7  -1   2    0.06    0.07
   6   1  -2    5.38    0.63
   6   1  -2    5.95    0.66
   6   1  -2    5.47    0.62
   6   1  -2    6.29    0.71
  -6  -1   2    5.66    0.60
  -6  -1   2    5.33    0.51
  -6  -1   2    4.87    0.40
  -6  -1   2    6.51    0.52
   5   1  -2    1.41    0.30
   5   1  -2    1.87    0.33
   5   1  -2    1.78    0.33
   5   1  -2    1.31    0.33
  -5  -1   2    1.95    0.19
  -5  -1   2    1.50    0.19
  -5  -1   2    1.59    0.31
  -5  -1   2    1.18    0.21
   4   1  -2    6.11    0.61
   4   1  -2    6.53    0.64
   4   1  -2    6.01    0.60
   4   1  -2    6.09    0.57
  -4  -1   2    6.07    0.49
  -4  -1   2    5.24    0.55
  -4  -1   2    5.94    0.39
  -4  -1   2    6.35    0.51
   3   1  -2   22.17    1.90
   3   1  -2   22.57    1.75
   3   1  -2   23.43    1.89
   3   1  -2   23.68    1.66
  -3  -1   2   23.04    1.70
  -3  -1   2   23.11    1.58
  -3  -1   2   23.44    1.83
   2   1  -2    0.80    0.11
   2   1  -2    0.85    0.15
   2   1  -2    0.84    0.16
   2   1  -2    0.84    0.18
  -2  -1   2    0.65    0.13
  -2  -1   2    0.86    0.11
  -2  -1   2    0.85    0.11
  -2  -1   2    0.82    0.09
   1   1  -2  165.62   12.65
   1   1  -2  178.12   12.91
   1   1  -2  154.58   11.45
   1   1  -2  182.44   13.03
  -1  -1   2  158.91   12.64
  -1  -1   2  154.63   12.96
  -1  -1   2  183.34   11.44
  -1  -1   2  146.10   10.85
   0   1  -2    1.37    0.13
   0   1  -2    1.51    0.13
   0   1  -2    1.25    0.20
   0  -1   2    1.76    0.13
   0  -1   2    1.23    0.13
   0  -1   2    1.53    0.13
   0  -1   2    1.28    0.13
  -1   1  -2  118.09    7.41
  -1   1  -2  120.23    9.49
  -1   1  -2  118.93    8.40
   1  -1   2  128.06    7.42
   1  -1   2  125.40    8.41
   1  -1   2  120.12    8.01
   1  -1   2  122.04    8.43
  -2   1  -2    3.02    0.24
  -2   1  -2    3.23    0.27
  -2   1  -2    2.57    0.25
   2  -1   2    2.98    0.33
   2  -1   2    2.61    0.29
   2  -1   2    2.72    0.28
   2  -1   2    2.66    0.23
   2  -1   2    2.61    0.27
   2  -1   2    2.83    0.26
  -3   1  -2   24.02    1.69
  -3   1  -2   23.57    2.20
  -3   1  -2   23.40    1.54
  -3   1  -2   23.97    1.61
   3  -1   2   22.46    1.76
   3  -1   2   23.44    1.54
   3  -1   2   23.44    1.33
   3  -1   2   21.89    1.67
   3  -1   2   25.05    1.92
  -4   1  -2    0.47    0.12
  -4   1  -2    0.48    0.12
  -4   1  -2    0.49    0.14
   4  -1   2    0.42    0.12
   4  -1   2    0.46    0.13
   4  -1   2    0.45    0.18
   4  -1   2    0.82    0.18
   4  -1   2    0.41    0.15
  -5   1  -2   31.29    2.29
  -5   1  -2   33.39    2.18
  -5   1  -2   32.68    2.40
   5  -1   2   31.41    2.70
   5  -1   2   32.88    2.53
   5  -1   2   31.35    2.38
   5  -1   2   38.77    3.12
   5  -1   2   32.17    1.87
  -6   1  -2    0.85    0.20
  -6   1  -2    0.50    0.18
  -6   1  -2    0.86    0.20
   6  -1   2    0.96    0.22
   6  -1   2    1.37    0.28
   6  -1   2    0.77    0.18
   6  -1   2    0.85    0.29
   6  -1   2    0.72    0.24
  -7   1  -2    4.74    0.51
  -7   1  -2    4.80    0.50
   7  -1   2    6.38    0.86
   7  -1   2    4.78    0.50
   7  -1   2    4.42    0.54
   7  -1   2    5.81    0.77
   7  -1   2    5.35    0.62
  -8   1  -2    0.28    0.18
  -8   1  -2    0.15    0.16
  -8   1  -2    0.58    0.31
   8  -1   2    0.45    0.18
   8  -1   2    0.44    0.28
   8  -1   2    0.40    0.26
  -9   1  -2    2.36    0.43
   9  -1   2    2.11    0.51
   9  -1   2    2.28    0.46
 -10   1  -2    8.48    0.86
  10  -1   2    8.28    1.11
  11  -1   2    0.23    0.32
  11   0  -2    1.57    0.51
 -11   0   2    1.83    0.40
  10   0  -2    2.16    0.56
 -10   0   2    3.15    0.41
 -10   0   2    2.42    0.46
   9   0  -2    0.98    0.36
   9   0  -2    0.92    0.29
  -9   0   2    1.04    0.26
   8   0  -2    2.89    0.45
   8   0  -2    3.53    0.67
   8   0  -2    3.23    0.50
   8   0  -2    3.43    0.69
   8   0  -2    3.01    0.57
  -8   0   2    3.61    0.48
  -8   0   2    2.53    0.41
  -8   0   2    3.35    0.39
   7   0  -2   -0.06    0.14
   7   0  -2   -0.07    0.19
   7   0  -2    0.12    0.18
   7   0  -2    0.00    0.11
  -7   0   2   -0.06    0.06
  -7   0   2   -0.02    0.12
  -7   0   2    0.03    0.10
  -7   0   2    0.02    0.11
  -7   0   2    0.04    0.17
   6   0  -2    0.09    0.14
   6   0  -2    0.02    0.15
   6   0  -2    0.09    0.19
   6   0  -2    0.03    0.09
  -6   0   2    0.05    0.08
  -6   0   2    0.21    0.16
  -6   0   2    0.24    0.14
  -6   0   2    0.12    0.10
   5   0  -2    0.11    0.14
   5   0  -2   -0.01    0.10
   5   0  -2    0.12    0.11
   5   0  -2   -0.01    0.06
  -5   0   2   -0.03    0.06
  -5   0   2   -0.02    0.07
  -5   0   2   -0.03    0.05
   4   0  -2    2.53    0.30
   4   0  -2    2.54    0.41
   4   0  -2    2.52    0.35
   4   0  -2    2.70    0.41
  -4   0   2    2.26    0.28
  -4   0   2    1.83    0.23
  -4   0   2    2.25    0.25
   3   0  -2   22.51    1.58
   3   0  -2   22.95    1.88
   3   0  -2   21.81    1.68
   3   0  -2   21.48    1.81
  -3   0   2   21.48    1.62
  -3   0   2   22.90    1.53
  -3   0   2   22.15    1.23
   2   0  -2  117.78    9.02
   2   0  -2  117.30    9.14
   2   0  -2  113.37    8.03
   2   0  -2  117.91    7.61
  -2   0   2  112.93    7.99
  -2   0   2  112.60    7.57
   1   0  -2   36.16    2.54
   1   0  -2   38.62    3.06
   1   0  -2   35.58    3.00
   1   0  -2   38.37    2.69
  -1   0   2   38.05    2.68
   0   0  -2    1.75    0.15
   0   0  -2    1.86    0.19
   0   0   2    1.94    0.19
   0   0   2    1.38    0.15
  -1   0  -2   25.30    1.62
  -1   0  -2   23.71    1.49
  -1   0  -2   23.62    1.71
   1   0   2   25.64    1.93
   1   0   2   25.01    2.23
   1   0   2   23.46    1.72
   1   0   2   23.16    1.49
  -2   0  -2  102.05    6.12
  -2   0  -2  100.81    6.63
  -2   0  -2   98.47    6.98
   2   0   2  104.74    7.90
   2   0   2  100.96    6.12
   2   0   2  101.51    5.22
   2   0   2   96.65    6.66
   2   0   2  100.44    7.02
  -3   0  -2   75.74    5.42
  -3   0  -2   79.97    5.14
  -3   0  -2   79.79    4.75
   3   0   2   73.05    5.19
   3   0   2   77.69    5.47
   3   0   2   78.91    4.06
   3   0   2   77.20    6.13
  -4   0  -2    5.71    0.54
  -4   0  -2    6.34    0.51
  -4   0  -2    6.57    0.48
   4   0   2    6.14    0.42
   4   0   2    5.89    0.57
   4   0   2    6.00    0.60
   4   0   2    6.30    0.62
  -5   0  -2   35.22    2.62
  -5   0  -2   36.41    2.30
  -5   0  -2   36.59    2.48
   5   0   2   35.33    2.96
   5   0   2   36.53    2.72
   5   0   2   35.36    2.57
   5   0   2   35.10    1.97
  -6   0  -2    0.74    0.19
  -6   0  -2    0.85    0.18
  -6   0  -2    1.97    0.30
  -6   0  -2    0.72    0.21
   6   0   2    0.88    0.22
   6   0   2    0.69    0.23
   6   0   2    0.74    0.28
   6   0   2    0.74    0.26
   6   0   2    1.08    0.19
  -7   0  -2    6.00    0.62
  -7   0  -2    6.13    0.55
  -7   0  -2    6.08    0.60
   7   0   2    6.37    0.73
   7   0   2    7.04    0.94
   7   0   2    6.30    0.70
   7   0   2    6.23    0.82
  -8   0  -2    1.66    0.33
  -8   0  -2    3.00    0.37
   8   0   2    1.72    0.37
   8   0   2    1.99    0.48
   8   0   2    1.95    0.42
  -9   0  -2    0.63    0.23
  -9   0  -2    0.56    0.18
   9   0   2   -0.21    0.20
   9   0   2    0.54    0.23
   9   0   2    0.53    0.25
 -10   0  -2    2.83    0.39
 -10   0  -2    2.52    0.48
  10   0   2    2.76    0.63
 -11   0  -2   -0.10    0.16
  11   0   2    0.09    0.31
  11  -1  -2    0.09    0.25
 -11   1   2    0.03    0.22
  10  -1  -2    0.86    0.37
 -10   1   2    1.64    0.39
   9  -1  -2    3.07    0.71
   9  -1  -2    2.37    0.52
   9  -1  -2    2.96    0.45
   9  -1  -2    3.56    0.77
  -9   1   2    3.08    0.51
   8  -1  -2    0.12    0.19
   8  -1  -2    0.01    0.29
   8  -1  -2   -0.08    0.20
   8  -1  -2    0.15    0.13
  -8   1   2    0.23    0.14
  -8   1   2    0.04    0.13
  -8   1   2   -0.11    0.26
  -8   1   2    0.00    0.12
   7  -1  -2   -0.10    0.16
   7  -1  -2   -0.04    0.15
   7  -1  -2    0.08    0.10
   7  -1  -2    0.19    0.16
  -7   1   2    0.01    0.08
  -7   1   2    0.07    0.12
  -7   1   2    0.08    0.23
  -7   1   2    0.15    0.13
   6  -1  -2    5.87    0.67
   6  -1  -2    4.83    0.55
   6  -1  -2    5.66    0.59
   6  -1  -2    4.08    0.47
   6  -1  -2    6.31    0.74
  -6   1   2    4.79    0.50
  -6   1   2    4.86    0.44
  -6   1   2    6.03    0.51
  -6   1   2    5.74    0.53
   5  -1  -2    1.86    0.33
   5  -1  -2    2.03    0.42
   5  -1  -2    2.24    0.22
   5  -1  -2    1.66    0.37
   5  -1  -2    1.57    0.25
  -5   1   2    1.58    0.24
  -5   1   2    1.75    0.26
  -5   1   2    1.25    0.25
  -5   1   2    1.71    0.27
   4  -1  -2    6.50    0.64
   4  -1  -2    5.96    0.62
   4  -1  -2    6.11    0.55
   4  -1  -2    6.34    0.70
  -4   1   2    5.47    0.51
  -4   1   2    6.14    0.50
  -4   1   2    6.19    0.46
  -4   1   2    6.05    0.52
   3  -1  -2   23.78    2.05
   3  -1  -2   24.33    1.34
   3  -1  -2   23.40    1.66
   3  -1  -2   26.31    2.20
   3  -1  -2   21.68    1.77
  -3   1   2   22.93    1.34
  -3   1   2   22.61    1.70
   2  -1  -2    0.47    0.10
   2  -1  -2    0.61    0.12
   2  -1  -2    0.67    0.11
   2  -1  -2    0.61    0.18
   2  -1  -2    0.72    0.15
  -2   1   2    0.52    0.11
  -2   1   2    0.78    0.11
   1  -1  -2  158.57   10.62
   1  -1  -2  153.52   12.19
   1  -1  -2  148.62   10.60
  -1   1   2  155.31    7.97
   0  -1  -2    1.35    0.16
   0  -1  -2    1.30    0.15
   0   1   2    1.19    0.15
   0   1   2    1.25    0.12
  -1  -1  -2  132.80    8.29
  -1  -1  -2  117.59    8.63
  -1  -1  -2  127.46    9.57
   1   1   2  123.32    7.55
  -2  -1  -2    2.92    0.31
  -2  -1  -2    2.85    0.28
  -2  -1  -2    2.56    0.23
   2   1   2    3.27    0.30
   2   1   2    3.41    0.29
  -3  -1  -2   23.46    1.40
  -3  -1  -2   21.67    1.65
  -3  -1  -2   22.82    1.77
  -3  -1  -2   22.02    1.54
   3   1   2   21.76    1.68
   3   1   2   22.88    1.85
   3   1   2   22.92    1.20
   3   1   2   22.02    1.60
  -4  -1  -2    0.69    0.14
  -4  -1  -2    0.67    0.11
  -4  -1  -2    0.53    0.17
  -4  -1  -2    0.65    0.09
   4   1   2    0.51    0.09
   4   1   2    0.74    0.21
   4   1   2    0.42    0.15
   4   1   2    0.26    0.14
  -5  -1  -2   32.68    2.27
  -5  -1  -2   31.36    2.43
  -5  -1  -2   36.85    2.60
  -5  -1  -2   33.28    2.07
   5   1   2   30.61    2.73
   5   1   2   32.38    2.50
   5   1   2   30.27    2.36
  -6  -1  -2    1.06    0.18
  -6  -1  -2    1.11    0.15
  -6  -1  -2    1.10    0.23
  -6  -1  -2    0.94    0.25
   6   1   2    0.84    0.26
   6   1   2    1.37    0.36
   6   1   2    1.21    0.32
  -7  -1  -2    4.53    0.48
  -7  -1  -2    4.60    0.54
  -7  -1  -2    4.75    0.42
  -7  -1  -2    4.55    0.43
   7   1   2    4.84    0.61
   7   1   2    5.20    0.76
  -8  -1  -2    0.28    0.10
  -8  -1  -2    0.33    0.19
  -8  -1  -2    0.55    0.19
   8   1   2    0.33    0.21
   8   1   2    0.34    0.29
  -9  -1  -2    2.45    0.41
   9   1   2    1.88    0.43
   9   1   2    1.86    0.51
   9   1   2    2.69    0.54
 -10  -1  -2    9.08    0.84
  10   1   2    8.10    1.13
  10   1   2    8.58    0.98
  10   1   2    7.45    0.99
 -11  -1  -2    0.07    0.17
  11   1   2    0.18    0.35
  11  -2  -2    1.27    0.44
 -11   2   2    2.55    0.56
  10  -2  -2    0.30    0.34
  10  -2  -2    0.66    0.32
 -10   2   2    0.64    0.43
   9  -2  -2    4.73    0.70
   9  -2  -2    6.42    1.01
   9  -2  -2    5.77    1.05
   9  -2  -2    4.48    0.63
  -9   2   2    5.93    0.74
   8  -2  -2    0.34    0.17
   8  -2  -2    0.46    0.23
   8  -2  -2    1.01    0.41
   8  -2  -2    1.00    0.42
  -8   2   2    0.60    0.22
  -8   2   2    1.40    0.38
  -8   2   2    0.76    0.29
   7  -2  -2    0.08    0.14
   7  -2  -2    0.23    0.26
   7  -2  -2    0.00    0.08
   7  -2  -2   -0.04    0.19
  -7   2   2   -0.11    0.09
  -7   2   2    0.17    0.15
  -7   2   2    0.17    0.23
   6  -2  -2    0.03    0.11
   6  -2  -2    0.11    0.10
   6  -2  -2    0.20    0.21
   6  -2  -2   -0.06    0.15
  -6   2   2    0.06    0.10
  -6   2   2    0.01    0.10
  -6   2   2   -0.01    0.10
  -6   2   2    0.63    0.24
   5  -2  -2    7.18    0.55
   5  -2  -2    6.34    0.71
   5  -2  -2    7.39    0.87
   5  -2  -2    6.56    0.61
   5  -2  -2    6.06    0.72
  -5   2   2    7.14    0.56
  -5   2   2    7.09    0.57
  -5   2   2    7.18    0.64
  -5   2   2    7.38    0.58
   4  -2  -2   18.33    1.40
   4  -2  -2   21.02    1.86
   4  -2  -2   19.43    1.56
   4  -2  -2   20.48    1.20
   4  -2  -2   20.93    1.32
  -4   2   2   19.97    1.21
  -4   2   2   19.18    1.39
  -4   2   2   18.56    1.58
   3  -2  -2   37.05    2.05
   3  -2  -2   32.83    2.67
   3  -2  -2   35.90    2.47
   3  -2  -2   35.52    3.14
   3  -2  -2   40.07    2.42
  -3   2   2   38.79    2.07
  -3   2   2   36.55    2.40
   2  -2  -2   34.86    2.51
   2  -2  -2   35.17    2.97
   2  -2  -2   36.25    1.94
   2  -2  -2   34.04    2.45
  -2   2   2   36.06    2.27
  -2   2   2   35.20    1.95
   1  -2  -2   30.60    1.98
   1  -2  -2   29.90    1.85
   1  -2  -2   27.13    1.99
   1  -2  -2   27.81    2.41
   1  -2  -2   28.90    1.58
  -1   2   2   27.65    1.84
  -1   2   2   27.87    1.58
   0  -2  -2    4.79    0.56
   0  -2  -2    6.39    0.39
   0  -2  -2    6.57    0.60
   0  -2  -2    6.36    0.46
   0   2   2    5.98    0.39
   0   2   2    5.70    0.58
   0   2   2    6.16    0.45
  -1  -2  -2   15.29    1.37
  -1  -2  -2   15.07    1.19
  -1  -2  -2   18.75    1.18
  -1  -2  -2   16.27    1.07
  -1  -2  -2   16.63    1.39
  -1  -2  -2   18.09    1.18
   1   2   2   16.50    1.37
   1   2   2   15.83    1.06
   1   2   2   16.73    0.91
  -2  -2  -2   43.56    3.39
  -2  -2  -2   44.49    2.64
  -2  -2  -2   41.63    3.03
  -2  -2  -2   40.01    2.84
  -2  -2  -2   46.89    2.86
   2   2   2   41.79    2.62
  -3  -2  -2    0.51    0.07
  -3  -2  -2    0.40    0.13
  -3  -2  -2    0.53    0.17
  -3  -2  -2    0.52    0.15
  -3  -2  -2    0.50    0.09
   3   2   2    0.27    0.10
  -4  -2  -2    0.86    0.14
  -4  -2  -2    1.03    0.16
  -4  -2  -2    0.87    0.08
  -4  -2  -2    0.83    0.20
   4   2   2    0.95    0.21
   4   2   2    0.89    0.23
   4   2   2    0.97    0.23
  -5  -2  -2    0.92    0.11
  -5  -2  -2    0.94    0.17
  -5  -2  -2    0.85    0.24
   5   2   2    0.67    0.22
   5   2   2    0.67    0.20
   5   2   2    1.20    0.29
  -6  -2  -2    1.87    0.19
  -6  -2  -2    2.07    0.28
  -6  -2  -2    1.90    0.36
   6   2   2    2.07    0.42
   6   2   2    1.99    0.38
  -7  -2  -2    1.00    0.30
  -7  -2  -2    1.10    0.23
   7   2   2    1.39    0.38
   7   2   2    1.00    0.33
  -8  -2  -2    0.13    0.12
  -8  -2  -2    0.13    0.17
   8   2   2    0.14    0.19
  -9  -2  -2    7.51    0.92
  -9  -2  -2    8.55    0.76
   9   2   2    7.73    0.96
 -10  -2  -2    2.60    0.45
  10   2   2    3.09    0.65
 -11  -2  -2    0.38    0.23
 -11  -2  -2    0.26    0.20
  11   2   2    0.70    0.38
  11  -3  -2    1.56    0.43
 -11   3   2    2.42    0.64
  10  -3  -2    0.91    0.48
  10  -3  -2    1.21    0.36
 -10   3   2    2.34    0.59
   9  -3  -2    0.14    0.18
   9  -3  -2    0.23    0.33
   9  -3  -2    0.06    0.11
  -9   3   2   -0.01    0.32
  -9   3   2    0.02    0.19
   8  -3  -2    0.14    0.11
   8  -3  -2    0.07    0.27
   8  -3  -2    0.14    0.16
   8  -3  -2    0.08    0.26
  -8   3   2    0.36    0.30
  -8   3   2    0.07    0.16
   7  -3  -2    0.22    0.25
   7  -3  -2    0.26    0.28
   7  -3  -2    0.26    0.14
   7  -3  -2    0.42    0.17
  -7   3   2    0.44    0.19
  -7   3   2    0.28    0.21
  -7   3   2    1.36    0.32
   6  -3  -2   18.29    1.81
   6  -3  -2   17.14    1.28
   6  -3  -2   16.42    1.48
  -6   3   2   17.26    1.34
  -6   3   2   16.23    1.15
   5  -3  -2    7.76    0.52
   5  -3  -2    7.18    0.59
   5  -3  -2    5.42    0.96
   5  -3  -2    7.52    0.76
  -5   3   2    7.17    0.65
  -5   3   2    7.27    0.61
  -5   3   2    7.32    0.70
   4  -3  -2   25.94    2.52
   4  -3  -2   26.36    1.64
   4  -3  -2   27.19    1.86
   4  -3  -2   29.64    1.84
   4  -3  -2   25.81    2.11
  -4   3   2   28.97    1.94
  -4   3   2   29.99    1.68
   3  -3  -2   10.54    1.13
   3  -3  -2   10.42    0.73
   3  -3  -2   10.87    0.79
   3  -3  -2   10.37    0.87
  -3   3   2    9.70    0.83
  -3   3   2   10.54    0.74
   2  -3  -2   10.93    1.13
   2  -3  -2   12.27    0.80
   2  -3  -2   10.60    0.86
   2  -3  -2   11.16    0.74
  -2   3   2   10.33    0.73
  -2   3   2    9.88    0.84
   1  -3  -2   71.82    5.94
   1  -3  -2   72.15    3.87
   1  -3  -2   69.19    5.04
   1  -3  -2   75.93    4.55
  -1   3   2   73.83    4.54
  -1   3   2   74.06    3.89
   0  -3  -2   47.10    2.49
   0  -3  -2   48.72    3.20
   0  -3  -2   42.03    3.20
   0  -3  -2   49.86    2.94
   0  -3  -2   46.27    3.82
   0   3   2   42.85    3.70
   0   3   2   47.21    2.92
   0   3   2   46.45    2.50
  -1  -3  -2   30.78    2.52
  -1  -3  -2   31.05    2.13
  -1  -3  -2   28.11    2.15
  -1  -3  -2   25.76    2.46
  -1  -3  -2   31.15    1.65
  -1  -3  -2   30.87    1.94
   1   3   2   31.56    1.65
   1   3   2   31.67    1.93
   1   3   2   31.78    2.47
  -2  -3  -2   10.44    0.77
  -2  -3  -2   10.43    0.70
  -2  -3  -2    9.68    0.94
  -2  -3  -2    8.87    0.80
   2   3   2   10.45    0.91
   2   3   2   10.32    0.67
  -3  -3  -2    0.61    0.15
  -3  -3  -2    0.64    0.10
  -3  -3  -2    0.52    0.10
  -3  -3  -2    0.23    0.13
  -4  -3  -2   12.10    1.15
  -4  -3  -2   14.66    0.97
  -4  -3  -2   13.74    0.87
  -4  -3  -2   13.45    1.00
  -4  -3  -2   13.68    1.10
   4   3   2   12.97    1.17
  -5  -3  -2    3.26    0.24
  -5  -3  -2    3.61    0.32
  -5  -3  -2    3.85    0.51
   5   3   2    2.92    0.41
  -6  -3  -2    5.50    0.44
  -6  -3  -2    4.61    0.55
   6   3   2    3.88    0.56
  -7  -3  -2    0.04    0.17
  -7  -3  -2    0.15    0.11
   7   3   2    0.30    0.20
  -8  -3  -2    1.36    0.36
  -8  -3  -2    1.07    0.23
   8   3   2    0.50    0.29
  -9  -3  -2   -0.09    0.11
  -9  -3  -2    0.17    0.22
   9   3   2    0.26    0.25
 -10  -3  -2   11.51    0.98
  10   3   2   10.08    1.25
 -11  -3  -2    1.88    0.40
  11   3   2    1.95    0.57
  10  -4  -2    0.17    0.34
  10  -4  -2    0.48    0.20
 -10   4   2    0.12    0.42
   9  -4  -2    0.03    0.14
   9  -4  -2    0.04    0.27
  -9   4   2   -0.04    0.34
   8  -4  -2    1.94    0.30
   8  -4  -2    3.04    0.66
  -8   4   2    1.71    0.43
   7  -4  -2   33.74    2.45
   7  -4  -2   37.30    3.44
   7  -4  -2   36.77    2.88
  -7   4   2   39.56    2.62
   6  -4  -2   19.27    1.67
   6  -4  -2   19.97    2.08
  -6   4   2   22.28    1.59
  -6   4   2   19.17    1.65
   5  -4  -2   24.17    1.97
   5  -4  -2   25.52    2.44
  -5   4   2   24.69    2.01
  -5   4   2   26.90    1.61
  -5   4   2   24.51    1.83
   4  -4  -2    1.29    0.43
   4  -4  -2    1.22    0.21
   4  -4  -2    1.56    0.31
  -4   4   2    1.40    0.30
  -4   4   2    1.32    0.27
   3  -4  -2    2.35    0.35
   3  -4  -2    3.18    0.64
   3  -4  -2    3.02    0.35
   3  -4  -2    3.10    0.28
  -3   4   2    3.20    0.41
  -3   4   2    3.24    0.45
   2  -4  -2    7.08    0.85
   2  -4  -2    6.40    0.54
   2  -4  -2    7.14    0.51
   2  -4  -2    6.98    0.58
  -2   4   2    6.33    0.61
  -2   4   2    6.63    0.54
   1  -4  -2   16.72    0.96
   1  -4  -2   15.52    1.45
   1  -4  -2   14.61    1.07
  -1   4   2   12.40    1.37
  -1   4   2   14.10    1.07
  -1   4   2   15.23    0.94
   0  -4  -2    2.67    0.29
   0  -4  -2    2.29    0.23
   0  -4  -2    2.55    0.21
   0  -4  -2    2.10    0.43
   0   4   2    1.64    0.24
   0   4   2    2.11    0.30
   0   4   2    2.24    0.43
  -1  -4  -2    5.60    0.42
  -1  -4  -2    6.41    0.53
  -1  -4  -2    6.18    0.52
   1   4   2    6.19    0.49
   1   4   2    5.98    0.67
  -2  -4  -2    0.16    0.07
  -2  -4  -2    0.20    0.11
  -2  -4  -2    0.08    0.08
   2   4   2    0.06    0.07
   2   4   2    0.11    0.11
  -3  -4  -2   11.17    1.02
  -3  -4  -2   11.83    0.96
  -3  -4  -2   12.69    0.86
   3   4   2   12.67    0.80
  -4  -4  -2   15.86    1.34
  -4  -4  -2   17.44    1.13
   4   4   2   17.68    1.45
  -5  -4  -2    2.03    0.24
  -5  -4  -2    2.95    0.43
  -5  -4  -2    2.54    0.27
   5   4   2    2.48    0.40
  -6  -4  -2    0.34    0.21
  -6  -4  -2    0.09    0.10
   6   4   2    0.25    0.17
  -7  -4  -2    2.91    0.38
  -7  -4  -2    2.86    0.51
   7   4   2    2.71    0.55
  -8  -4  -2    0.28    0.15
  -8  -4  -2    0.20    0.21
   8   4   2    0.32    0.27
  -9  -4  -2    0.59    0.29
  -9  -4  -2    0.67    0.21
   9   4   2    0.66    0.36
 -10  -4  -2    4.52    0.79
 -10  -4  -2    3.40    0.51
  10   4   2    4.03    0.80
  10  -5  -2    0.29    0.34
 -10   5   2    0.08    0.40
   9  -5  -2    0.07    0.29
  -9   5   2    0.88    0.41
   8  -5  -2    0.43    0.32
  -8   5   2    1.95    0.42
  -8   5   2    0.71    0.27
   7  -5  -2    2.35    0.53
  -7   5   2    1.58    0.48
  -7   5   2    2.19    0.34
   6  -5  -2    0.17    0.22
  -6   5   2    0.15    0.10
  -6   5   2    0.03    0.16
   5  -5  -2    0.95    0.43
   5  -5  -2    1.13    0.31
  -5   5   2    1.11    0.32
   4  -5  -2    1.91    0.56
   4  -5  -2    1.97    0.36
  -4   5   2    1.92    0.35
  -4   5   2    1.78    0.38
   3  -5  -2    0.37    0.28
   3  -5  -2    0.33    0.09
   3  -5  -2    0.47    0.15
  -3   5   2    0.03    0.13
  -3   5   2    0.35    0.17
   2  -5  -2    0.93    0.36
   2  -5  -2    1.09    0.20
   2  -5  -2    1.50    0.14
  -2   5   2    1.58    0.29
  -2   5   2    1.03    0.36
  -2   5   2    1.32    0.30
   1  -5  -2    3.38    0.42
   1  -5  -2    4.46    0.37
   1  -5  -2    4.01    0.34
  -1   5   2    3.78    0.50
  -1   5   2    5.18    0.78
   0  -5  -2    0.08    0.09
   0  -5  -2    0.05    0.08
   0  -5  -2    0.00    0.04
   0   5   2    0.04    0.13
   0   5   2    0.03    0.08
  -1  -5  -2    1.49    0.23
  -1  -5  -2    1.94    0.28
   1   5   2    1.43    0.25
   1   5   2    1.43    0.36
  -2  -5  -2    4.43    0.50
  -2  -5  -2    5.00    0.44
  -2  -5  -2    5.20    0.44
   2   5   2    5.08    0.44
   2   5   2    5.75    0.64
  -3  -5  -2    1.26    0.24
  -3  -5  -2    0.90    0.19
   3   5   2    1.25    0.18
   3   5   2    1.40    0.32
  -4  -5  -2    3.13    0.43
   4   5   2    2.80    0.33
  -5  -5  -2    2.71    0.44
   5   5   2    2.46    0.42
  -6  -5  -2    0.38    0.22
   6   5   2    0.93    0.29
  -7  -5  -2    1.95    0.26
  -7  -5  -2    2.18    0.46
   7   5   2    3.19    0.57
  -8  -5  -2    0.40    0.15
  -8  -5  -2    0.25    0.24
   8   5   2    0.44    0.30
  -9  -5  -2    2.64    0.57
  -9  -5  -2    1.94    0.33
   9   5   2    2.80    0.65
  -9   6   2    2.61    0.58
   8  -6  -2    2.05    0.56
  -8   6   2    1.84    0.35
   7  -6  -2    0.34    0.26
  -7   6   2    0.15    0.13
   6  -6  -2    0.07    0.19
   5  -6  -2    4.44    0.65
  -5   6   2    4.04    0.67
   4  -6  -2    3.25    0.48
  -4   6   2    2.28    0.47
   3  -6  -2    0.99    0.23
  -3   6   2    0.65    0.34
  -3   6   2    0.91    0.29
   2  -6  -2    8.44    0.70
  -2   6   2    8.40    1.04
  -2   6   2    8.49    0.79
   1  -6  -2    0.13    0.08
   1  -6  -2    0.05    0.05
  -1   6   2    0.22    0.14
  -1   6   2    0.33    0.27
   0  -6  -2    0.61    0.14
   0  -6  -2    0.63    0.15
   0   6   2    1.23    0.38
   0   6   2    0.79    0.22
   1   6   2    4.62    0.46
   1   6   2    5.01    0.78
  -2  -6  -2    2.20    0.27
  -2  -6  -2    2.65    0.34
   2   6   2    2.53    0.34
   2   6   2    2.51    0.51
  -3  -6  -2    8.88    0.79
   3   6   2   10.57    1.04
  -4  -6  -2   25.65    1.96
  -5  -6  -2    3.45    0.53
   5   6   2    3.59    0.53
  -6  -6  -2    0.74    0.27
   6   6   2    0.60    0.26
  -7  -6  -2    0.47    0.26
   7   6   2    0.59    0.30
  -8  -6  -2   -0.03    0.19
   8   6   2    0.33    0.30
  -9  -6  -2    2.85    0.62
   9   6   2    3.43    0.75
   8  -7  -2    0.03    0.23
  -8   7   2    0.08    0.17
   7  -7  -2    1.70    0.46
   6  -7  -2    2.84    0.55
   5  -7  -2    0.41    0.22
   4  -7  -2    0.43    0.19
   3  -7  -2    0.27    0.14
  -3   7   2    0.02    0.17
   2  -7  -2   14.54    1.13
  -2   7   2   14.01    1.19
   1  -7  -2    0.00    0.08
  -1   7   2    0.07    0.23
  -1   7   2    0.10    0.14
   0  -7  -2    0.27    0.12
   0   7   2    0.51    0.32
   0   7   2    0.47    0.18
   1   7   2    1.91    0.56
   1   7   2    1.55    0.30
  -2  -7  -2    1.11    0.21
  -2  -7  -2    1.01    0.22
  -3  -7  -2    6.98    0.64
  -4  -7  -2    3.85    0.52
  -5  -7  -2    0.26    0.18
  -6  -7  -2    0.16    0.18
   6   7   2    0.12    0.18
  -7  -7  -2   -0.04    0.19
   7   7   2    0.28    0.27
   6  -8  -2    0.49    0.26
   5  -8  -2    0.27    0.23
   4  -8  -2    0.89    0.28
   3  -8  -2    0.39    0.18
   2  -8  -2    0.29    0.16
   1  -8  -2    0.34    0.16
   0  -8  -2    0.51    0.19
   0   8   2    0.24    0.16
  -1  -8  -2    0.20    0.15
  -2  -8  -2    0.58    0.18
  -3  -8  -2    0.25    0.14
  -4  -8  -2    0.18    0.15
  -5  -8  -2    1.77    0.39
  -6  -8  -2    2.01    0.44
   3  -9  -2    5.17    0.58
   2  -9  -2    0.17    0.15
   1  -9  -2    2.29    0.38
   0  -9  -2   -0.05    0.13
  -1  -9  -2    1.14    0.23
  -1  -9  -2    0.17    0.14
  -2  -9  -2   -0.05    0.10
  -3  -9  -2    2.88    0.45
  -3  -9   3    0.02    0.14
  -2  -9   3    0.01    0.16
  -2  -9   3    0.13    0.14
  -1  -9   3    0.25    0.17
   0  -9   3   -0.02    0.18
   1  -9   3    1.26    0.33
   2  -9   3    0.26    0.21
   3  -9   3    0.10    0.18
   6   8  -3    2.12    0.53
  -6  -8   3    1.32    0.37
   5   8  -3    5.05    0.80
  -5  -8   3    4.89    0.70
  -4  -8   3   -0.12    0.12
  -3  -8   3    2.25    0.39
  -2  -8   3    0.29    0.18
   1   8  -3    0.31    0.16
  -1  -8   3   -0.24    0.15
   0   8  -3    0.30    0.20
   0  -8   3   -0.05    0.16
   1  -8   3    0.43    0.20
   2  -8   3    0.41    0.20
   3  -8   3    0.05    0.16
   4  -8   3    2.48    0.47
   5  -8   3    6.77    0.90
   6  -8   3    5.72    0.84
   8   7  -3    0.77    0.40
  -8  -7   3    0.87    0.35
   7   7  -3    3.90    0.74
  -7  -7   3    3.17    0.58
   6   7  -3    5.89    0.85
  -6  -7   3    4.20    0.65
   5   7  -3    1.36    0.37
  -5  -7   3    1.05    0.30
   4   7  -3    0.36    0.21
  -4  -7   3    0.40    0.19
  -3  -7   3    3.22    0.44
   2   7  -3    0.34    0.13
  -2  -7   3    0.46    0.19
   1   7  -3    2.07    0.31
  -1  -7   3    0.29    0.19
   0   7  -3    0.34    0.16
   0  -7   3    0.47    0.18
  -1   7  -3    2.19    0.40
   1  -7   3    2.20    0.38
  -2   7  -3    0.13    0.15
   2  -7   3    0.10    0.13
   3  -7   3    9.95    0.90
   4  -7   3    1.92    0.40
   5  -7   3    5.60    0.77
  -6   7  -3    4.18    0.51
   6  -7   3    5.77    0.78
  -7   7  -3    0.89    0.24
   7  -7   3    1.03    0.39
   9   6  -3    1.83    0.55
  -9  -6   3    0.96    0.39
  -9  -6   3    1.24    0.25
   8   6  -3    2.19    0.54
  -8  -6   3    1.54    0.46
  -8  -6   3    2.32    0.29
   7   6  -3    1.96    0.48
  -7  -6   3    1.23    0.37
  -7  -6   3    1.72    0.19
   6   6  -3    1.76    0.41
  -6  -6   3    1.36    0.34
   5   6  -3    1.37    0.35
  -5  -6   3    1.14    0.29
   4   6  -3    0.22    0.16
  -4  -6   3    0.23    0.14
   3   6  -3    1.86    0.45
   3   6  -3    2.14    0.33
  -3  -6   3    1.48    0.27
  -3  -6   3    2.06    0.35
   2   6  -3    3.48    0.40
   2   6  -3    2.56    0.55
  -2  -6   3    3.30    0.38
   1   6  -3    5.67    0.87
   1   6  -3    5.27    0.50
  -1  -6   3    5.51    0.56
   0   6  -3    0.97    0.24
   0   6  -3    0.94    0.34
   0  -6   3    0.58    0.17
  -1   6  -3   -0.08    0.14
  -1   6  -3   -0.02    0.10
   1  -6   3    0.05    0.09
  -2   6  -3    0.70    0.24
  -2   6  -3    0.30    0.25
   2  -6   3    0.51    0.17
  -3   6  -3    1.00    0.41
  -3   6  -3    1.24    0.32
   3  -6   3    1.37    0.29
  -4   6  -3    8.63    0.78
  -4   6  -3    8.94    0.87
   4  -6   3    9.35    0.85
  -5   6  -3    2.52    0.50
  -5   6  -3    2.37    0.31
   5  -6   3    3.36    0.54
  -6   6  -3    0.75    0.19
   6  -6   3    1.29    0.35
  -7   6  -3    0.53    0.20
   7  -6   3    0.47    0.30
  -8   6  -3    3.73    0.54
   8  -6   3    2.55    0.62
   9  -6   3    0.81    0.41
  10   5  -3    2.25    0.63
   9   5  -3   -0.14    0.21
  -9  -5   3    0.01    0.23
  -9  -5   3   -0.02    0.15
   8   5  -3    0.09    0.21
  -8  -5   3   -0.07    0.19
  -8  -5   3    0.18    0.14
   7   5  -3    0.04    0.17
  -7  -5   3   -0.07    0.08
  -7  -5   3    0.00    0.16
   6   5  -3    1.91    0.42
  -6  -5   3    1.96    0.38
  -6  -5   3    1.71    0.27
   5   5  -3    0.10    0.14
  -5  -5   3    0.26    0.10
  -5  -5   3    0.17    0.15
   4   5  -3   18.94    1.64
  -4  -5   3   19.63    1.27
  -4  -5   3   16.64    1.44
  -4  -5   3   18.61    1.28
   3   5  -3    1.51    0.26
   3   5  -3    1.36    0.33
  -3  -5   3    1.38    0.20
  -3  -5   3    1.06    0.21
   2   5  -3   11.05    1.13
   2   5  -3   11.71    0.82
  -2  -5   3   11.39    0.75
   1   5  -3    0.80    0.28
   1   5  -3    0.99    0.20
  -1  -5   3    0.93    0.20
  -1  -5   3    0.64    0.18
   0   5  -3    0.25    0.12
   0   5  -3    0.28    0.20
   0  -5   3    0.10    0.07
   0  -5   3    0.17    0.10
   0  -5   3    0.38    0.14
  -1   5  -3    0.18    0.11
  -1   5  -3    0.24    0.20
   1  -5   3    0.01    0.06
   1  -5   3    0.01    0.04
   1  -5   3   -0.03    0.09
  -2   5  -3    0.66    0.22
  -2   5  -3    0.29    0.21
   2  -5   3    0.94    0.21
  -3   5  -3   23.98    1.80
   3  -5   3   26.25    1.93
  -4   5  -3    2.70    0.29
  -4   5  -3    2.28    0.44
   4  -5   3    3.49    0.49
  -5   5  -3   12.51    1.10
  -5   5  -3   13.15    1.09
   5  -5   3   11.76    1.12
  -6   5  -3    1.31    0.26
  -6   5  -3    1.59    0.38
   6  -5   3    1.25    0.37
  -7   5  -3    0.01    0.13
   7  -5   3    0.03    0.09
   7  -5   3   -0.04    0.17
  -8   5  -3   -0.08    0.22
  -8   5  -3    0.48    0.30
   8  -5   3    0.08    0.12
   8  -5   3    0.05    0.24
   9  -5   3    1.38    0.27
   9  -5   3    1.74    0.52
  10   4  -3    0.31    0.29
 -10  -4   3    0.05    0.15
   9   4  -3    0.48    0.34
  -9  -4   3    0.18    0.24
  -9  -4   3    0.43    0.20
   8   4  -3    0.03    0.18
  -8  -4   3   -0.05    0.10
  -8  -4   3    0.06    0.19
   7   4  -3    0.31    0.20
  -7  -4   3    0.20    0.21
  -7  -4   3    0.15    0.13
   6   4  -3   11.97    1.11
  -6  -4   3    9.27    0.84
  -6  -4   3   11.29    1.00
   5   4  -3    0.63    0.22
  -5  -4   3    0.37    0.13
  -5  -4   3    0.48    0.20
   4   4  -3   -0.02    0.09
   4   4  -3   -0.06    0.06
  -4  -4   3    0.02    0.06
  -4  -4   3    0.01    0.04
  -4  -4   3   -0.01    0.06
  -4  -4   3    0.10    0.09
  -4  -4   3    0.06    0.10
   3   4  -3    6.81    0.65
   3   4  -3    7.25    0.72
  -3  -4   3    7.35    0.52
  -3  -4   3    7.04    0.45
  -3  -4   3    7.13    0.67
  -3  -4   3    5.13    0.53
  -3  -4   3    7.09    0.60
  -3  -4   3    7.14    0.56
   2   4  -3    0.14    0.07
   2   4  -3    0.14    0.14
  -2  -4   3    0.40    0.15
  -2  -4   3    0.32    0.12
  -2  -4   3    0.10    0.10
  -2  -4   3    0.18    0.08
  -2  -4   3    0.18    0.05
   1   4  -3   79.27    6.22
   1   4  -3   73.58    4.84
  -1  -4   3   82.69    4.18
   0   4  -3   19.29    1.72
   0   4  -3   18.31    1.28
   0  -4   3   20.63    1.15
   0  -4   3   16.47    1.38
   0  -4   3   19.51    1.38
  -1   4  -3    3.68    0.65
  -1   4  -3    3.94    0.40
   1  -4   3    3.71    0.33
   1  -4   3    4.08    0.43
   1  -4   3    4.35    0.38
  -2   4  -3    1.22    0.26
   2  -4   3    1.41    0.25
   2  -4   3    1.14    0.21
   2  -4   3    1.28    0.14
  -3   4  -3    1.09    0.15
  -3   4  -3    1.23    0.27
   3  -4   3    1.25    0.14
   3  -4   3    1.46    0.26
  -4   4  -3    0.14    0.07
  -4   4  -3    0.20    0.14
   4  -4   3    0.32    0.11
   4  -4   3    0.12    0.05
   4  -4   3    0.03    0.12
  -5   4  -3   34.06    2.83
  -5   4  -3   34.78    2.42
   5  -4   3   36.80    2.69
  -6   4  -3    0.08    0.11
  -6   4  -3    0.18    0.17
   6  -4   3   -0.03    0.11
   6  -4   3    0.14    0.19
  -7   4  -3    0.36    0.19
  -7   4  -3    0.71    0.27
  -7   4  -3    0.31    0.19
   7  -4   3    0.03    0.20
   7  -4   3    0.07    0.15
  -8   4  -3    0.24    0.30
  -8   4  -3   -0.14    0.15
   8  -4   3    0.03    0.19
   8  -4   3   -0.01    0.14
  -9   4  -3    4.75    0.68
   9  -4   3    2.26    0.59
   9  -4   3    2.10    0.45
 -10   4  -3    0.02    0.40
  10  -4   3    0.37    0.26
  10  -4   3    0.03    0.30
  11   3  -3    1.39    0.45
 -11  -3   3    0.78    0.30
  10   3  -3    0.15    0.24
 -10  -3   3   -0.11    0.15
   9   3  -3    0.34    0.26
  -9  -3   3    0.32    0.27
  -9  -3   3    0.17    0.16
   8   3  -3    1.44    0.41
  -8  -3   3    1.60    0.42
  -8  -3   3    1.33    0.27
   7   3  -3    0.25    0.18
  -7  -3   3    0.06    0.17
  -7  -3   3    0.24    0.13
   6   3  -3    1.82    0.35
   6   3  -3    2.06    0.40
  -6  -3   3    1.86    0.35
  -6  -3   3    1.55    0.25
   5   3  -3    4.98    0.65
   5   3  -3    4.20    0.53
   5   3  -3    5.01    0.46
  -5  -3   3    4.59    0.50
  -5  -3   3    4.27    0.27
  -5  -3   3    4.74    0.42
  -5  -3   3    4.29    0.35
   4   3  -3   10.11    0.92
   4   3  -3    9.19    0.85
   4   3  -3    9.50    0.93
   4   3  -3   11.28    0.85
  -4  -3   3    8.96    0.83
  -4  -3   3    9.77    0.77
   3   3  -3    3.30    0.38
   3   3  -3    4.20    0.33
  -3  -3   3    3.23    0.34
  -3  -3   3    2.96    0.28
  -3  -3   3    2.66    0.30
   2   3  -3    1.98    0.25
   2   3  -3    2.30    0.36
  -2  -3   3    2.26    0.25
  -2  -3   3    2.13    0.21
  -2  -3   3    1.89    0.37
  -2  -3   3    2.35    0.28
  -2  -3   3    3.07    0.38
  -2  -3   3    2.35    0.24
   1   3  -3    0.35    0.09
   1   3  -3    0.12    0.11
  -1  -3   3    0.07    0.08
  -1  -3   3    0.25    0.08
  -1  -3   3    0.15    0.09
  -1  -3   3    0.39    0.07
  -1  -3   3    0.17    0.12
   0   3  -3   31.95    1.98
   0   3  -3   29.54    2.56
   0  -3   3   29.89    2.05
   0  -3   3   27.22    2.20
   0  -3   3   31.66    2.05
   0  -3   3   31.23    1.71
   0  -3   3   33.08    2.01
   0  -3   3   32.29    2.20
  -1   3  -3    3.56    0.35
   1  -3   3    3.39    0.36
   1  -3   3    3.25    0.29
   1  -3   3    3.74    0.30
   1  -3   3    3.15    0.28
   1  -3   3    3.70    0.32
   1  -3   3    3.96    0.34
  -2   3  -3    0.53    0.16
   2  -3   3    0.54    0.14
   2  -3   3    0.54    0.12
   2  -3   3    0.48    0.13
  -3   3  -3   18.75    1.30
  -3   3  -3   17.62    1.46
   3  -3   3   17.91    1.31
   3  -3   3   20.62    1.43
   3  -3   3   18.28    1.33
   3  -3   3   18.95    1.14
   3  -3   3   16.79    1.23
  -4   3  -3    4.38    0.42
  -4   3  -3    4.29    0.37
  -4   3  -3    3.82    0.51
   4  -3   3    4.80    0.50
   4  -3   3    4.24    0.44
   4  -3   3    3.84    0.48
   4  -3   3    5.01    0.35
  -5   3  -3    0.68    0.16
  -5   3  -3    0.89    0.25
   5  -3   3    0.90    0.23
   5  -3   3    1.26    0.32
  -6   3  -3    2.69    0.45
  -6   3  -3    4.21    0.43
   6  -3   3    3.00    0.47
   6  -3   3    3.07    0.56
  -7   3  -3    0.10    0.14
  -7   3  -3    0.20    0.21
   7  -3   3    0.10    0.19
   7  -3   3    0.00    0.13
   7  -3   3    0.02    0.11
  -8   3  -3    0.25    0.28
  -8   3  -3    0.42    0.22
   8  -3   3    0.08    0.12
   8  -3   3    0.10    0.24
   8  -3   3    0.20    0.19
  -9   3  -3    1.68    0.41
  -9   3  -3    3.08    0.55
   9  -3   3    2.07    0.58
   9  -3   3    1.80    0.45
 -10   3  -3    0.89    0.48
  10  -3   3    1.01    0.37
 -11   3  -3    0.44    0.51
  11  -3   3    0.55    0.36
  11   2  -3    1.19    0.48
 -11  -2   3    0.49    0.22
 -11  -2   3    0.72    0.29
  10   2  -3    0.91    0.37
  10   2  -3    0.98    0.45
 -10  -2   3    1.67    0.37
 -10  -2   3    1.08    0.30
   9   2  -3    1.86    0.50
   9   2  -3    2.07    0.49
  -9  -2   3    1.31    0.29
  -9  -2   3    1.42    0.31
   8   2  -3    0.09    0.22
   8   2  -3    0.11    0.17
  -8  -2   3    0.02    0.11
  -8  -2   3    0.10    0.18
  -8  -2   3    0.06    0.12
   7   2  -3    1.07    0.31
   7   2  -3    1.43    0.37
  -7  -2   3    1.28    0.34
  -7  -2   3    0.94    0.21
  -7  -2   3    0.72    0.14
  -7  -2   3    1.03    0.21
   6   2  -3    1.50    0.30
   6   2  -3    1.13    0.36
   6   2  -3    1.44    0.33
   6   2  -3    1.62    0.37
  -6  -2   3    1.62    0.25
  -6  -2   3    1.58    0.25
  -6  -2   3    1.45    0.18
  -6  -2   3    1.41    0.32
  -6  -2   3    1.28    0.17
   5   2  -3   39.42    3.34
   5   2  -3   37.73    2.89
   5   2  -3   41.58    3.09
   5   2  -3   41.37    3.32
  -5  -2   3   41.42    3.00
  -5  -2   3   44.45    2.77
  -5  -2   3   38.30    2.15
  -5  -2   3   43.33    2.77
  -5  -2   3   37.94    3.20
   4   2  -3   12.23    1.06
   4   2  -3   11.94    1.00
   4   2  -3   12.02    1.07
   4   2  -3   11.36    1.10
  -4  -2   3   13.43    0.91
  -4  -2   3   13.25    1.14
  -4  -2   3   11.94    1.00
  -4  -2   3   12.23    1.00
   3   2  -3   57.05    4.49
   3   2  -3   60.80    4.26
   3   2  -3   59.05    5.00
  -3  -2   3   70.55    4.20
  -3  -2   3   65.11    4.92
  -3  -2   3   62.47    4.44
  -3  -2   3   63.83    4.91
   2   2  -3   12.45    1.08
   2   2  -3   13.31    1.09
   2   2  -3   13.31    1.03
  -2  -2   3   13.23    1.11
  -2  -2   3   11.17    0.90
  -2  -2   3   12.80    0.83
  -2  -2   3   13.42    0.96
  -2  -2   3   13.35    0.96
   1   2  -3   20.85    1.48
   1   2  -3   20.88    1.27
   1   2  -3   20.82    1.61
   1   2  -3   19.52    1.64
  -1  -2   3   19.57    1.28
  -1  -2   3   19.41    1.36
  -1  -2   3   20.89    1.48
  -1  -2   3   17.84    1.64
   0   2  -3  114.82    9.47
   0   2  -3  123.25    7.48
   0  -2   3  121.79    7.49
   0  -2   3  118.52    8.49
   0  -2   3  134.37    8.06
  -1   2  -3  133.46   12.16
  -1   2  -3  151.80    9.52
   1  -2   3  169.29   10.82
   1  -2   3  171.08   10.79
   1  -2   3  154.76    9.53
   1  -2   3  157.57   10.27
  -2   2  -3    9.55    0.70
  -2   2  -3    9.89    0.69
  -2   2  -3    9.83    0.77
   2  -2   3    9.50    0.71
   2  -2   3    8.40    0.71
   2  -2   3    8.22    0.60
   2  -2   3    9.38    0.76
  -3   2  -3   88.48    6.85
  -3   2  -3   90.66    5.77
  -3   2  -3   90.17    6.06
  -3   2  -3   83.87    5.43
   3  -2   3   87.54    4.66
   3  -2   3   88.41    6.17
   3  -2   3   86.93    5.44
   3  -2   3   82.46    5.84
  -4   2  -3   73.16    4.68
  -4   2  -3   76.38    4.96
  -4   2  -3   78.01    5.19
  -4   2  -3   74.59    5.87
   4  -2   3   71.13    4.01
   4  -2   3   71.58    5.04
   4  -2   3   75.21    5.33
  -5   2  -3    5.57    0.44
  -5   2  -3    4.98    0.45
  -5   2  -3    5.48    0.51
   5  -2   3    5.44    0.55
   5  -2   3    5.54    0.46
   5  -2   3    3.76    0.57
   5  -2   3    5.63    0.60
  -6   2  -3    1.39    0.25
  -6   2  -3    0.97    0.25
   6  -2   3    0.99    0.28
   6  -2   3    1.64    0.39
   6  -2   3    1.38    0.31
  -7   2  -3    1.97    0.36
  -7   2  -3    3.39    0.44
   7  -2   3    1.85    0.41
   7  -2   3    3.02    0.57
   7  -2   3    2.67    0.47
  -8   2  -3    9.51    0.81
   8  -2   3    7.22    0.95
   8  -2   3    8.72    0.90
   8  -2   3    9.22    0.99
  -9   2  -3    2.67    0.55
   9  -2   3    0.86    0.30
   9  -2   3    0.96    0.39
   9  -2   3    1.34    0.41
 -10   2  -3   -0.21    0.38
  10  -2   3   -0.24    0.21
 -11   2  -3   -0.21    0.37
  11  -2   3    0.45    0.34
  11   1  -3    0.38    0.37
 -11  -1   3   -0.03    0.17
  10   1  -3    0.64    0.36
 -10  -1   3    1.08    0.30
   9   1  -3    1.00    0.38
   9   1  -3    1.65    0.39
  -9  -1   3    0.89    0.19
  -9  -1   3    0.69    0.22
   8   1  -3    0.00    0.13
   8   1  -3    0.14    0.20
  -8  -1   3    0.05    0.12
  -8  -1   3   -0.05    0.07
   7   1  -3    2.01    0.43
   7   1  -3    1.61    0.39
   7   1  -3    1.82    0.47
   7   1  -3    1.95    0.40
  -7  -1   3    1.68    0.24
  -7  -1   3    2.53    0.36
  -7  -1   3    2.02    0.24
  -7  -1   3    2.33    0.43
   6   1  -3    0.45    0.18
   6   1  -3    0.59    0.22
   6   1  -3    0.60    0.26
   6   1  -3    0.41    0.20
  -6  -1   3    0.47    0.10
  -6  -1   3    0.22    0.09
  -6  -1   3    0.24    0.11
  -6  -1   3    0.29    0.17
   5   1  -3    9.85    0.94
   5   1  -3   11.68    1.07
   5   1  -3   10.53    1.04
   5   1  -3   12.00    1.06
  -5  -1   3   11.31    0.86
  -5  -1   3   10.84    0.95
  -5  -1   3   12.44    0.94
  -5  -1   3   10.75    0.68
   4   1  -3    0.57    0.16
   4   1  -3    0.49    0.17
   4   1  -3    0.58    0.17
   4   1  -3    0.69    0.22
  -4  -1   3    0.74    0.14
  -4  -1   3    0.70    0.11
  -4  -1   3    0.47    0.16
  -4  -1   3    0.74    0.11
   3   1  -3    4.90    0.44
   3   1  -3    4.51    0.46
   3   1  -3    4.53    0.47
   3   1  -3    4.20    0.42
  -3  -1   3    4.26    0.42
  -3  -1   3    4.39    0.36
  -3  -1   3    4.44    0.38
   2   1  -3  565.80   38.22
   2   1  -3  535.49   43.16
   2   1  -3  521.96   36.28
   2   1  -3  603.90   44.05
  -2  -1   3  579.98   37.05
  -2  -1   3  521.20   39.01
   1   1  -3    4.71    0.44
   1   1  -3    4.81    0.44
   1   1  -3    5.07    0.43
   1   1  -3    4.94    0.42
  -1  -1   3    5.25    0.41
  -1  -1   3    6.08    0.40
  -1  -1   3    4.32    0.37
  -1  -1   3    4.76    0.45
   0   1  -3    1.78    0.16
   0   1  -3    1.42    0.18
   0   1  -3    2.09    0.19
   0   1  -3    1.75    0.23
   0  -1   3    1.63    0.16
   0  -1   3    2.18    0.18
   0  -1   3    1.96    0.19
   0  -1   3    1.60    0.18
  -1   1  -3   41.83    3.31
  -1   1  -3   42.81    2.93
  -1   1  -3   41.98    2.61
   1  -1   3   43.22    2.97
   1  -1   3   41.88    3.33
   1  -1   3   41.40    2.62
   1  -1   3   42.36    2.82
  -2   1  -3  109.40    7.58
  -2   1  -3  115.93    7.21
  -2   1  -3  114.08    6.71
  -2   1  -3  110.05    8.58
   2  -1   3  107.51    6.71
   2  -1   3  106.27    8.60
   2  -1   3  107.28    7.26
   2  -1   3  107.40    7.64
  -3   1  -3   -0.03    0.04
  -3   1  -3    0.01    0.05
  -3   1  -3    0.03    0.04
  -3   1  -3   -0.03    0.04
   3  -1   3    0.00    0.05
   3  -1   3   -0.03    0.05
   3  -1   3    0.04    0.08
   3  -1   3    0.05    0.08
   3  -1   3    0.01    0.05
   3  -1   3   -0.03    0.04
  -4   1  -3   86.98    5.99
  -4   1  -3   87.98    6.29
  -4   1  -3   94.61    5.59
   4  -1   3   85.61    7.12
   4  -1   3   87.79    5.57
   4  -1   3   89.52    6.40
   4  -1   3  103.47    8.24
   4  -1   3   88.30    4.78
   4  -1   3   86.42    6.07
  -5   1  -3    0.08    0.09
  -5   1  -3    0.05    0.08
  -5   1  -3    0.40    0.19
  -5   1  -3    0.09    0.08
   5  -1   3    0.07    0.09
   5  -1   3   -0.03    0.07
   5  -1   3    0.15    0.10
   5  -1   3    0.09    0.14
   5  -1   3    0.13    0.12
  -6   1  -3    0.80    0.25
  -6   1  -3    0.33    0.13
  -6   1  -3    0.35    0.14
  -6   1  -3    0.36    0.14
   6  -1   3    0.36    0.19
   6  -1   3    0.37    0.15
   6  -1   3    0.15    0.18
   6  -1   3    0.25    0.14
   6  -1   3    0.43    0.14
  -7   1  -3    7.64    0.65
  -7   1  -3    6.37    0.65
   7  -1   3    6.77    0.56
   7  -1   3    8.61    0.84
   7  -1   3    6.73    0.73
   7  -1   3    6.70    0.81
   7  -1   3    6.56    0.76
  -8   1  -3    5.40    0.58
  -8   1  -3    4.76    0.59
   8  -1   3    5.32    0.80
   8  -1   3    5.17    0.67
   8  -1   3    6.88    0.96
  -9   1  -3    1.88    0.38
  -9   1  -3    3.48    0.51
   9  -1   3    1.66    0.48
   9  -1   3    1.47    0.37
 -10   1  -3    1.19    0.34
 -10   1  -3    2.49    0.46
  10  -1   3    1.28    0.47
  11  -1   3   -0.11    0.28
  11   0  -3    0.16    0.28
 -11   0   3    0.10    0.17
 -11   0   3   -0.01    0.12
  10   0  -3    0.02    0.25
 -10   0   3   -0.10    0.12
 -10   0   3    0.14    0.17
   9   0  -3    0.06    0.13
   9   0  -3   -0.06    0.19
  -9   0   3    0.03    0.14
  -9   0   3   -0.07    0.11
   8   0  -3   -0.01    0.21
   8   0  -3    0.02    0.13
   8   0  -3    0.11    0.20
   8   0  -3    0.24    0.21
  -8   0   3   -0.06    0.10
  -8   0   3    0.02    0.17
  -8   0   3   -0.03    0.11
  -8   0   3    0.14    0.11
   7   0  -3   -0.06    0.10
   7   0  -3    0.02    0.19
   7   0  -3   -0.06    0.12
   7   0  -3    0.08    0.16
  -7   0   3   -0.09    0.10
  -7   0   3    0.16    0.17
  -7   0   3   -0.06    0.10
  -7   0   3   -0.02    0.07
  -7   0   3   -0.05    0.07
   6   0  -3   -0.04    0.08
   6   0  -3    0.03    0.14
   6   0  -3   -0.08    0.13
   6   0  -3    0.03    0.14
  -6   0   3   -0.10    0.08
  -6   0   3    0.05    0.09
  -6   0   3    0.04    0.08
  -6   0   3   -0.03    0.13
   5   0  -3   -0.02    0.07
   5   0  -3    0.12    0.12
   5   0  -3    0.00    0.10
   5   0  -3   -0.09    0.10
  -5   0   3    0.01    0.05
  -5   0   3   -0.03    0.07
  -5   0   3    0.05    0.11
  -5   0   3   -0.04    0.05
   4   0  -3   -0.15    0.08
   4   0  -3   -0.10    0.11
   4   0  -3   -0.18    0.04
   4   0  -3   -0.08    0.08
  -4   0   3   -0.12    0.05
  -4   0   3   -0.19    0.05
  -4   0   3   -0.12    0.09
  -4   0   3   -0.13    0.05
   3   0  -3    0.06    0.09
   3   0  -3    0.00    0.05
   3   0  -3    0.00    0.07
   3   0  -3    0.05    0.07
  -3   0   3   -0.01    0.07
  -3   0   3   -0.03    0.04
  -3   0   3   -0.05    0.05
   2   0  -3   -0.09    0.07
   2   0  -3   -0.01    0.04
   2   0  -3    0.10    0.07
   2   0  -3    0.13    0.07
  -2   0   3    0.03    0.04
  -2   0   3   -0.03    0.05
  -2   0   3    0.23    0.09
   1   0  -3   -1.41    0.04
   1   0  -3   -1.35    0.03
   1   0  -3   -1.37    0.04
   1   0  -3   -1.41    0.03
   1   0  -3   -1.41    0.01
  -1   0   3   -1.41    0.03
   0   0  -3   -0.07    0.01
   0   0  -3   -0.08    0.01
   0   0  -3   -0.09    0.01
   0   0  -3   -0.08    0.02
   0   0  -3   -0.08    0.02
   0   0  -3   -0.10    0.01
   0   0  -3   -0.10    0.01
   0   0   3   -0.10    0.02
   0   0   3   -0.09    0.01
   0   0   3   -0.10    0.01
  -1   0  -3   -0.29    0.02
  -1   0  -3   -0.28    0.02
  -1   0  -3   -0.33    0.04
  -1   0  -3   -0.29    0.03
  -1   0  -3   -0.26    0.03
   1   0   3   -0.29    0.03
   1   0   3   -0.31    0.02
   1   0   3   -0.30    0.02
   1   0   3   -0.25    0.02
  -2   0  -3   -0.07    0.03
  -2   0  -3   -0.06    0.04
  -2   0  -3    0.09    0.08
  -2   0  -3   -0.05    0.04
   2   0   3   -0.02    0.04
   2   0   3   -0.04    0.05
   2   0   3   -0.07    0.03
   2   0   3   -0.07    0.04
   2   0   3   -0.12    0.05
  -3   0  -3    0.04    0.09
  -3   0  -3    0.01    0.04
  -3   0  -3    0.03    0.05
  -3   0  -3    0.00    0.05
   3   0   3   -0.02    0.06
   3   0   3   -0.02    0.05
   3   0   3    0.04    0.04
   3   0   3   -0.01    0.03
   3   0   3    0.08    0.08
  -4   0  -3    0.08    0.13
  -4   0  -3    0.01    0.05
  -4   0  -3    0.04    0.06
  -4   0  -3   -0.03    0.06
   4   0   3   -0.03    0.09
   4   0   3    0.03    0.08
   4   0   3    0.04    0.08
   4   0   3    0.08    0.06
  -5   0  -3    0.06    0.07
  -5   0  -3    0.02    0.08
  -5   0  -3    0.12    0.14
  -5   0  -3   -0.01    0.06
   5   0   3   -0.04    0.06
   5   0   3    0.03    0.06
   5   0   3    0.08    0.13
   5   0   3   -0.04    0.08
   5   0   3    0.02    0.06
  -6   0  -3   -0.06    0.06
  -6   0  -3   -0.06    0.08
  -6   0  -3   -0.19    0.15
  -6   0  -3   -0.03    0.08
   6   0   3   -0.11    0.07
   6   0   3    0.05    0.08
   6   0   3   -0.03    0.12
   6   0   3    0.01    0.07
   6   0   3   -0.09    0.09
  -7   0  -3   -0.01    0.10
  -7   0  -3    0.07    0.10
  -7   0  -3   -0.12    0.09
  -7   0  -3    0.19    0.19
   7   0   3   -0.06    0.08
   7   0   3   -0.04    0.10
   7   0   3   -0.04    0.15
   7   0   3    0.07    0.17
   7   0   3   -0.06    0.08
  -8   0  -3    0.12    0.14
  -8   0  -3    0.03    0.16
   8   0   3    0.03    0.14
   8   0   3    0.06    0.12
   8   0   3    0.02    0.21
  -9   0  -3   -0.09    0.13
  -9   0  -3   -0.03    0.12
   9   0   3    0.12    0.19
   9   0   3    0.00    0.12
   9   0   3    0.02    0.22
 -10   0  -3    0.05    0.17
  10   0   3    0.19    0.30
 -11   0  -3   -0.03    0.16
  11   0   3   -0.30    0.28
  11  -1  -3    0.42    0.32
 -11   1   3    0.03    0.21
  10  -1  -3    1.24    0.41
 -10   1   3    1.13    0.35
   9  -1  -3    0.74    0.23
   9  -1  -3    0.59    0.29
   9  -1  -3    0.99    0.41
   9  -1  -3    0.55    0.38
  -9   1   3    1.46    0.33
  -9   1   3    2.01    0.42
  -9   1   3    1.02    0.30
   8  -1  -3    0.23    0.25
   8  -1  -3   -0.02    0.10
   8  -1  -3    0.07    0.25
   8  -1  -3   -0.08    0.15
  -8   1   3   -0.12    0.09
  -8   1   3   -0.45    0.22
  -8   1   3   -0.05    0.11
  -8   1   3    0.00    0.12
   7  -1  -3    2.22    0.54
   7  -1  -3    2.23    0.51
   7  -1  -3    2.00    0.31
   7  -1  -3    2.12    0.42
  -7   1   3    2.38    0.34
  -7   1   3    1.52    0.32
  -7   1   3    1.81    0.33
   6  -1  -3    0.53    0.26
   6  -1  -3    0.35    0.10
   6  -1  -3    0.36    0.24
   6  -1  -3    0.43    0.15
   6  -1  -3    0.51    0.20
  -6   1   3    0.53    0.18
  -6   1   3    0.39    0.16
  -6   1   3    0.15    0.12
  -6   1   3    1.21    0.28
  -6   1   3    0.47    0.15
   5  -1  -3   11.92    0.93
   5  -1  -3   11.71    1.15
   5  -1  -3   11.16    0.91
   5  -1  -3   10.65    1.10
   5  -1  -3   11.18    1.02
  -5   1   3   11.23    0.86
  -5   1   3   10.99    0.86
  -5   1   3   10.92    0.89
  -5   1   3   10.76    0.74
   4  -1  -3    0.46    0.14
   4  -1  -3    0.53    0.21
   4  -1  -3    0.76    0.25
   4  -1  -3    0.44    0.12
  -4   1   3    0.76    0.16
  -4   1   3    0.44    0.11
  -4   1   3    0.45    0.12
   3  -1  -3    4.04    0.51
   3  -1  -3    4.17    0.38
   3  -1  -3    4.11    0.44
   3  -1  -3    4.84    0.45
  -3   1   3    4.39    0.38
  -3   1   3    3.97    0.33
   2  -1  -3  550.23   36.46
   2  -1  -3  524.86   41.67
   2  -1  -3  574.02   48.11
   2  -1  -3  463.33   34.86
  -2   1   3  532.01   27.22
   1  -1  -3    4.60    0.47
   1  -1  -3    4.57    0.34
   1  -1  -3    4.82    0.35
   0  -1  -3    1.93    0.22
   0  -1  -3    1.37    0.20
   0   1   3    2.02    0.21
  -1  -1  -3   45.56    3.23
  -1  -1  -3   41.04    3.30
  -1  -1  -3   34.74    2.90
  -1  -1  -3   46.87    2.74
  -1  -1  -3   39.93    2.90
  -2  -1  -3  104.57    7.38
  -2  -1  -3  102.55    7.40
  -2  -1  -3  105.24    6.99
   2   1   3  103.59    7.39
   2   1   3  115.37    8.31
  -3  -1  -3   -0.05    0.03
  -3  -1  -3    0.02    0.02
  -3  -1  -3    0.00    0.06
  -3  -1  -3    0.02    0.02
   3   1   3   -0.02    0.04
   3   1   3   -0.02    0.06
   3   1   3   -0.02    0.03
   3   1   3    0.09    0.08
  -4  -1  -3   90.27    6.68
  -4  -1  -3   82.49    6.02
  -4  -1  -3   87.26    5.69
  -4  -1  -3   84.95    5.20
   4   1   3   85.90    6.79
   4   1   3   85.55    5.77
   4   1   3   82.97    6.06
   4   1   3   83.73    4.45
  -5  -1  -3    0.04    0.07
  -5  -1  -3    0.06    0.05
  -5  -1  -3    0.13    0.05
  -5  -1  -3    0.16    0.11
   5   1   3    0.07    0.12
   5   1   3    0.12    0.06
   5   1   3    0.09    0.09
   5   1   3    0.26    0.15
  -6  -1  -3    0.39    0.09
  -6  -1  -3    0.31    0.13
  -6  -1  -3    0.33    0.10
  -6  -1  -3    0.29    0.16
   6   1   3    0.42    0.20
   6   1   3    0.38    0.20
   6   1   3    0.23    0.16
  -7  -1  -3    6.85    0.69
  -7  -1  -3    6.76    0.62
  -7  -1  -3    6.05    0.57
   7   1   3    6.74    0.76
   7   1   3    7.37    0.76
  -8  -1  -3    4.96    0.51
  -8  -1  -3    3.87    0.42
  -8  -1  -3    4.76    0.64
   8   1   3    4.76    0.73
   8   1   3    5.70    0.81
  -9  -1  -3    1.63    0.36
   9   1   3    1.99    0.44
   9   1   3    2.14    0.55
   9   1   3    1.70    0.45
 -10  -1  -3    1.55    0.36
  10   1   3    1.30    0.38
  10   1   3    1.28    0.42
  10   1   3    2.48    0.63
 -11  -1  -3    0.34    0.22
  11   1   3    0.58    0.42
  11  -2  -3    0.77    0.35
 -11   2   3    0.48    0.42
  10  -2  -3    1.31    0.41
  10  -2  -3    1.70    0.61
 -10   2   3    1.92    0.52
   9  -2  -3    1.46    0.36
   9  -2  -3    1.74    0.56
   9  -2  -3    1.46    0.38
   9  -2  -3    1.68    0.59
  -9   2   3    3.27    0.55
  -9   2   3    1.30    0.35
   8  -2  -3    0.09    0.12
   8  -2  -3    0.15    0.28
   8  -2  -3    0.31    0.19
   8  -2  -3    0.34    0.33
  -8   2   3    0.14    0.17
  -8   2   3    0.41    0.29
  -8   2   3    0.02    0.11
   7  -2  -3    1.02    0.43
   7  -2  -3    0.83    0.36
   7  -2  -3    0.97    0.25
   7  -2  -3    1.04    0.28
  -7   2   3    1.28    0.27
  -7   2   3    0.79    0.25
   6  -2  -3    1.80    0.43
   6  -2  -3    1.19    0.26
   6  -2  -3    1.13    0.42
   6  -2  -3    0.98    0.24
  -6   2   3    1.25    0.26
  -6   2   3    1.39    0.26
  -6   2   3    2.12    0.38
   5  -2  -3   41.74    2.99
   5  -2  -3   38.49    2.72
   5  -2  -3   39.01    3.43
   5  -2  -3   36.88    3.64
  -5   2   3   40.50    2.70
  -5   2   3   39.01    2.62
  -5   2   3   40.86    2.26
   4  -2  -3   12.10    1.20
   4  -2  -3   11.14    0.86
   4  -2  -3   13.21    0.80
   4  -2  -3   11.06    0.99
   4  -2  -3   10.40    0.90
  -4   2   3   11.00    0.78
  -4   2   3   11.14    0.95
  -4   2   3   11.58    0.90
   3  -2  -3   60.45    4.35
   3  -2  -3   67.97    4.01
   3  -2  -3   60.81    5.06
   3  -2  -3   56.49    4.03
  -3   2   3   60.00    3.30
  -3   2   3   59.89    3.87
   2  -2  -3   11.85    0.89
   2  -2  -3   12.44    0.94
   2  -2  -3   12.67    1.18
  -2   2   3   13.17    0.78
  -2   2   3   12.27    0.89
   1  -2  -3   19.12    1.65
  -1   2   3   19.05    1.26
  -1   2   3   18.56    1.08
   0  -2  -3  121.03    9.52
   0   2   3  118.12    7.30
   0   2   3  115.85    9.21
   0   2   3  123.72    6.22
  -1  -2  -3  149.41   10.94
  -1  -2  -3  146.46   12.16
  -1  -2  -3  159.51   12.54
  -1  -2  -3  172.16   10.94
   1   2   3  157.83    9.62
   1   2   3  165.71   12.16
   1   2   3  159.16    8.19
  -2  -2  -3    8.78    0.79
  -2  -2  -3   12.32    0.70
  -2  -2  -3    9.53    0.84
  -2  -2  -3    9.92    0.89
  -2  -2  -3    9.05    0.77
   2   2   3   10.75    0.64
   2   2   3    9.91    0.55
  -3  -2  -3   96.27    7.03
  -3  -2  -3   94.88    5.97
  -3  -2  -3   80.95    6.37
  -3  -2  -3   94.89    5.97
  -3  -2  -3   83.51    6.34
   3   2   3   92.13    7.11
  -4  -2  -3   79.61    4.86
  -4  -2  -3   71.46    5.19
   4   2   3   73.21    5.82
   4   2   3   69.44    5.19
   4   2   3   71.36    4.97
  -5  -2  -3    5.64    0.45
  -5  -2  -3    5.01    0.53
   5   2   3    5.38    0.56
   5   2   3    4.48    0.53
   5   2   3    4.77    0.56
  -6  -2  -3    1.08    0.27
  -6  -2  -3    1.05    0.20
  -6  -2  -3    1.05    0.11
   6   2   3    0.77    0.25
   6   2   3    1.07    0.31
  -7  -2  -3    2.63    0.37
  -7  -2  -3    2.60    0.46
   7   2   3    3.15    0.57
   7   2   3    2.67    0.52
  -8  -2  -3    8.22    0.74
  -8  -2  -3    8.98    0.88
   8   2   3    8.02    0.95
  -9  -2  -3    1.11    0.27
  -9  -2  -3    1.30    0.38
   9   2   3    1.01    0.37
 -10  -2  -3    0.17    0.17
  10   2   3    0.24    0.26
 -11  -2  -3    0.08    0.21
 -11  -2  -3    0.48    0.25
  11   2   3    0.36    0.33
  11  -3  -3    1.10    0.37
 -11   3   3    0.91    0.54
  10  -3  -3   -0.13    0.29
  10  -3  -3   -0.08    0.18
 -10   3   3   -0.40    0.38
   9  -3  -3    0.11    0.11
   9  -3  -3    0.58    0.23
   9  -3  -3    0.24    0.30
   9  -3  -3    0.06    0.31
  -9   3   3    0.01    0.32
  -9   3   3    0.20    0.20
   8  -3  -3    0.75    0.21
   8  -3  -3    1.37    0.51
   8  -3  -3    2.13    0.58
   8  -3  -3    1.55    0.33
  -8   3   3    0.90    0.31
   7  -3  -3    0.11    0.24
   7  -3  -3    0.06    0.12
   7  -3  -3    0.32    0.33
  -7   3   3    0.11    0.15
  -7   3   3    0.39    0.19
  -7   3   3    0.52    0.27
   6  -3  -3    1.80    0.48
   6  -3  -3    2.20    0.41
  -6   3   3    1.28    0.27
  -6   3   3    1.04    0.21
   5  -3  -3    5.31    0.35
   5  -3  -3    5.06    0.58
   5  -3  -3    4.31    0.39
   5  -3  -3    4.12    0.80
  -5   3   3    4.14    0.52
  -5   3   3    3.90    0.56
  -5   3   3    4.62    0.44
   4  -3  -3    9.15    1.07
   4  -3  -3    9.99    0.86
   4  -3  -3    9.00    0.76
  -4   3   3   10.22    0.72
  -4   3   3   10.10    0.82
   3  -3  -3    3.21    0.28
   3  -3  -3    2.97    0.35
   3  -3  -3    3.04    0.57
   3  -3  -3    3.31    0.36
  -3   3   3    2.38    0.33
  -3   3   3    2.64    0.39
   2  -3  -3    1.86    0.26
   2  -3  -3    2.27    0.46
   2  -3  -3    1.81    0.23
   2  -3  -3    2.20    0.18
  -2   3   3    2.45    0.34
  -2   3   3    2.39    0.30
   1  -3  -3    0.20    0.15
   1  -3  -3    0.14    0.09
  -1   3   3    0.06    0.10
  -1   3   3    0.07    0.09
  -1   3   3    0.29    0.11
   0  -3  -3   31.45    2.65
   0  -3  -3   33.02    2.03
   0   3   3   32.83    1.74
   0   3   3   29.80    2.56
   0   3   3   29.64    2.01
  -1  -3  -3    3.80    0.33
  -1  -3  -3    3.77    0.29
  -1  -3  -3    3.60    0.42
  -1  -3  -3    3.38    0.31
  -1  -3  -3    3.03    0.42
   1   3   3    3.37    0.41
   1   3   3    4.07    0.32
   1   3   3    3.58    0.28
  -2  -3  -3    0.52    0.11
  -2  -3  -3    0.54    0.11
  -2  -3  -3    0.59    0.15
  -2  -3  -3    0.66    0.20
   2   3   3    0.48    0.09
   2   3   3    0.65    0.09
   2   3   3    0.62    0.17
  -3  -3  -3   16.84    1.48
  -3  -3  -3   21.40    1.30
  -3  -3  -3   19.27    1.23
  -3  -3  -3   18.62    1.45
  -4  -3  -3    4.85    0.40
  -4  -3  -3    4.91    0.37
  -4  -3  -3    4.15    0.46
  -4  -3  -3    4.03    0.50
   4   3   3    4.28    0.46
  -5  -3  -3    0.85    0.15
  -5  -3  -3    0.59    0.20
   5   3   3    0.59    0.19
  -6  -3  -3    3.44    0.33
  -6  -3  -3    3.56    0.52
   6   3   3    2.34    0.46
  -7  -3  -3   -0.07    0.07
  -7  -3  -3    0.19    0.18
   7   3   3   -0.11    0.11
  -8  -3  -3    0.12    0.11
  -8  -3  -3    0.16    0.18
   8   3   3   -0.05    0.16
  -9  -3  -3    1.71    0.32
  -9  -3  -3    0.95    0.34
   9   3   3    1.28    0.43
 -10  -3  -3    0.48    0.22
  10   3   3    0.66    0.38
 -11  -3  -3    0.31    0.25
  11   3   3    0.61    0.41
  10  -4  -3   -0.19    0.12
  10  -4  -3    0.21    0.34
 -10   4   3    0.00    0.41
   9  -4  -3    0.44    0.17
   9  -4  -3    0.73    0.41
  -9   4   3    0.96    0.41
   8  -4  -3   -0.09    0.28
   8  -4  -3   -0.11    0.09
   8  -4  -3    0.03    0.27
  -8   4   3   -0.07    0.15
  -8   4   3    0.50    0.33
   7  -4  -3    0.15    0.29
   7  -4  -3    0.30    0.09
   7  -4  -3   -0.10    0.19
  -7   4   3    0.02    0.19
  -7   4   3    0.98    0.22
  -7   4   3    1.36    0.30
   6  -4  -3   10.30    1.31
   6  -4  -3   10.21    1.04
  -6   4   3   10.63    0.98
  -6   4   3   11.03    0.94
   5  -4  -3    0.90    0.28
   5  -4  -3    0.00    0.22
  -5   4   3    0.95    0.29
  -5   4   3    0.75    0.12
  -5   4   3    0.36    0.19
   4  -4  -3   -0.01    0.06
   4  -4  -3    0.00    0.10
   4  -4  -3    0.10    0.19
  -4   4   3   -0.07    0.07
  -4   4   3    0.09    0.11
   3  -4  -3    6.86    0.57
   3  -4  -3    6.61    0.61
   3  -4  -3    6.68    0.86
   3  -4  -3    6.97    0.53
  -3   4   3    7.15    0.66
  -3   4   3    5.84    0.54
   2  -4  -3    0.06    0.08
   2  -4  -3   -0.03    0.11
   2  -4  -3    0.21    0.05
   2  -4  -3    0.26    0.13
  -2   4   3    0.16    0.13
  -2   4   3    0.07    0.10
   1  -4  -3   85.95    4.25
   1  -4  -3   82.64    6.50
   1  -4  -3   80.69    5.45
   1  -4  -3   75.60    5.46
  -1   4   3   75.15    6.27
  -1   4   3   71.23    4.93
  -1   4   3   81.04    4.24
   0  -4  -3   20.10    1.86
   0  -4  -3   21.46    1.44
   0  -4  -3   24.15    1.46
   0  -4  -3   18.28    1.46
   0  -4  -3   21.22    1.22
   0   4   3   19.60    1.81
   0   4   3   19.90    1.21
   0   4   3   19.07    1.40
  -1  -4  -3    3.53    0.33
  -1  -4  -3    2.97    0.29
  -1  -4  -3    3.55    0.35
   1   4   3    4.12    0.35
   1   4   3    3.84    0.30
   1   4   3    3.26    0.44
  -2  -4  -3    1.23    0.21
  -2  -4  -3    1.30    0.18
  -2  -4  -3    0.87    0.20
   2   4   3    1.46    0.20
   2   4   3    1.31    0.29
  -3  -4  -3    1.23    0.28
  -3  -4  -3    1.67    0.22
  -3  -4  -3    1.46    0.24
   3   4   3    1.39    0.14
  -4  -4  -3    0.11    0.07
  -4  -4  -3    0.12    0.12
   4   4   3    0.18    0.09
  -5  -4  -3   38.57    2.39
  -5  -4  -3   31.60    2.62
   5   4   3   34.20    2.91
  -6  -4  -3    0.00    0.15
  -6  -4  -3    0.12    0.09
   6   4   3    0.05    0.13
  -7  -4  -3    0.02    0.09
  -7  -4  -3    0.24    0.19
   7   4   3    0.24    0.21
  -8  -4  -3   -0.03    0.09
  -8  -4  -3    0.07    0.20
   8   4   3    0.07    0.18
  -9  -4  -3    2.66    0.55
  -9  -4  -3    2.10    0.35
   9   4   3    1.41    0.50
 -10  -4  -3   -0.13    0.18
 -10  -4  -3    0.28    0.19
  10   4   3   -0.10    0.26
  10  -5  -3    1.80    0.60
 -10   5   3    3.71    0.69
   9  -5  -3   -0.12    0.26
  -9   5   3    0.14    0.35
   8  -5  -3    0.08    0.27
  -8   5   3    0.31    0.28
  -8   5   3   -0.22    0.19
   7  -5  -3   -0.09    0.24
   7  -5  -3   -0.05    0.20
  -7   5   3   -0.09    0.10
   6  -5  -3    1.67    0.43
   6  -5  -3    2.47    0.70
  -6   5   3    2.19    0.46
  -6   5   3    2.43    0.29
   5  -5  -3    0.27    0.18
   5  -5  -3   -0.07    0.23
  -5   5   3    0.35    0.25
   4  -5  -3   17.17    1.45
   4  -5  -3   17.78    1.90
  -4   5   3   18.27    1.25
  -4   5   3   20.13    1.46
   3  -5  -3    1.42    0.16
   3  -5  -3    1.63    0.28
   3  -5  -3    1.22    0.47
  -3   5   3    1.03    0.25
  -3   5   3    0.98    0.29
   2  -5  -3   10.24    1.22
   2  -5  -3   11.20    0.80
   2  -5  -3   11.68    0.87
  -2   5   3    9.35    1.14
  -2   5   3   11.10    0.92
  -2   5   3   11.23    0.81
   1  -5  -3    0.67    0.20
   1  -5  -3    0.83    0.14
   1  -5  -3    0.93    0.32
  -1   5   3    0.60    0.19
  -1   5   3    0.71    0.19
  -1   5   3    1.13    0.35
   0  -5  -3    0.36    0.11
   0  -5  -3    0.26    0.07
   0   5   3    0.35    0.14
   0   5   3    0.20    0.10
   0   5   3    0.20    0.16
  -1  -5  -3   -0.02    0.07
  -1  -5  -3    0.06    0.09
   1   5   3    0.05    0.08
   1   5   3   -0.01    0.10
  -2  -5  -3    0.73    0.20
  -2  -5  -3    0.81    0.15
   2   5   3    0.54    0.22
   2   5   3    0.84    0.17
  -3  -5  -3   25.76    2.02
   3   5   3   29.83    2.36
  -4  -5  -3    2.46    0.37
  -5  -5  -3   11.65    1.04
   5   5   3   11.99    1.10
  -6  -5  -3    0.99    0.31
   6   5   3    1.07    0.30
  -7  -5  -3    0.04    0.17
  -7  -5  -3    0.11    0.07
   7   5   3   -0.01    0.17
  -8  -5  -3    0.15    0.11
  -8  -5  -3   -0.01    0.20
   8   5   3    0.12    0.22
  -9  -5  -3    1.06    0.24
  -9  -5  -3    0.85    0.35
   9   5   3    1.81    0.53
   9  -6  -3    0.87    0.44
  -9   6   3    4.07    0.63
   8  -6  -3    1.72    0.48
  -8   6   3    2.11    0.37
   7  -6  -3    1.89    0.49
  -7   6   3    1.58    0.29
   6  -6  -3    2.18    0.46
   5  -6  -3    1.47    0.36
  -5   6   3    1.29    0.38
   4  -6  -3    0.58    0.22
  -4   6   3    0.20    0.19
   3  -6  -3    2.43    0.36
  -3   6   3    1.47    0.46
  -3   6   3    2.05    0.41
   2  -6  -3    2.98    0.32
  -2   6   3    2.44    0.60
  -2   6   3    3.46    0.51
   1  -6  -3    5.76    0.48
  -1   6   3    4.88    0.62
  -1   6   3    5.86    0.91
   0  -6  -3    0.77    0.15
   0   6   3    1.04    0.35
   0   6   3    1.02    0.24
  -1  -6  -3    0.17    0.12
  -1  -6  -3    0.12    0.12
   1   6   3    0.05    0.17
   1   6   3    0.13    0.10
  -2  -6  -3    0.42    0.12
   2   6   3    0.40    0.15
   2   6   3    0.52    0.26
  -3  -6  -3    1.41    0.26
   3   6   3    2.03    0.42
  -4  -6  -3    7.88    0.73
  -5  -6  -3    2.91    0.46
   5   6   3    2.24    0.41
  -6  -6  -3    0.68    0.26
   6   6   3    0.79    0.27
  -7  -6  -3    0.35    0.23
   7   6   3    0.40    0.26
  -8  -6  -3    2.24    0.50
   8   6   3    2.44    0.59
  -9  -6  -3    0.94    0.36
   9   6   3    1.21    0.49
   8  -7  -3    1.63    0.48
  -8   7   3    1.04    0.27
   7  -7  -3    4.33    0.74
   6  -7  -3    6.30    0.86
   5  -7  -3    1.95    0.41
   4  -7  -3    0.69    0.24
   3  -7  -3    4.02    0.49
  -3   7   3    2.66    0.52
   2  -7  -3    1.01    0.20
  -2   7   3    0.23    0.18
   1  -7  -3    2.16    0.30
  -1   7   3    1.87    0.38
  -1   7   3    1.79    0.53
   0  -7  -3    0.79    0.15
   0   7   3    0.31    0.26
   0   7   3    0.27    0.17
   1   7   3    2.86    0.61
   1   7   3    2.83    0.42
  -2  -7  -3    0.16    0.10
  -3  -7  -3    7.83    0.70
  -4  -7  -3    1.61    0.32
  -5  -7  -3    3.36    0.53
  -6  -7  -3    3.87    0.62
   6   7   3    3.82    0.64
  -7  -7  -3    0.66    0.30
   7   7   3    0.59    0.32
   6  -8  -3    2.51    0.52
   5  -8  -3    5.58    0.75
   4  -8  -3   -0.08    0.16
   3  -8  -3    3.27    0.46
   2  -8  -3    0.47    0.18
   1  -8  -3    0.31    0.14
  -1   8   3    0.17    0.16
  -1  -8  -3    0.22    0.14
  -2  -8  -3    0.31    0.14
  -3  -8  -3    0.07    0.11
  -4  -8  -3    2.40    0.42
  -5  -8  -3    3.95    0.59
  -6  -8  -3    3.44    0.59
   3  -9  -3    0.40    0.20
   2  -9  -3    0.20    0.16
   1  -9  -3   -0.07    0.13
   0  -9  -3    0.04    0.14
  -1  -9  -3    0.11    0.15
  -1  -9  -3    0.17    0.13
  -2  -9  -3    0.38    0.18
  -3  -9  -3    0.21    0.16
  -3  -9   4    1.45    0.33
  -2  -9   4    0.13    0.15
  -2  -9   4    0.08    0.18
  -1  -9   4    0.36    0.19
   0  -9   4    0.65    0.26
   1  -9   4    0.07    0.17
   2  -9   4    0.52    0.25
   3  -9   4    0.78    0.31
   6   8  -4    1.71    0.50
  -6  -8   4    1.51    0.40
   5   8  -4    1.22    0.39
  -5  -8   4    0.67    0.28
  -4  -8   4    0.67    0.23
  -3  -8   4    0.40    0.19
  -2  -8   4   -0.08    0.15
  -1  -8   4    0.13    0.18
   0  -8   4    0.45    0.23
   1  -8   4    1.77    0.37
   2  -8   4    0.40    0.21
   3  -8   4    0.29    0.21
   4  -8   4    0.59    0.26
   5  -8   4    0.39    0.24
  -6   8  -4    0.53    0.22
   6  -8   4    0.72    0.35
   8   7  -4    1.70    0.52
  -8  -7   4    1.12    0.39
   7   7  -4    0.46    0.30
  -7  -7   4    0.52    0.27
   6   7  -4    8.80    1.04
  -6  -7   4    9.17    0.92
   5   7  -4    3.41    0.61
  -5  -7   4    3.11    0.51
   4   7  -4   -0.11    0.12
  -4  -7   4   -0.05    0.11
   3   7  -4    0.13    0.15
  -3  -7   4    0.14    0.11
  -3  -7   4    0.07    0.18
   2   7  -4    0.57    0.17
  -2  -7   4    0.51    0.22
   1   7  -4    0.49    0.17
  -1  -7   4    0.64    0.22
   0   7  -4    1.40    0.29
  -1   7  -4    0.03    0.15
   1  -7   4    0.02    0.11
  -2   7  -4    0.25    0.17
   2  -7   4    0.19    0.16
   3  -7   4    0.00    0.13
   4  -7   4    0.30    0.20
  -5   7  -4    2.80    0.37
   5  -7   4    3.75    0.59
  -6   7  -4    0.54    0.19
   6  -7   4    0.32    0.26
  -7   7  -4    1.39    0.30
   7  -7   4    2.52    0.55
   9   6  -4    1.12    0.46
  -9  -6   4    0.57    0.32
  -9  -6   4    0.43    0.18
   8   6  -4    0.14    0.25
  -8  -6   4   -0.02    0.19
  -8  -6   4    0.19    0.12
   7   6  -4    2.72    0.59
  -7  -6   4    3.19    0.57
  -7  -6   4    2.92    0.30
   6   6  -4   13.65    1.26
  -6  -6   4   10.09    1.06
   5   6  -4    9.52    0.99
  -5  -6   4    8.89    0.86
   4   6  -4   12.07    1.11
  -4  -6   4   10.35    0.96
   3   6  -4    2.09    0.47
   3   6  -4    2.20    0.38
  -3  -6   4    2.35    0.37
  -3  -6   4    1.60    0.29
   2   6  -4    0.28    0.12
   2   6  -4    0.23    0.12
   2   6  -4    0.38    0.23
  -2  -6   4    0.47    0.20
   1   6  -4    1.59    0.29
   1   6  -4    2.57    0.55
  -1  -6   4    3.46    0.41
   0   6  -4    3.75    0.70
   0   6  -4    2.47    0.37
   0  -6   4    1.79    0.32
  -1   6  -4    6.16    0.61
  -1   6  -4    6.02    0.98
   1  -6   4    6.57    0.62
  -2   6  -4    1.05    0.28
  -2   6  -4    0.86    0.39
   2  -6   4    2.03    0.33
  -3   6  -4    0.20    0.23
  -3   6  -4    0.06    0.15
  -3   6  -4    0.05    0.07
   3  -6   4    0.03    0.11
  -4   6  -4    1.13    0.33
  -4   6  -4    1.44    0.23
   4  -6   4    1.95    0.39
  -5   6  -4    0.07    0.16
  -5   6  -4    0.08    0.09
   5  -6   4    0.13    0.18
  -6   6  -4    0.74    0.21
   6  -6   4    0.64    0.31
  -7   6  -4    0.79    0.23
   7  -6   4    1.52    0.42
  -8   6  -4    0.29    0.21
  -8   6  -4    0.44    0.25
   8  -6   4    0.19    0.28
  10   5  -4    2.89    0.68
 -10  -5   4    1.83    0.40
   9   5  -4    0.42    0.32
  -9  -5   4    0.10    0.17
  -9  -5   4    0.03    0.21
   8   5  -4    4.01    0.74
  -8  -5   4    3.47    0.49
  -8  -5   4    3.71    0.65
   7   5  -4    1.35    0.39
  -7  -5   4    1.09    0.24
  -7  -5   4    1.15    0.34
   6   5  -4    0.29    0.21
  -6  -5   4    0.13    0.17
  -6  -5   4    0.30    0.13
   5   5  -4    4.09    0.52
  -5  -5   4    3.37    0.50
  -5  -5   4    2.91    0.32
   4   5  -4    0.86    0.25
  -4  -5   4    0.87    0.14
  -4  -5   4    0.83    0.16
  -4  -5   4    0.93    0.23
   3   5  -4    0.36    0.15
   3   5  -4    0.52    0.21
  -3  -5   4    0.39    0.12
  -3  -5   4    0.29    0.16
  -3  -5   4    0.49    0.16
   2   5  -4    0.66    0.14
   2   5  -4    0.62    0.15
   2   5  -4    0.83    0.27
  -2  -5   4    0.53    0.14
  -2  -5   4    0.57    0.17
   1   5  -4    1.51    0.39
   1   5  -4    1.70    0.25
  -1  -5   4    0.78    0.19
  -1  -5   4    0.74    0.20
   0   5  -4    0.69    0.19
   0   5  -4    0.73    0.29
   0  -5   4    0.81    0.19
   0  -5   4    0.39    0.14
   0  -5   4    0.27    0.09
  -1   5  -4    0.12    0.10
  -1   5  -4    0.21    0.21
   1  -5   4    0.16    0.10
  -2   5  -4    6.94    0.64
  -2   5  -4    4.73    0.86
   2  -5   4    7.76    0.64
  -3   5  -4    5.88    0.70
  -3   5  -4    5.78    0.54
   3  -5   4    6.53    0.60
  -4   5  -4   10.85    0.93
  -4   5  -4    9.45    0.87
   4  -5   4   11.41    0.94
  -5   5  -4    2.68    0.33
  -5   5  -4    2.28    0.44
   5  -5   4    3.27    0.53
  -6   5  -4    0.06    0.14
  -6   5  -4    0.11    0.13
   6  -5   4    0.17    0.11
   6  -5   4    0.12    0.19
  -7   5  -4    0.17    0.15
   7  -5   4    0.16    0.22
   7  -5   4    0.15    0.13
  -8   5  -4    4.33    0.62
  -8   5  -4    2.60    0.45
   8  -5   4    1.38    0.29
   8  -5   4    0.89    0.39
   9  -5   4    4.03    0.78
   9  -5   4    3.28    0.47
  10   4  -4   -0.10    0.23
 -10  -4   4    0.00    0.16
   9   4  -4    0.31    0.29
  -9  -4   4    0.62    0.32
  -9  -4   4    0.31    0.18
   8   4  -4    2.40    0.53
  -8  -4   4    2.40    0.51
  -8  -4   4    1.87    0.35
   7   4  -4    0.32    0.23
  -7  -4   4    0.53    0.24
  -7  -4   4    0.39    0.16
   6   4  -4   -0.10    0.11
  -6  -4   4    0.02    0.14
  -6  -4   4    0.05    0.10
   5   4  -4    3.56    0.48
  -5  -4   4    3.98    0.53
  -5  -4   4    3.18    0.36
  -5  -4   4    3.42    0.35
   4   4  -4    3.04    0.46
  -4  -4   4    2.91    0.41
  -4  -4   4    3.06    0.37
   3   4  -4   12.20    1.17
   3   4  -4   14.00    1.22
   3   4  -4   16.09    1.15
  -3  -4   4   12.43    0.99
  -3  -4   4   11.38    1.03
  -3  -4   4   13.12    0.96
  -3  -4   4   13.74    1.13
   2   4  -4   18.92    1.56
   2   4  -4   19.02    1.24
   2   4  -4   18.16    1.64
  -2  -4   4   16.31    1.30
  -2  -4   4   19.56    1.29
  -2  -4   4   20.53    1.41
   1   4  -4   80.46    6.07
  -1  -4   4   79.63    5.01
  -1  -4   4   64.37    5.35
  -1  -4   4   81.00    4.07
   0   4  -4   22.32    1.97
   0   4  -4   21.98    1.48
   0  -4   4   20.09    1.62
   0  -4   4   24.30    1.32
  -1   4  -4    3.51    0.63
  -1   4  -4    3.94    0.42
   1  -4   4    4.57    0.37
   1  -4   4    4.39    0.45
   1  -4   4    4.72    0.42
  -2   4  -4    0.78    0.13
  -2   4  -4    0.70    0.20
   2  -4   4    0.99    0.12
   2  -4   4    0.86    0.12
   2  -4   4    0.69    0.18
   2  -4   4    1.09    0.21
  -3   4  -4   20.69    1.53
  -3   4  -4   20.52    1.74
   3  -4   4   20.54    1.51
   3  -4   4   23.55    1.58
   3  -4   4   22.74    1.67
  -4   4  -4    9.45    0.83
  -4   4  -4    9.71    0.83
   4  -4   4    9.21    0.76
   4  -4   4    9.79    0.87
  -5   4  -4   17.57    1.54
  -5   4  -4   18.45    1.41
   5  -4   4   20.16    1.56
   5  -4   4   18.21    1.39
  -6   4  -4    9.04    0.86
  -6   4  -4    9.59    0.88
   6  -4   4    9.24    0.83
   6  -4   4    9.71    0.96
  -7   4  -4    1.64    0.37
   7  -4   4    1.48    0.42
   7  -4   4    1.31    0.31
  -8   4  -4    1.71    0.41
   8  -4   4    2.29    0.53
   8  -4   4    1.41    0.35
  -9   4  -4    1.45    0.47
   9  -4   4    0.74    0.41
   9  -4   4    0.62    0.28
 -10   4  -4    0.92    0.47
  10  -4   4    0.09    0.24
  10  -4   4    0.09    0.33
  11   3  -4    0.05    0.26
 -11  -3   4    0.34    0.25
  10   3  -4    0.43    0.29
 -10  -3   4    0.21    0.19
   9   3  -4    7.46    0.96
  -9  -3   4    8.79    0.78
   8   3  -4    0.67    0.31
  -8  -3   4    0.56    0.27
  -8  -3   4    0.88    0.23
   7   3  -4    3.72    0.63
  -7  -3   4    3.42    0.56
  -7  -3   4    3.96    0.41
   6   3  -4   26.91    2.38
   6   3  -4   25.93    2.10
  -6  -3   4   26.06    2.13
  -6  -3   4   30.38    1.96
   5   3  -4    0.11    0.17
   5   3  -4    0.29    0.15
   5   3  -4    0.37    0.13
  -5  -3   4    0.52    0.14
  -5  -3   4    0.29    0.08
  -5  -3   4    0.35    0.17
   4   3  -4   14.47    1.35
   4   3  -4   15.77    1.29
   4   3  -4   18.17    1.37
   4   3  -4   17.80    1.47
  -4  -3   4   17.63    1.09
  -4  -3   4   15.61    1.20
  -4  -3   4   14.61    1.28
   3   3  -4    7.27    0.67
   3   3  -4    6.86    0.66
   3   3  -4    6.69    0.61
  -3  -3   4    7.27    0.59
  -3  -3   4    6.09    0.54
  -3  -3   4    6.58    0.50
   2   3  -4    0.84    0.17
   2   3  -4    1.04    0.23
  -2  -3   4    0.78    0.15
  -2  -3   4    1.46    0.22
  -2  -3   4    0.92    0.20
  -2  -3   4    1.04    0.19
  -2  -3   4    0.77    0.14
  -2  -3   4    1.04    0.26
   1   3  -4  138.57    8.27
   1   3  -4  128.24   10.49
   1   3  -4  132.33   10.60
  -1  -3   4  147.73    8.92
  -1  -3   4  130.67    8.30
   0   3  -4    0.47    0.19
   0   3  -4    0.37    0.11
   0  -3   4    0.49    0.13
   0  -3   4    0.18    0.07
   0  -3   4    0.42    0.09
   0  -3   4    0.44    0.12
  -1   3  -4   43.12    2.74
   1  -3   4   42.00    2.89
   1  -3   4   48.22    3.07
   1  -3   4   44.24    2.78
   1  -3   4   44.32    2.37
   1  -3   4   37.72    2.86
  -2   3  -4   12.80    1.17
  -2   3  -4   14.25    1.04
   2  -3   4   15.52    1.12
   2  -3   4   14.89    1.05
   2  -3   4   13.80    0.91
   2  -3   4   15.48    1.05
  -3   3  -4    4.10    0.37
  -3   3  -4    3.97    0.48
   3  -3   4    3.83    0.42
   3  -3   4    3.58    0.39
   3  -3   4    4.47    0.34
   3  -3   4    3.49    0.42
  -4   3  -4    5.96    0.44
  -4   3  -4    5.33    0.44
  -4   3  -4    6.05    0.55
  -4   3  -4    5.11    0.50
   4  -3   4    6.13    0.50
   4  -3   4    5.02    0.51
   4  -3   4    4.95    0.56
  -5   3  -4    7.84    0.70
  -5   3  -4    7.50    0.71
  -5   3  -4    7.40    0.62
   5  -3   4    8.35    0.79
   5  -3   4    8.26    0.73
  -6   3  -4    0.63    0.18
  -6   3  -4    0.76    0.22
  -6   3  -4    0.33    0.18
   6  -3   4    0.21    0.17
   6  -3   4    0.52    0.26
  -7   3  -4    4.49    0.58
   7  -3   4    4.34    0.72
   7  -3   4    3.40    0.56
   7  -3   4    2.86    0.53
  -8   3  -4    1.75    0.40
  -8   3  -4    0.60    0.25
   8  -3   4    0.30    0.18
   8  -3   4    0.51    0.33
   8  -3   4    0.16    0.19
  -9   3  -4    2.94    0.53
   9  -3   4    3.33    0.62
   9  -3   4    4.61    0.82
 -10   3  -4    0.08    0.44
  10  -3   4    0.20    0.26
  11   2  -4    0.57    0.38
 -11  -2   4    0.11    0.18
 -11  -2   4    0.31    0.23
  10   2  -4    0.83    0.33
  10   2  -4    0.87    0.39
 -10  -2   4    1.23    0.31
 -10  -2   4    1.38    0.34
   9   2  -4    5.53    0.86
   9   2  -4    6.69    0.83
  -9  -2   4    6.34    0.64
  -9  -2   4    7.31    0.68
   8   2  -4    9.95    1.08
   8   2  -4    9.75    1.05
  -8  -2   4    9.49    1.01
  -8  -2   4   11.40    0.89
  -8  -2   4   11.11    0.89
   7   2  -4    5.98    0.80
   7   2  -4    4.45    0.62
  -7  -2   4    4.86    0.47
  -7  -2   4    5.29    0.61
  -7  -2   4    5.36    0.49
  -7  -2   4    4.89    0.48
   6   2  -4    5.16    0.76
   6   2  -4    6.07    0.72
   6   2  -4    4.96    0.55
   6   2  -4    4.54    0.57
  -6  -2   4    5.20    0.46
  -6  -2   4    4.78    0.54
  -6  -2   4    4.14    0.44
  -6  -2   4    5.69    0.46
  -6  -2   4    4.53    0.34
   5   2  -4    2.68    0.35
   5   2  -4    2.95    0.51
   5   2  -4    2.58    0.43
   5   2  -4    3.16    0.47
  -5  -2   4    2.82    0.28
  -5  -2   4    3.09    0.44
  -5  -2   4    2.80    0.30
   4   2  -4    5.15    0.59
   4   2  -4    5.57    0.61
   4   2  -4    5.66    0.56
   4   2  -4    5.97    0.55
  -4  -2   4    5.80    0.55
  -4  -2   4    6.10    0.59
  -4  -2   4    5.31    0.49
  -4  -2   4    6.52    0.48
   3   2  -4   42.38    3.19
   3   2  -4   40.76    3.00
  -3  -2   4   42.77    3.12
  -3  -2   4   45.88    2.94
  -3  -2   4   44.21    3.46
  -3  -2   4   44.85    3.42
   2   2  -4   44.11    3.10
   2   2  -4   39.37    2.69
   2   2  -4   38.54    3.05
   2   2  -4   39.43    2.82
   2   2  -4   34.87    3.10
  -2  -2   4   40.64    2.75
  -2  -2   4   38.98    2.75
  -2  -2   4   35.12    2.39
  -2  -2   4   37.36    3.08
   1   2  -4    2.15    0.19
   1   2  -4    2.18    0.27
   1   2  -4    2.08    0.24
   1   2  -4    2.09    0.25
  -1  -2   4    1.70    0.30
  -1  -2   4    3.02    0.22
  -1  -2   4    2.33    0.21
   0   2  -4    0.29    0.08
   0   2  -4    0.36    0.14
   0   2  -4    0.41    0.09
   0  -2   4    0.20    0.06
   0  -2   4    0.75    0.11
   0  -2   4    0.23    0.08
   0  -2   4    0.58    0.11
  -1   2  -4    0.28    0.09
  -1   2  -4    0.28    0.07
  -1   2  -4    0.14    0.05
   1  -2   4    0.48    0.08
   1  -2   4    0.36    0.10
   1  -2   4    0.34    0.10
   1  -2   4    0.51    0.10
  -2   2  -4   32.04    2.07
  -2   2  -4   31.89    2.25
  -2   2  -4   30.74    2.54
   2  -2   4   33.68    2.33
   2  -2   4   32.93    2.08
   2  -2   4   31.80    2.21
  -3   2  -4   16.32    1.37
  -3   2  -4   18.37    1.16
  -3   2  -4   15.90    1.16
  -3   2  -4   16.67    1.21
   3  -2   4   16.70    1.02
   3  -2   4   16.81    1.31
   3  -2   4   16.02    1.17
   3  -2   4   16.60    1.24
  -4   2  -4    6.77    0.53
  -4   2  -4    7.25    0.59
  -4   2  -4    6.92    0.61
  -4   2  -4    6.83    0.54
   4  -2   4    6.42    0.65
   4  -2   4    6.57    0.62
   4  -2   4    6.44    0.52
  -5   2  -4   19.13    1.36
  -5   2  -4   18.62    1.33
  -5   2  -4   19.66    1.33
   5  -2   4   17.73    1.42
   5  -2   4   18.34    1.16
   5  -2   4   19.39    1.53
   5  -2   4   16.66    1.49
  -6   2  -4    0.15    0.21
  -6   2  -4    0.09    0.10
  -6   2  -4   -0.03    0.09
   6  -2   4    0.20    0.18
   6  -2   4    0.00    0.08
   6  -2   4   -0.01    0.11
  -7   2  -4    0.15    0.15
  -7   2  -4    0.07    0.13
  -7   2  -4    0.42    0.25
   7  -2   4    0.06    0.12
   7  -2   4    0.11    0.17
   7  -2   4    0.33    0.24
  -8   2  -4   10.32    0.85
   8  -2   4    7.23    1.00
   8  -2   4    9.79    0.95
   8  -2   4   10.69    1.06
   9  -2   4    1.79    0.41
   9  -2   4    2.43    0.54
 -10   2  -4   -0.40    0.35
  10  -2   4   -0.01    0.24
 -11   2  -4    4.06    0.67
  11  -2   4    2.22    0.62
  11   1  -4    0.31    0.34
 -11  -1   4    0.17    0.17
  10   1  -4    2.53    0.58
 -10  -1   4    1.99    0.39
   9   1  -4    0.54    0.24
   9   1  -4    0.35    0.29
  -9  -1   4    0.44    0.14
  -9  -1   4    0.27    0.17
   8   1  -4    0.14    0.17
   8   1  -4    0.09    0.21
  -8  -1   4   -0.06    0.09
  -8  -1   4    0.04    0.08
   7   1  -4    4.78    0.64
   7   1  -4    4.38    0.68
   7   1  -4    5.40    0.83
   7   1  -4    4.61    0.59
  -7  -1   4    5.48    0.48
  -7  -1   4    4.99    0.50
  -7  -1   4    5.47    0.71
  -7  -1   4    5.05    0.41
   6   1  -4    4.77    0.55
   6   1  -4    4.03    0.55
   6   1  -4    4.73    0.70
   6   1  -4    4.67    0.63
  -6  -1   4    5.18    0.43
  -6  -1   4    4.64    0.44
  -6  -1   4    4.38    0.52
  -6  -1   4    4.15    0.36
   5   1  -4    6.54    0.70
   5   1  -4    7.01    0.68
   5   1  -4    6.74    0.74
   5   1  -4    7.61    0.74
  -5  -1   4    7.69    0.61
  -5  -1   4    6.46    0.46
  -5  -1   4    6.90    0.58
  -5  -1   4    6.73    0.66
   4   1  -4    5.44    0.60
   4   1  -4    5.65    0.54
   4   1  -4    5.20    0.56
   4   1  -4    5.69    0.57
  -4  -1   4    5.71    0.48
  -4  -1   4    5.91    0.46
  -4  -1   4    5.33    0.53
   3   1  -4   16.79    1.30
   3   1  -4   17.46    1.50
   3   1  -4   17.91    1.41
   3   1  -4   17.92    1.50
  -3  -1   4   18.28    1.43
  -3  -1   4   18.13    1.24
  -3  -1   4   18.44    1.25
  -3  -1   4   17.78    1.35
   2   1  -4  388.18   28.91
   2   1  -4  339.52   24.93
   2   1  -4  330.23   28.15
   2   1  -4  320.81   23.65
  -2  -1   4  355.33   24.91
  -2  -1   4  382.70   27.53
  -2  -1   4  413.78   23.65
   1   1  -4   96.18    6.44
   1   1  -4   86.55    7.08
   1   1  -4  106.92    7.31
   1   1  -4   77.80    6.09
  -1  -1   4   88.79    7.09
  -1  -1   4   96.69    7.21
  -1  -1   4   81.00    6.09
  -1  -1   4  105.64    6.41
   0   1  -4    0.54    0.12
   0   1  -4    0.62    0.09
   0   1  -4    0.30    0.08
   0  -1   4    0.54    0.10
   0  -1   4    0.66    0.09
   0  -1   4    0.86    0.11
   0  -1   4    0.58    0.09
  -1   1  -4    0.33    0.06
  -1   1  -4    0.21    0.08
  -1   1  -4    0.36    0.05
  -1   1  -4    0.34    0.08
  -1   1  -4    0.33    0.06
   1  -1   4    0.41    0.09
   1  -1   4    0.38    0.09
   1  -1   4    0.42    0.09
   1  -1   4    0.55    0.10
  -2   1  -4    2.11    0.21
  -2   1  -4    2.00    0.21
  -2   1  -4    2.34    0.26
  -2   1  -4    2.12    0.19
  -2   1  -4    2.22    0.18
   2  -1   4    2.21    0.23
   2  -1   4    2.16    0.21
   2  -1   4    2.04    0.24
   2  -1   4    2.37    0.25
   2  -1   4    1.48    0.25
  -3   1  -4   13.29    0.99
  -3   1  -4   14.95    1.04
  -3   1  -4   15.52    1.08
  -3   1  -4   15.66    1.42
   3  -1   4   14.72    0.88
   3  -1   4   13.78    1.15
   3  -1   4   16.56    1.44
   3  -1   4   13.62    1.10
   3  -1   4   12.91    0.99
   3  -1   4   15.17    1.26
  -4   1  -4   90.01    5.51
  -4   1  -4   90.35    6.21
  -4   1  -4   89.59    5.92
   4  -1   4   85.92    6.00
   4  -1   4   87.68    5.50
   4  -1   4   92.83    4.73
   4  -1   4   87.07    7.05
   4  -1   4   88.50    6.31
  -5   1  -4    4.76    0.44
  -5   1  -4    3.74    0.41
  -5   1  -4    4.69    0.43
   5  -1   4    4.84    0.54
   5  -1   4    4.31    0.50
   5  -1   4    4.78    0.40
   5  -1   4    4.33    0.50
   5  -1   4    5.15    0.56
  -6   1  -4   10.57    0.88
  -6   1  -4   11.53    0.86
  -6   1  -4   10.53    0.90
   6  -1   4   11.71    1.06
   6  -1   4   10.44    1.02
   6  -1   4   12.04    1.16
   6  -1   4   10.45    0.75
   6  -1   4   10.51    0.98
  -7   1  -4    2.03    0.34
  -7   1  -4    1.74    0.33
   7  -1   4    1.67    0.43
   7  -1   4    1.92    0.37
   7  -1   4    1.97    0.31
   7  -1   4    2.25    0.39
   7  -1   4    2.85    0.53
  -8   1  -4    1.48    0.37
  -8   1  -4    0.26    0.17
  -8   1  -4    0.62    0.24
   8  -1   4    0.70    0.23
   8  -1   4    0.64    0.23
   8  -1   4    0.79    0.33
   8  -1   4    0.55    0.29
  -9   1  -4    3.44    0.54
  -9   1  -4    5.89    0.66
   9  -1   4    3.34    0.61
   9  -1   4    2.75    0.63
 -10   1  -4    0.64    0.28
 -10   1  -4    1.06    0.35
  10  -1   4    0.98    0.40
 -11   1  -4    4.59    0.69
  11  -1   4    3.79    0.79
  11   0  -4   -0.03    0.26
 -11   0   4    0.17    0.19
 -11   0   4    0.07    0.14
  10   0  -4    1.18    0.42
 -10   0   4    0.80    0.27
 -10   0   4    1.36    0.27
   9   0  -4    0.51    0.30
   9   0  -4    0.29    0.18
  -9   0   4    0.41    0.20
  -9   0   4    0.59    0.20
   8   0  -4   32.98    2.67
   8   0  -4   32.58    2.90
   8   0  -4   32.55    2.45
   8   0  -4   31.83    2.66
  -8   0   4   30.29    2.19
  -8   0   4   30.88    1.86
  -8   0   4   32.27    2.32
   7   0  -4   12.09    1.03
   7   0  -4   11.29    1.19
   7   0  -4   10.38    1.00
   7   0  -4   10.64    1.13
  -7   0   4   10.06    0.75
  -7   0   4   10.95    0.91
   6   0  -4    8.87    0.88
   6   0  -4    8.47    0.89
   6   0  -4    7.77    0.75
   6   0  -4    7.58    0.74
  -6   0   4    7.54    0.66
  -6   0   4    7.78    0.72
  -6   0   4    6.92    0.55
   5   0  -4    8.01    0.73
   5   0  -4    7.42    0.70
   5   0  -4    7.93    0.84
   5   0  -4    6.92    0.77
  -5   0   4    7.92    0.70
  -5   0   4    7.44    0.54
  -5   0   4    8.62    0.65
   4   0  -4    8.51    0.84
   4   0  -4   10.65    0.83
   4   0  -4    8.44    0.89
   4   0  -4    8.64    0.76
  -4   0   4    9.01    0.76
  -4   0   4    9.21    0.59
  -4   0   4    9.47    0.71
   3   0  -4    1.75    0.30
   3   0  -4    2.28    0.34
   3   0  -4    2.15    0.28
  -3   0   4    2.04    0.20
  -3   0   4    1.89    0.23
   2   0  -4  711.90   47.88
   2   0  -4  621.56   56.44
   2   0  -4  694.70   57.78
   2   0  -4  816.10   49.71
  -2   0   4  755.44   50.32
   1   0  -4  278.45   21.45
   1   0  -4  270.83   18.78
   1   0  -4  297.66   18.80
   1   0  -4  228.62   21.35
  -1   0   4  284.57   18.78
   0   0  -4  120.88   10.46
   0   0   4  110.30   10.46
  -1   0  -4   53.43    4.25
  -1   0  -4   62.12    4.05
  -1   0  -4   62.66    5.58
   1   0   4   62.15    4.81
   1   0   4   66.61    3.74
   1   0   4   62.26    4.28
  -2   0  -4   59.99    4.30
  -2   0  -4   62.51    4.09
  -2   0  -4   60.65    3.76
   2   0   4   58.44    4.12
   2   0   4   61.31    4.87
   2   0   4   59.66    3.77
   2   0   4   70.99    5.63
   2   0   4   59.34    4.33
  -3   0  -4    0.93    0.15
  -3   0  -4    1.06    0.14
  -3   0  -4    1.06    0.18
   3   0   4    1.10    0.21
   3   0   4    0.87    0.13
   3   0   4    0.90    0.20
   3   0   4    1.00    0.19
   3   0   4    0.87    0.17
  -4   0  -4    5.37    0.40
  -4   0  -4    5.21    0.45
  -4   0  -4    4.94    0.47
   4   0   4    5.02    0.54
   4   0   4    5.04    0.50
   4   0   4    5.08    0.56
   4   0   4    5.19    0.37
   4   0   4    5.14    0.52
  -5   0  -4    1.65    0.28
  -5   0  -4    1.88    0.27
  -5   0  -4    1.73    0.23
   5   0   4    1.37    0.31
   5   0   4    1.92    0.28
   5   0   4    1.96    0.35
   5   0   4    1.29    0.30
   5   0   4    1.54    0.21
  -6   0  -4    1.35    0.22
  -6   0  -4    1.59    0.28
  -6   0  -4    1.28    0.27
   6   0   4    0.95    0.26
   6   0   4    1.29    0.34
   6   0   4    1.12    0.31
   6   0   4    1.13    0.26
   6   0   4    1.58    0.23
  -7   0  -4    6.47    0.55
  -7   0  -4    6.79    0.65
  -7   0  -4    6.09    0.61
   7   0   4    6.50    0.76
   7   0   4    7.01    0.88
   7   0   4    6.67    0.76
   7   0   4    5.81    0.71
   7   0   4    6.55    0.50
  -8   0  -4   10.71    0.93
   8   0   4   10.34    1.14
   8   0   4   11.13    1.08
   8   0   4   10.24    1.08
  -9   0  -4    1.84    0.37
   9   0   4    1.76    0.50
   9   0   4    1.84    0.41
   9   0   4    1.86    0.44
 -10   0  -4   19.29    1.60
  10   0   4   20.53    1.81
 -11   0  -4    1.61    0.39
  11   0   4    2.92    0.71
  11  -1  -4    0.22    0.30
 -11   1   4   -0.26    0.18
  10  -1  -4    2.30    0.53
   9  -1  -4    0.46    0.26
   9  -1  -4    0.39    0.34
   9  -1  -4    0.62    0.22
   9  -1  -4    0.36    0.34
  -9   1   4    0.45    0.22
  -9   1   4    0.51    0.20
  -9   1   4    0.98    0.35
   8  -1  -4    0.10    0.15
   8  -1  -4    0.05    0.11
   8  -1  -4   -0.09    0.18
   8  -1  -4   -0.15    0.17
  -8   1   4    0.04    0.24
  -8   1   4    0.09    0.13
  -8   1   4    0.06    0.14
  -8   1   4    0.12    0.13
   7  -1  -4    4.52    0.57
   7  -1  -4    5.55    0.88
   7  -1  -4    4.85    0.64
   7  -1  -4    5.84    0.85
  -7   1   4    5.11    0.61
  -7   1   4    4.97    0.51
  -7   1   4    5.39    0.54
   6  -1  -4    4.77    0.76
   6  -1  -4    4.31    0.38
   6  -1  -4    4.79    0.69
   6  -1  -4    4.30    0.51
   6  -1  -4    4.40    0.56
  -6   1   4    4.89    0.42
  -6   1   4    3.90    0.44
  -6   1   4    3.94    0.51
  -6   1   4    4.59    0.44
   5  -1  -4    6.38    0.68
   5  -1  -4    6.92    0.79
   5  -1  -4    6.23    0.69
   5  -1  -4    5.80    0.59
  -5   1   4    6.08    0.57
  -5   1   4    7.74    0.53
  -5   1   4    7.21    0.57
   4  -1  -4    5.61    0.58
   4  -1  -4    5.67    0.57
   4  -1  -4    5.56    0.65
   4  -1  -4    5.43    0.49
  -4   1   4    4.76    0.42
  -4   1   4    5.40    0.48
  -4   1   4    5.88    0.47
   3  -1  -4   16.89    1.28
   3  -1  -4   18.35    1.35
   3  -1  -4   17.42    1.22
   3  -1  -4   16.50    1.54
  -3   1   4   17.34    1.02
  -3   1   4   17.00    1.26
   2  -1  -4  296.35   21.38
   2  -1  -4  367.41   29.59
   2  -1  -4  327.77   22.42
   2  -1  -4  309.82   25.65
   1  -1  -4   86.89    5.97
   1  -1  -4   86.10    6.90
   0  -1  -4    0.68    0.13
   0  -1  -4    0.65    0.11
   0  -1  -4    0.60    0.06
   0   1   4    0.65    0.11
  -1  -1  -4    0.51    0.09
  -1  -1  -4    0.29    0.07
  -1  -1  -4    0.41    0.07
  -1  -1  -4    0.37    0.05
  -1  -1  -4    0.21    0.04
  -1  -1  -4    0.23    0.06
  -2  -1  -4    2.25    0.22
  -2  -1  -4    2.06    0.18
  -2  -1  -4    2.00    0.23
   2   1   4    2.10    0.20
   2   1   4    2.20    0.22
  -3  -1  -4   13.55    0.99
  -3  -1  -4   14.12    1.08
   3   1   4   13.44    1.05
   3   1   4   15.15    1.19
   3   1   4   13.80    1.09
  -4  -1  -4   87.48    5.83
  -4  -1  -4   90.75    6.84
  -4  -1  -4   91.84    5.33
  -4  -1  -4   85.86    6.17
   4   1   4   86.55    6.96
   4   1   4   83.26    5.91
   4   1   4   85.25    4.57
   4   1   4   89.45    6.21
  -5  -1  -4    4.94    0.43
  -5  -1  -4    4.33    0.46
  -5  -1  -4    4.36    0.33
  -5  -1  -4    4.66    0.39
   5   1   4    3.91    0.49
   5   1   4    4.64    0.52
   5   1   4    4.83    0.60
   5   1   4    4.00    0.31
  -6  -1  -4   10.46    0.93
  -6  -1  -4   10.75    0.73
  -6  -1  -4   11.27    0.87
  -6  -1  -4   11.01    0.88
   6   1   4   10.08    0.99
   6   1   4   10.75    0.66
   6   1   4    9.82    1.03
   6   1   4   10.06    0.96
  -7  -1  -4    2.25    0.40
  -7  -1  -4    2.29    0.36
  -7  -1  -4    1.87    0.22
   7   1   4    1.84    0.43
   7   1   4    1.99    0.46
  -8  -1  -4    0.55    0.20
  -8  -1  -4    0.59    0.23
   8   1   4    0.45    0.25
   8   1   4    0.20    0.15
   8   1   4    0.83    0.34
  -9  -1  -4    2.88    0.47
   9   1   4    2.49    0.57
   9   1   4    2.81    0.53
   9   1   4    2.68    0.61
 -10  -1  -4    1.06    0.30
  10   1   4    1.20    0.41
  10   1   4    0.10    0.33
  10   1   4    0.81    0.32
 -11  -1  -4    5.80    0.77
  11   1   4    5.01    0.92
  11  -2  -4    0.28    0.26
 -11   2   4   -0.33    0.36
  10  -2  -4    1.18    0.37
  10  -2  -4    1.64    0.59
  10  -2  -4    1.91    0.66
 -10   2   4    2.10    0.52
 -10   2   4    1.01    0.38
   9  -2  -4    5.84    0.77
   9  -2  -4    5.63    0.71
   9  -2  -4    6.88    1.15
   9  -2  -4    6.98    1.06
  -9   2   4    4.91    0.72
   8  -2  -4    8.98    0.89
   8  -2  -4    9.97    1.23
   8  -2  -4    9.93    1.03
   8  -2  -4    9.77    1.09
  -8   2   4    8.68    0.76
  -8   2   4    9.76    0.90
   7  -2  -4    4.42    0.59
   7  -2  -4    5.24    0.90
   7  -2  -4    4.79    0.57
   7  -2  -4    5.22    0.82
  -7   2   4    4.55    0.61
  -7   2   4    4.56    0.54
   6  -2  -4    4.70    0.55
   6  -2  -4    3.90    0.75
   6  -2  -4    7.03    0.84
   6  -2  -4    4.49    0.49
  -6   2   4    5.59    0.56
  -6   2   4    5.03    0.53
   5  -2  -4    3.29    0.34
   5  -2  -4    2.47    0.35
   5  -2  -4    2.62    0.48
   5  -2  -4    3.23    0.25
   5  -2  -4    2.73    0.57
  -5   2   4    2.94    0.38
  -5   2   4    2.41    0.39
  -5   2   4    3.47    0.33
   4  -2  -4    5.62    0.69
   4  -2  -4    4.52    0.48
   4  -2  -4    6.04    0.39
   4  -2  -4    5.38    0.56
   4  -2  -4    5.23    0.44
  -4   2   4    5.39    0.47
  -4   2   4    5.97    0.47
  -4   2   4    5.29    0.51
   3  -2  -4   40.30    2.85
   3  -2  -4   40.46    2.92
   3  -2  -4   39.92    3.42
  -3   2   4   39.46    2.61
  -3   2   4   41.31    2.24
   2  -2  -4   35.58    3.01
   2  -2  -4   34.32    2.49
   2  -2  -4   35.62    2.53
  -2   2   4   36.52    2.30
  -2   2   4   36.46    1.97
   1  -2  -4    2.19    0.36
  -1   2   4    1.77    0.21
  -1   2   4    2.53    0.25
   0  -2  -4    0.39    0.12
   0  -2  -4    0.49    0.15
   0   2   4    0.35    0.12
   0   2   4    0.42    0.10
   0   2   4    0.35    0.09
  -1  -2  -4    0.36    0.12
  -1  -2  -4    0.31    0.07
  -1  -2  -4    0.31    0.11
   1   2   4    0.36    0.08
   1   2   4    0.50    0.12
  -2  -2  -4   32.54    2.62
  -2  -2  -4   36.78    2.18
  -2  -2  -4   30.75    2.34
  -2  -2  -4   35.05    2.17
  -2  -2  -4   29.97    2.36
  -2  -2  -4   32.15    2.64
   2   2   4   32.23    2.01
  -3  -2  -4   14.28    1.30
  -3  -2  -4   18.27    1.43
  -3  -2  -4   16.85    1.17
  -3  -2  -4   16.53    1.29
  -3  -2  -4   17.82    1.20
  -3  -2  -4   17.47    1.17
   3   2   4   17.56    1.39
  -4  -2  -4    6.45    0.60
  -4  -2  -4    6.86    0.51
   4   2   4    6.71    0.61
   4   2   4    6.62    0.61
   4   2   4    6.28    0.63
  -5  -2  -4   16.98    1.39
  -5  -2  -4   17.95    1.26
   5   2   4   16.68    1.41
   5   2   4   16.99    1.38
   5   2   4   18.62    1.56
  -6  -2  -4   -0.06    0.11
  -6  -2  -4    0.08    0.08
   6   2   4    0.05    0.10
   6   2   4   -0.07    0.11
  -7  -2  -4    0.25    0.18
  -7  -2  -4    0.04    0.09
   7   2   4    0.19    0.23
   7   2   4    0.02    0.12
  -8  -2  -4   10.51    0.88
  -8  -2  -4   10.30    1.00
   8   2   4    9.84    1.10
  -9  -2  -4    2.49    0.40
  -9  -2  -4    3.10    0.58
   9   2   4    2.68    0.59
 -10  -2  -4    0.06    0.15
  10   2   4    0.23    0.26
 -11  -2  -4    3.15    0.50
  11   2   4    2.86    0.66
  11  -3  -4    0.32    0.47
  11  -3  -4    0.28    0.24
 -11   3   4   -0.50    0.44
  10  -3  -4   -0.02    0.37
  10  -3  -4    0.16    0.22
 -10   3   4   -0.19    0.39
   9  -3  -4    8.08    0.71
   9  -3  -4   10.05    1.47
   9  -3  -4   10.16    1.30
   9  -3  -4    4.99    0.71
  -9   3   4    8.41    0.97
   8  -3  -4    0.29    0.14
   8  -3  -4    0.65    0.22
   8  -3  -4    0.75    0.40
   8  -3  -4    0.70    0.42
  -8   3   4    0.59    0.27
  -8   3   4    2.07    0.42
   7  -3  -4    3.25    0.63
   7  -3  -4    3.56    0.40
   7  -3  -4    4.04    0.85
  -7   3   4    2.99    0.52
  -7   3   4    4.29    0.54
   6  -3  -4   26.45    1.89
   6  -3  -4   27.60    2.60
   6  -3  -4   26.00    2.18
  -6   3   4   28.83    1.71
  -6   3   4   27.69    1.97
   5  -3  -4    0.43    0.22
   5  -3  -4    0.36    0.06
   5  -3  -4    0.36    0.27
   5  -3  -4    0.33    0.08
  -5   3   4    0.60    0.21
  -5   3   4    0.35    0.16
  -5   3   4    0.22    0.09
   4  -3  -4   13.92    1.48
   4  -3  -4   14.70    1.12
   4  -3  -4   14.63    1.20
  -4   3   4   13.64    1.11
  -4   3   4   16.23    1.00
   3  -3  -4    6.35    0.79
   3  -3  -4    6.12    0.58
   3  -3  -4    6.58    0.52
  -3   3   4    6.52    0.52
  -3   3   4    6.66    0.60
   2  -3  -4    0.85    0.09
   2  -3  -4    0.77    0.27
   2  -3  -4    0.89    0.15
  -2   3   4    0.78    0.18
  -2   3   4    0.71    0.18
   1  -3  -4  124.26   10.12
  -1   3   4  131.51    7.76
  -1   3   4  122.06    6.61
   0  -3  -4    0.54    0.20
   0   3   4    0.46    0.13
   0   3   4    0.29    0.14
   0   3   4    0.60    0.12
  -1  -3  -4   41.29    3.27
  -1  -3  -4   35.60    3.18
  -1  -3  -4   38.02    2.78
  -1  -3  -4   38.60    2.76
   1   3   4   41.88    2.14
   1   3   4   40.99    2.50
   1   3   4   42.20    3.18
  -2  -3  -4   14.61    1.25
  -2  -3  -4   14.70    1.29
  -2  -3  -4   15.14    1.09
  -2  -3  -4   12.56    1.10
   2   3   4   14.59    0.95
   2   3   4   16.39    1.27
   2   3   4   14.74    0.82
  -3  -3  -4    3.75    0.37
  -3  -3  -4    3.39    0.40
  -4  -3  -4    6.14    0.45
  -4  -3  -4    6.42    0.48
  -4  -3  -4    5.47    0.60
  -4  -3  -4    4.92    0.54
   4   3   4    5.75    0.56
  -5  -3  -4    8.97    0.65
  -5  -3  -4    7.70    0.77
   5   3   4    8.56    0.84
  -6  -3  -4    0.17    0.17
  -6  -3  -4    0.36    0.12
   6   3   4    0.30    0.17
  -7  -3  -4    4.36    0.42
  -7  -3  -4    4.94    0.68
   7   3   4    3.71    0.64
  -8  -3  -4    0.45    0.15
  -8  -3  -4    0.30    0.22
  -8  -3  -4    0.65    0.19
   8   3   4    0.36    0.24
  -9  -3  -4    3.35    0.63
  -9  -3  -4    3.18    0.45
  -9  -3  -4    3.81    0.49
   9   3   4    3.41    0.71
 -10  -3  -4    0.18    0.18
  10   3   4    0.22    0.30
  10  -4  -4    0.04    0.12
  10  -4  -4    0.21    0.36
 -10   4   4    0.16    0.42
   9  -4  -4    0.34    0.13
   9  -4  -4   -0.10    0.30
   9  -4  -4    0.27    0.35
  -9   4   4    0.72    0.40
   8  -4  -4    3.14    0.67
   8  -4  -4    2.26    0.23
   8  -4  -4    2.62    0.76
  -8   4   4    1.91    0.45
   7  -4  -4    0.41    0.31
   7  -4  -4    0.41    0.40
  -7   4   4    0.96    0.23
  -7   4   4    2.15    0.35
  -7   4   4    0.46    0.26
   6  -4  -4   -0.11    0.19
   6  -4  -4    0.00    0.23
  -6   4   4    0.05    0.09
  -6   4   4    0.16    0.18
   5  -4  -4    3.03    0.52
   5  -4  -4    3.95    0.80
  -5   4   4    3.71    0.49
  -5   4   4    3.94    0.57
   4  -4  -4    2.66    0.29
   4  -4  -4    3.11    0.45
   4  -4  -4    2.98    0.65
  -4   4   4    2.30    0.37
  -4   4   4    2.43    0.44
   3  -4  -4   12.17    1.34
   3  -4  -4   13.01    0.93
   3  -4  -4   12.41    1.01
  -3   4   4   13.47    0.90
  -3   4   4   11.33    0.99
   2  -4  -4   19.23    1.26
   2  -4  -4   17.04    1.72
   2  -4  -4   16.77    1.32
  -2   4   4   18.06    1.14
  -2   4   4   17.34    1.30
   1  -4  -4   76.39    6.26
  -1   4   4   76.98    4.09
  -1   4   4   75.29    4.77
  -1   4   4   74.51    6.05
   0  -4  -4   22.81    2.02
   0   4   4   20.93    1.51
   0   4   4   23.31    1.32
   0   4   4   23.02    1.96
  -1  -4  -4    4.26    0.34
  -1  -4  -4    3.85    0.36
  -1  -4  -4    4.68    0.53
  -1  -4  -4    4.16    0.40
   1   4   4    4.36    0.34
   1   4   4    4.00    0.50
   1   4   4    4.06    0.37
  -2  -4  -4    0.76    0.17
  -2  -4  -4    0.98    0.20
  -2  -4  -4    1.10    0.16
   2   4   4    0.81    0.15
   2   4   4    0.83    0.13
   2   4   4    0.86    0.23
  -3  -4  -4   19.05    1.61
  -3  -4  -4   20.93    1.56
   3   4   4   21.84    1.32
  -4  -4  -4    9.79    0.84
   4   4   4    9.61    0.84
  -5  -4  -4   21.67    1.30
  -5  -4  -4   15.36    1.27
  -5  -4  -4   18.81    1.51
   5   4   4   19.77    1.64
  -6  -4  -4    8.59    0.86
   6   4   4    8.91    0.92
  -7  -4  -4    2.23    0.31
  -7  -4  -4    2.52    0.49
   7   4   4    1.87    0.46
  -8  -4  -4    1.60    0.41
  -8  -4  -4    1.98    0.32
   8   4   4    2.06    0.50
  -9  -4  -4    0.66    0.30
  -9  -4  -4    0.66    0.21
   9   4   4    0.63    0.34
 -10  -4  -4    0.32    0.18
 -10  -4  -4    0.46    0.29
  10   4   4    0.03    0.28
  10  -5  -4    3.51    0.85
 -10   5   4    6.42    0.88
   9  -5  -4    0.25    0.32
  -9   5   4    0.97    0.43
   8  -5  -4    2.78    0.82
   8  -5  -4    3.68    0.71
   7  -5  -4    0.74    0.44
   7  -5  -4    1.42    0.42
  -7   5   4    1.21    0.24
   6  -5  -4    0.78    0.44
   6  -5  -4    0.71    0.29
  -6   5   4    0.36    0.24
  -6   5   4    0.40    0.13
   5  -5  -4    3.97    0.59
   5  -5  -4    4.01    0.88
  -5   5   4    3.20    0.55
   4  -5  -4    1.00    0.28
   4  -5  -4    1.06    0.43
  -4   5   4    0.94    0.25
  -4   5   4    1.12    0.31
   3  -5  -4    0.26    0.14
   3  -5  -4    0.40    0.09
   3  -5  -4    0.34    0.27
  -3   5   4   -0.01    0.11
  -3   5   4    0.70    0.22
   2  -5  -4    0.56    0.14
   2  -5  -4    0.40    0.26
   2  -5  -4    0.62    0.09
  -2   5   4    0.44    0.18
  -2   5   4    0.51    0.19
  -2   5   4    0.47    0.25
   1  -5  -4    1.32    0.14
   1  -5  -4    1.31    0.41
   1  -5  -4    1.22    0.15
  -1   5   4    1.22    0.36
  -1   5   4    1.57    0.26
  -1   5   4    1.59    0.31
   0  -5  -4    0.52    0.25
   0  -5  -4    0.62    0.13
   0  -5  -4    0.54    0.10
   0   5   4    0.77    0.17
   0   5   4    0.77    0.19
   0   5   4    0.48    0.22
  -1  -5  -4    0.27    0.11
  -1  -5  -4    0.48    0.11
   1   5   4    0.29    0.12
   1   5   4    0.47    0.22
   1   5   4    0.13    0.09
  -2  -5  -4    6.68    0.58
  -2  -5  -4    5.94    0.60
  -2  -5  -4    7.01    0.56
   2   5   4    6.43    0.53
   2   5   4    7.66    0.77
  -3  -5  -4    5.67    0.55
   3   5   4    6.17    0.47
   3   5   4    6.87    0.72
  -4  -5  -4    8.92    0.80
  -5  -5  -4    1.99    0.39
   5   5   4    2.82    0.42
  -6  -5  -4    0.06    0.17
   6   5   4    0.09    0.15
  -7  -5  -4   -0.11    0.15
   7   5   4    0.22    0.20
  -8  -5  -4    1.54    0.43
   8   5   4    1.88    0.51
  -9  -5  -4    2.93    0.58
  -9  -5  -4    2.53    0.35
   9   5   4    3.84    0.77
   9  -6  -4    0.92    0.43
  -9   6   4    3.81    0.62
   8  -6  -4   -0.04    0.23
  -8   6   4    0.13    0.18
   7  -6  -4    3.60    0.67
   6  -6  -4   12.71    1.18
   5  -6  -4    9.99    1.31
   5  -6  -4    9.38    0.91
  -5   6   4    9.60    0.96
   4  -6  -4   11.69    1.42
   4  -6  -4   11.15    0.99
  -4   6   4   11.84    1.06
   3  -6  -4    2.34    0.35
   3  -6  -4    1.79    0.57
  -3   6   4    1.94    0.53
  -3   6   4    1.35    0.35
   2  -6  -4    0.38    0.13
   2  -6  -4    0.29    0.07
   2  -6  -4    0.49    0.30
  -2   6   4    0.17    0.16
  -2   6   4    0.25    0.17
  -2   6   4    0.31    0.27
   1  -6  -4    3.07    0.28
  -1   6   4    2.94    0.45
  -1   6   4    2.56    0.60
  -1   6   4    2.62    0.38
   0  -6  -4    1.91    0.22
   0   6   4    2.17    0.49
   0   6   4    2.96    0.41
  -1  -6  -4    6.39    0.59
   1   6   4    6.47    0.59
   1   6   4    7.62    0.85
  -2  -6  -4    1.30    0.21
   2   6   4    1.52    0.38
   2   6   4    1.74    0.27
  -3  -6  -4    0.03    0.09
   3   6   4   -0.02    0.16
  -4  -6  -4    1.22    0.28
  -5  -6  -4    0.14    0.15
  -6  -6  -4    0.46    0.24
   6   6   4    0.43    0.23
  -7  -6  -4    0.62    0.29
   7   6   4    1.51    0.44
  -8  -6  -4   -0.01    0.19
   8   6   4   -0.03    0.22
   8  -7  -4    1.19    0.42
   7  -7  -4    0.57    0.28
   6  -7  -4   11.04    1.06
   5  -7  -4    4.10    0.62
   4  -7  -4    0.07    0.14
   3  -7  -4    0.12    0.12
  -3   7   4    0.13    0.14
   2  -7  -4    1.02    0.21
  -2   7   4    0.42    0.23
   1  -7  -4    0.38    0.13
  -1   7   4    0.74    0.25
  -1   7   4    0.42    0.28
   0   7   4    1.22    0.42
   0   7   4    1.36    0.31
  -1  -7  -4    0.04    0.11
   1   7   4    0.24    0.24
   1   7   4    0.29    0.16
  -2  -7  -4    0.29    0.11
  -3  -7  -4    0.17    0.13
  -4  -7  -4    0.44    0.19
  -5  -7  -4    2.90    0.49
  -6  -7  -4    0.26    0.19
   6   7   4    0.32    0.21
  -7  -7  -4    1.48    0.40
   7   7   4    1.71    0.46
   6  -8  -4    1.76    0.43
   5  -8  -4    1.12    0.33
   4  -8  -4    0.97    0.27
   3  -8  -4    0.89    0.24
   2  -8  -4    0.39    0.16
   1  -8  -4    1.11    0.23
  -1   8   4    1.25    0.31
   0   8   4    4.96    0.64
  -1  -8  -4    0.25    0.13
  -2  -8  -4    0.48    0.17
  -3  -8  -4    0.30    0.15
  -4  -8  -4    0.53    0.22
  -5  -8  -4    0.01    0.17
  -6  -8  -4    1.14    0.35
   3  -9  -4    1.72    0.34
   2  -9  -4    0.06    0.12
   1  -9  -4    0.21    0.17
   0  -9  -4    0.14    0.13
  -1  -9  -4    0.13    0.12
  -2  -9  -4    0.77    0.21
  -3  -9  -4    0.37    0.19
  -3  -9   5    0.20    0.17
  -2  -9   5    1.24    0.30
  -2  -9   5    0.18    0.20
  -1  -9   5    0.08    0.19
   0  -9   5   -0.19    0.19
   1  -9   5    0.41    0.24
   2  -9   5    0.25    0.20
   3  -9   5    1.15    0.36
   6   8  -5    0.74    0.37
  -6  -8   5    0.70    0.29
   5   8  -5    2.53    0.53
  -5  -8   5    1.09    0.34
   4   8  -5    0.96    0.34
  -4  -8   5    1.23    0.32
  -3  -8   5    0.10    0.15
  -3  -8   5   -0.12    0.16
  -2  -8   5    0.22    0.19
   1   8  -5    1.78    0.33
   0  -8   5    8.14    0.81
   1  -8   5    1.03    0.29
   2  -8   5    0.49    0.23
   3  -8   5    0.78    0.29
   4  -8   5   -0.10    0.16
  -5   8  -5    0.67    0.21
   5  -8   5    0.87    0.33
  -6   8  -5    0.08    0.16
   6  -8   5    0.23    0.25
   8   7  -5    2.37    0.62
  -8  -7   5    2.62    0.56
   7   7  -5    0.90    0.37
  -7  -7   5    0.56    0.28
   6   7  -5    0.13    0.22
  -6  -7   5   -0.09    0.14
   5   7  -5    0.93    0.33
  -5  -7   5    0.97    0.29
   4   7  -5    0.16    0.19
  -4  -7   5    0.07    0.12
   3   7  -5    1.43    0.34
  -3  -7   5    1.78    0.33
  -3  -7   5    0.72    0.26
   2   7  -5   12.28    0.85
  -2  -7   5    8.79    0.91
   1   7  -5    0.34    0.16
  -1  -7   5    0.14    0.19
   0   7  -5    1.95    0.34
  -1   7  -5    0.22    0.16
   1  -7   5    0.15    0.14
  -2   7  -5    3.55    0.54
   2  -7   5    3.09    0.49
   3  -7   5    1.04    0.30
  -4   7  -5    0.72    0.18
   4  -7   5    0.44    0.21
  -5   7  -5    0.83    0.22
   5  -7   5    0.81    0.30
  -6   7  -5    5.11    0.61
   6  -7   5    6.60    0.87
  -7   7  -5    0.24    0.15
   7  -7   5   -0.03    0.20
   9   6  -5    8.15    1.00
  -9  -6   5    5.39    0.59
  -9  -6   5    6.30    0.93
   8   6  -5    0.68    0.36
  -8  -6   5    0.56    0.29
  -8  -6   5    0.57    0.18
   7   6  -5    0.36    0.26
  -7  -6   5    0.35    0.24
  -7  -6   5    0.68    0.16
   6   6  -5    0.92    0.34
  -6  -6   5    0.79    0.28
  -6  -6   5    1.20    0.18
   5   6  -5    1.54    0.38
  -5  -6   5    1.17    0.30
   4   6  -5    1.22    0.32
   4   6  -5    1.43    0.38
  -4  -6   5    0.97    0.25
   3   6  -5    9.96    1.04
   3   6  -5    9.48    0.92
  -3  -6   5    9.18    0.81
  -3  -6   5    8.93    0.82
   2   6  -5    0.27    0.14
   2   6  -5    0.65    0.28
   2   6  -5    0.24    0.12
  -2  -6   5    0.67    0.23
  -2  -6   5    0.28    0.16
   1   6  -5    6.45    0.57
   1   6  -5    6.35    0.63
   1   6  -5    7.19    0.88
   0   6  -5   -0.06    0.15
   0   6  -5    0.00    0.09
   0  -6   5    0.11    0.10
  -1   6  -5    4.16    0.81
  -1   6  -5    5.69    0.55
   1  -6   5    5.04    0.53
  -2   6  -5    7.62    1.03
  -2   6  -5    7.99    0.76
   2  -6   5    8.60    0.77
  -3   6  -5    1.03    0.20
  -3   6  -5    1.32    0.32
  -3   6  -5    0.94    0.42
   3  -6   5    1.51    0.31
  -4   6  -5   -0.07    0.11
  -4   6  -5    0.10    0.08
   4  -6   5    0.02    0.13
  -5   6  -5    0.00    0.09
   5  -6   5    0.06    0.17
  -6   6  -5    0.31    0.16
   6  -6   5    0.38    0.24
  -7   6  -5    1.90    0.35
   7  -6   5    2.59    0.54
  -8   6  -5    1.64    0.38
  -8   6  -5    1.00    0.30
   8  -6   5    0.59    0.39
  10   5  -5    0.38    0.32
 -10  -5   5    0.01    0.19
   9   5  -5    0.45    0.33
  -9  -5   5    0.38    0.29
  -9  -5   5    0.20    0.18
   8   5  -5    0.32    0.29
  -8  -5   5    0.31    0.17
  -8  -5   5   -0.25    0.15
  -7  -5   5   11.35    0.99
  -7  -5   5    8.14    0.78
   6   5  -5    0.43    0.23
  -6  -5   5    0.37    0.19
  -6  -5   5    0.17    0.11
   5   5  -5    0.59    0.24
  -5  -5   5    0.54    0.21
  -5  -5   5    0.57    0.15
   4   5  -5    8.96    0.94
  -4  -5   5   10.00    0.73
  -4  -5   5    9.64    0.84
   3   5  -5    0.73    0.21
   3   5  -5    0.59    0.24
  -3  -5   5    0.39    0.15
  -3  -5   5    0.72    0.16
  -3  -5   5    0.26    0.10
  -3  -5   5    0.69    0.11
  -3  -5   5    0.67    0.20
   2   5  -5    4.45    0.48
   2   5  -5    4.96    0.41
   2   5  -5    3.87    0.63
  -2  -5   5    4.26    0.43
   1   5  -5   -0.03    0.07
   1   5  -5   -0.07    0.10
   1   5  -5    0.01    0.07
  -1  -5   5    0.04    0.08
  -1  -5   5    0.14    0.13
   0   5  -5    5.72    0.74
   0   5  -5    5.07    0.49
   0  -5   5    5.60    0.53
   0  -5   5    5.18    0.47
  -1   5  -5    5.54    0.53
  -1   5  -5    4.87    0.85
   1  -5   5    6.03    0.55
  -2   5  -5   26.65    1.59
  -2   5  -5   20.30    2.02
  -2   5  -5   19.70    1.75
  -3   5  -5    3.96    0.41
  -3   5  -5    3.74    0.53
   3  -5   5    5.02    0.49
  -4   5  -5   23.95    1.69
  -4   5  -5   23.97    1.85
   4  -5   5   22.96    1.52
   4  -5   5   18.95    1.51
   4  -5   5   25.55    1.81
  -5   5  -5   37.87    2.63
  -5   5  -5   37.51    3.07
   5  -5   5   39.84    2.90
   5  -5   5   36.93    2.58
  -6   5  -5    0.96    0.31
  -6   5  -5    0.73    0.20
   6  -5   5    0.95    0.32
   6  -5   5    0.57    0.18
  -7   5  -5    0.39    0.18
   7  -5   5    0.12    0.20
   7  -5   5    0.17    0.15
  -8   5  -5    1.01    0.36
   8  -5   5    0.19    0.17
   8  -5   5    0.36    0.29
   9  -5   5    3.90    0.54
   9  -5   5    4.39    0.81
  10   4  -5   -0.01    0.23
 -10  -4   5    0.09    0.18
   9   4  -5    1.53    0.47
  -9  -4   5    0.68    0.34
  -9  -4   5    0.99    0.28
   8   4  -5   19.41    1.84
  -8  -4   5   17.17    1.63
  -8  -4   5   20.54    1.49
   7   4  -5    3.30    0.60
  -7  -4   5    2.75    0.41
  -7  -4   5    3.68    0.59
   6   4  -5    1.64    0.39
  -6  -4   5    2.10    0.40
  -6  -4   5    1.59    0.28
   5   4  -5   -0.02    0.10
  -5  -4   5    0.02    0.10
  -5  -4   5    0.02    0.08
   4   4  -5    0.82    0.23
  -4  -4   5    0.95    0.21
  -4  -4   5    0.38    0.12
   3   4  -5    3.75    0.44
   3   4  -5    4.19    0.40
   3   4  -5    3.94    0.48
  -3  -4   5    4.16    0.42
  -3  -4   5    3.49    0.34
  -3  -4   5    3.80    0.39
  -3  -4   5    3.71    0.39
   2   4  -5    1.43    0.32
   2   4  -5    1.36    0.24
  -2  -4   5    0.91    0.23
  -2  -4   5    1.67    0.17
  -2  -4   5    1.21    0.21
  -2  -4   5    1.67    0.24
   1   4  -5   52.81    4.29
   1   4  -5   56.14    3.33
   1   4  -5   52.36    4.20
  -1  -4   5   56.02    3.53
  -1  -4   5   47.74    3.53
   0   4  -5    0.10    0.06
   0   4  -5    0.12    0.09
   0   4  -5    0.04    0.14
   0  -4   5    0.13    0.09
   0  -4   5    0.06    0.06
   0  -4   5    0.11    0.06
   0  -4   5    0.02    0.03
   0  -4   5    0.07    0.08
  -1   4  -5    1.47    0.39
  -1   4  -5    2.11    0.24
  -1   4  -5    2.66    0.34
   1  -4   5    2.16    0.22
   1  -4   5    2.28    0.21
   1  -4   5    1.99    0.29
   1  -4   5    2.46    0.28
  -2   4  -5    2.39    0.25
  -2   4  -5    2.15    0.34
   2  -4   5    1.93    0.31
   2  -4   5    1.91    0.21
   2  -4   5    2.07    0.24
   2  -4   5    2.78    0.24
   2  -4   5    2.51    0.34
  -3   4  -5   11.16    0.97
  -3   4  -5   11.66    0.93
   3  -4   5   11.72    0.89
   3  -4   5   12.28    0.98
  -4   4  -5   16.22    1.33
  -4   4  -5   15.69    1.22
   4  -4   5   14.61    1.20
   4  -4   5   17.27    1.33
  -5   4  -5    9.28    0.88
  -5   4  -5   10.35    0.88
   5  -4   5   10.30    0.95
   5  -4   5    9.88    0.84
  -6   4  -5    0.80    0.20
  -6   4  -5    1.15    0.32
   6  -4   5    0.99    0.27
   6  -4   5    1.51    0.39
  -7   4  -5    0.76    0.26
  -7   4  -5    1.14    0.26
  -7   4  -5    1.44    0.35
   7  -4   5    0.38    0.26
   7  -4   5    0.58    0.24
  -8   4  -5   -0.05    0.15
  -8   4  -5    0.27    0.29
   8  -4   5   -0.07    0.14
   8  -4   5   -0.09    0.20
  -9   4  -5    1.34    0.44
   9  -4   5    0.82    0.42
   9  -4   5    0.66    0.29
 -10   4  -5    0.06    0.39
  10  -4   5    0.05    0.23
  11   3  -5    0.65    0.36
 -11  -3   5    0.46    0.27
  10   3  -5    0.58    0.33
 -10  -3   5    0.35    0.23
   9   3  -5    6.67    0.87
  -9  -3   5    7.15    0.70
   8   3  -5   15.49    1.54
  -8  -3   5   14.41    1.39
  -8  -3   5   17.02    1.25
   7   3  -5    0.16    0.18
   7   3  -5    0.28    0.24
  -7  -3   5    0.45    0.23
  -7  -3   5    0.29    0.14
   6   3  -5    1.70    0.39
   6   3  -5    1.48    0.37
  -6  -3   5    1.48    0.34
  -6  -3   5    1.72    0.27
   5   3  -5    7.92    0.72
   5   3  -5    7.66    0.81
   5   3  -5    7.87    0.76
  -5  -3   5    7.87    0.65
  -5  -3   5    7.57    0.73
  -5  -3   5    7.40    0.55
   4   3  -5   16.94    1.27
   4   3  -5   17.18    1.43
   4   3  -5   16.14    1.35
  -4  -3   5   15.37    1.26
  -4  -3   5   15.24    1.17
  -4  -3   5   15.41    1.05
   3   3  -5   23.25    1.97
   3   3  -5   23.59    1.83
   3   3  -5   22.94    1.71
  -3  -3   5   23.38    1.74
  -3  -3   5   24.12    1.52
   2   3  -5   51.78    4.21
   2   3  -5   61.45    3.91
   2   3  -5   55.41    4.25
  -2  -3   5   51.42    3.32
  -2  -3   5   48.22    4.24
  -2  -3   5   58.06    3.77
  -2  -3   5   47.53    3.56
   1   3  -5    5.55    0.50
   1   3  -5    5.76    0.59
   1   3  -5    5.59    0.42
  -1  -3   5    5.98    0.45
  -1  -3   5    4.01    0.47
  -1  -3   5    6.29    0.43
  -1  -3   5    4.04    0.56
   0   3  -5    0.20    0.09
   0   3  -5    0.22    0.08
   0   3  -5    0.28    0.16
   0  -3   5    0.32    0.09
   0  -3   5    0.11    0.07
   0  -3   5    0.22    0.09
   0  -3   5    0.22    0.10
   0  -3   5    0.13    0.06
  -1   3  -5   13.83    1.03
  -1   3  -5   13.97    1.21
   1  -3   5   16.86    1.14
   1  -3   5   14.78    1.06
   1  -3   5   14.71    1.08
  -2   3  -5    0.41    0.13
  -2   3  -5    0.67    0.12
   2  -3   5    0.58    0.15
   2  -3   5    0.65    0.15
   2  -3   5    0.40    0.13
  -3   3  -5   19.50    1.51
  -3   3  -5   25.26    1.51
  -3   3  -5   21.86    1.59
  -3   3  -5   22.47    1.79
   3  -3   5   21.75    1.69
   3  -3   5   21.01    1.60
   3  -3   5   21.56    1.35
  -4   3  -5    1.70    0.22
  -4   3  -5    1.19    0.27
  -4   3  -5    1.77    0.22
   4  -3   5    2.03    0.34
   4  -3   5    1.64    0.29
  -5   3  -5    4.20    0.46
  -5   3  -5    5.32    0.52
  -5   3  -5    4.49    0.42
   5  -3   5    4.33    0.50
   5  -3   5    4.84    0.56
  -6   3  -5    4.07    0.57
   6  -3   5    4.34    0.61
   6  -3   5    5.19    0.73
  -7   3  -5    6.76    0.67
   7  -3   5    5.36    0.75
   7  -3   5    6.68    0.78
  -8   3  -5    2.42    0.44
   8  -3   5    1.43    0.39
   8  -3   5    2.22    0.47
   8  -3   5    2.88    0.61
  -9   3  -5    0.09    0.32
  -9   3  -5    0.14    0.20
   9  -3   5   -0.03    0.23
   9  -3   5    0.11    0.22
 -10   3  -5    1.94    0.57
  10  -3   5    0.73    0.37
  11   2  -5    0.31    0.33
 -11  -2   5    0.27    0.20
 -11  -2   5    0.19    0.22
  10   2  -5    1.70    0.52
  10   2  -5    1.45    0.42
 -10  -2   5    1.16    0.31
 -10  -2   5    1.48    0.34
   9   2  -5    0.13    0.20
   9   2  -5    0.22    0.26
  -9  -2   5    0.34    0.19
  -9  -2   5    0.11    0.12
   8   2  -5    5.27    0.75
   8   2  -5    4.10    0.68
  -8  -2   5    4.13    0.45
  -8  -2   5    3.87    0.44
  -8  -2   5    3.74    0.41
  -8  -2   5    3.86    0.61
   7   2  -5    1.14    0.37
   7   2  -5    1.45    0.37
  -7  -2   5    1.25    0.24
  -7  -2   5    1.27    0.35
  -7  -2   5    1.76    0.29
  -7  -2   5    1.45    0.22
   6   2  -5    2.71    0.44
   6   2  -5    3.16    0.51
   6   2  -5    2.75    0.46
   6   2  -5    2.83    0.54
  -6  -2   5    2.42    0.41
  -6  -2   5    3.67    0.33
  -6  -2   5    1.94    0.26
  -6  -2   5    3.13    0.32
  -6  -2   5    2.54    0.26
   5   2  -5    5.94    0.66
   5   2  -5    4.82    0.56
   5   2  -5    5.22    0.60
   5   2  -5    5.50    0.57
  -5  -2   5    5.48    0.56
  -5  -2   5    6.08    0.48
  -5  -2   5    4.95    0.47
   4   2  -5    0.59    0.20
   4   2  -5    0.49    0.16
   4   2  -5    0.43    0.17
   4   2  -5    0.57    0.14
  -4  -2   5    0.71    0.19
  -4  -2   5    0.49    0.09
  -4  -2   5    0.54    0.17
  -4  -2   5    0.74    0.15
   3   2  -5   78.73    5.81
   3   2  -5   79.63    6.48
   3   2  -5   80.92    5.50
  -3  -2   5   83.37    5.74
  -3  -2   5   82.91    6.39
  -3  -2   5   82.46    6.35
  -3  -2   5   83.25    5.43
   2   2  -5  217.40   17.33
   2   2  -5  239.83   15.41
   2   2  -5  216.93   14.59
   2   2  -5  221.78   16.96
  -2  -2   5  237.63   15.33
  -2  -2   5  219.74   16.99
  -2  -2   5  225.92   15.32
  -2  -2   5  191.15   14.55
  -2  -2   5  225.62   17.27
   1   2  -5    0.67    0.16
   1   2  -5    0.48    0.11
   1   2  -5    0.39    0.12
  -1  -2   5    0.49    0.10
  -1  -2   5    0.28    0.09
  -1  -2   5    0.51    0.09
  -1  -2   5    0.22    0.10
   0   2  -5    7.54    0.75
   0   2  -5    8.50    0.56
   0   2  -5    6.42    0.66
   0   2  -5    7.90    0.62
   0  -2   5    9.28    0.58
   0  -2   5    8.25    0.63
  -1   2  -5    9.67    0.87
  -1   2  -5   10.66    0.74
   1  -2   5   10.47    0.76
   1  -2   5   10.78    0.78
   1  -2   5   11.75    0.83
  -2   2  -5    1.41    0.12
  -2   2  -5    0.97    0.14
  -2   2  -5    1.23    0.20
  -2   2  -5    1.38    0.14
   2  -2   5    1.30    0.22
   2  -2   5    1.36    0.22
   2  -2   5    0.82    0.18
  -3   2  -5   13.32    0.97
  -3   2  -5   14.31    1.00
  -3   2  -5   14.89    0.96
  -3   2  -5   13.95    1.13
   3  -2   5   12.82    0.98
   3  -2   5   13.35    1.04
   3  -2   5   13.75    1.09
   3  -2   5   12.68    1.12
   3  -2   5   12.44    0.85
  -4   2  -5   43.17    2.89
  -4   2  -5   44.44    3.27
  -4   2  -5   41.70    2.77
  -4   2  -5   39.63    2.65
   4  -2   5   42.52    3.03
   4  -2   5   39.04    2.87
   4  -2   5   37.15    3.26
   4  -2   5   39.05    2.30
  -5   2  -5    1.71    0.22
  -5   2  -5    1.55    0.23
  -5   2  -5    1.05    0.24
   5  -2   5    0.96    0.27
   5  -2   5    1.33    0.24
   5  -2   5    1.61    0.24
   5  -2   5    1.54    0.35
   5  -2   5    1.59    0.33
  -6   2  -5   20.89    1.39
  -6   2  -5   19.09    1.40
   6  -2   5   17.78    1.50
   6  -2   5   21.04    1.62
   6  -2   5   19.81    1.60
   6  -2   5   15.46    1.86
  -7   2  -5    1.54    0.31
  -7   2  -5    1.82    0.32
   7  -2   5    1.93    0.43
   7  -2   5    1.94    0.46
   7  -2   5    0.88    0.28
  -8   2  -5   33.02    2.25
  -8   2  -5   32.13    2.13
   8  -2   5   26.14    2.95
   8  -2   5   32.99    2.53
   8  -2   5   29.09    2.35
   9  -2   5   14.80    1.76
   9  -2   5   19.39    1.56
 -10   2  -5    1.78    0.50
  10  -2   5    0.74    0.40
 -11   2  -5    0.56    0.43
  11  -2   5    0.78    0.41
  11   1  -5    1.33    0.47
 -11  -1   5    0.92    0.30
  10   1  -5   -0.07    0.22
 -10  -1   5   -0.05    0.13
 -10  -1   5    0.08    0.12
   9   1  -5    2.67    0.58
   9   1  -5    3.66    0.57
  -9  -1   5    3.33    0.39
  -9  -1   5    3.80    0.52
   8   1  -5    4.75    0.60
   8   1  -5    5.16    0.73
  -8  -1   5    5.06    0.49
  -8  -1   5    4.62    0.51
   7   1  -5    3.67    0.70
   7   1  -5    4.22    0.59
   7   1  -5    3.78    0.64
   7   1  -5    3.51    0.59
  -7  -1   5    3.54    0.41
  -7  -1   5    3.53    0.38
  -7  -1   5    4.07    0.39
  -7  -1   5    3.97    0.58
   6   1  -5    3.12    0.47
   6   1  -5    2.76    0.49
   6   1  -5    3.93    0.64
   6   1  -5    2.01    0.41
  -6  -1   5    2.89    0.29
  -6  -1   5    2.44    0.28
  -6  -1   5    2.87    0.37
  -6  -1   5    2.76    0.44
   5   1  -5    3.79    0.54
   5   1  -5    4.56    0.65
   5   1  -5    4.30    0.53
   5   1  -5    4.40    0.51
  -5  -1   5    4.35    0.41
  -5  -1   5    4.79    0.41
  -5  -1   5    4.62    0.49
   4   1  -5    1.66    0.34
   4   1  -5    1.30    0.27
   4   1  -5    1.62    0.29
   4   1  -5    1.46    0.26
  -4  -1   5    1.31    0.16
  -4  -1   5    1.65    0.22
  -4  -1   5    1.48    0.20
  -4  -1   5    1.26    0.26
   3   1  -5    0.05    0.10
   3   1  -5    0.10    0.07
   3   1  -5    0.03    0.08
   3   1  -5   -0.04    0.06
  -3  -1   5    0.01    0.04
  -3  -1   5    0.07    0.05
  -3  -1   5    0.04    0.04
  -3  -1   5   -0.06    0.05
   2   1  -5  212.36   15.04
   2   1  -5  226.33   16.94
   2   1  -5  202.18   14.25
  -2  -1   5  213.89   14.99
  -2  -1   5  194.83   16.90
  -2  -1   5  246.18   14.24
  -2  -1   5  223.08   16.58
   1   1  -5   28.57    1.96
   1   1  -5   25.16    2.33
   1   1  -5   30.31    2.28
   1   1  -5   30.27    2.32
   1   1  -5   31.62    2.10
  -1  -1   5   24.52    1.96
  -1  -1   5   29.65    2.29
  -1  -1   5   33.09    2.30
   0   1  -5   69.44    4.91
   0   1  -5   66.29    5.53
   0  -1   5   73.88    5.54
   0  -1   5   72.87    4.68
  -1   1  -5  126.99    8.26
  -1   1  -5  136.78   10.62
  -1   1  -5  134.01    9.07
  -1   1  -5  132.45    9.40
   1  -1   5  145.38    8.97
   1  -1   5  131.90    8.27
   1  -1   5  135.99   10.64
   1  -1   5  144.82    9.43
  -2   1  -5   34.34    2.24
  -2   1  -5   36.99    2.38
  -2   1  -5   35.82    2.50
  -2   1  -5   40.15    3.30
  -2   1  -5   34.12    2.83
   2  -1   5   33.96    2.55
   2  -1   5   34.83    2.44
   2  -1   5   35.25    2.86
   2  -1   5   35.01    2.25
  -3   1  -5    2.81    0.25
  -3   1  -5    2.88    0.27
  -3   1  -5    2.87    0.34
  -3   1  -5    2.61    0.25
   3  -1   5    2.62    0.27
   3  -1   5    2.45    0.31
   3  -1   5    2.73    0.35
   3  -1   5    2.99    0.38
   3  -1   5    2.59    0.31
  -4   1  -5    0.20    0.09
  -4   1  -5    0.37    0.11
  -4   1  -5    0.22    0.10
   4  -1   5    0.21    0.09
   4  -1   5    0.24    0.12
   4  -1   5    0.11    0.08
   4  -1   5    0.36    0.15
   4  -1   5    0.37    0.14
   4  -1   5    0.32    0.15
  -5   1  -5    0.93    0.19
  -5   1  -5    0.83    0.18
  -5   1  -5    0.93    0.20
   5  -1   5    0.93    0.23
   5  -1   5    0.77    0.19
   5  -1   5    1.16    0.29
   5  -1   5    0.89    0.18
   5  -1   5    1.15    0.24
   5  -1   5    0.89    0.26
  -6   1  -5    2.23    0.34
  -6   1  -5    3.89    0.46
  -6   1  -5    2.39    0.34
  -6   1  -5    2.14    0.34
   6  -1   5    2.40    0.46
   6  -1   5    1.64    0.36
   6  -1   5    1.93    0.29
   6  -1   5    2.42    0.42
   6  -1   5    1.98    0.40
  -7   1  -5    0.87    0.22
  -7   1  -5    1.36    0.28
   7  -1   5    1.87    0.35
   7  -1   5    1.22    0.36
   7  -1   5    1.00    0.27
   7  -1   5    1.25    0.36
  -8   1  -5    2.73    0.45
  -8   1  -5    4.87    0.58
  -8   1  -5    2.44    0.44
   8  -1   5    2.37    0.46
   8  -1   5    2.36    0.47
   8  -1   5    2.37    0.53
  -9   1  -5    0.51    0.22
  -9   1  -5    1.65    0.39
   9  -1   5    0.87    0.37
   9  -1   5    0.60    0.24
 -10   1  -5    0.55    0.32
 -10   1  -5    0.52    0.25
  10  -1   5    0.71    0.37
 -11   1  -5    0.75    0.30
  11  -1   5    0.90    0.45
  11   0  -5   -0.16    0.27
 -11   0   5   -0.05    0.12
  10   0  -5    0.30    0.26
 -10   0   5    0.00    0.12
 -10   0   5   -0.09    0.11
   9   0  -5   -0.07    0.11
   9   0  -5    0.15    0.21
  -9   0   5   -0.02    0.12
  -9   0   5   -0.09    0.13
  -9   0   5   -0.02    0.14
   8   0  -5    0.20    0.15
   8   0  -5    0.31    0.23
   8   0  -5    0.27    0.28
   8   0  -5    0.47    0.35
  -8   0   5    0.17    0.14
  -8   0   5    0.12    0.13
   7   0  -5    0.21    0.12
   7   0  -5   -0.08    0.14
   7   0  -5   -0.04    0.13
   7   0  -5    0.01    0.22
  -7   0   5    0.06    0.14
  -7   0   5   -0.03    0.08
  -7   0   5   -0.03    0.08
   6   0  -5   -0.06    0.10
   6   0  -5   -0.03    0.16
   6   0  -5   -0.05    0.13
   6   0  -5   -0.10    0.07
  -6   0   5    0.06    0.08
  -6   0   5    0.12    0.14
  -6   0   5    0.08    0.10
  -6   0   5   -0.05    0.06
   5   0  -5    0.01    0.11
   5   0  -5    0.06    0.08
   5   0  -5    0.06    0.14
   5   0  -5    0.11    0.11
  -5   0   5    0.06    0.07
  -5   0   5    0.16    0.12
  -5   0   5    0.17    0.11
  -5   0   5    0.14    0.08
   4   0  -5    0.01    0.10
   4   0  -5    0.00    0.10
   4   0  -5   -0.04    0.05
   4   0  -5   -0.03    0.07
  -4   0   5   -0.06    0.08
  -4   0   5   -0.03    0.06
  -4   0   5   -0.03    0.04
   3   0  -5   -0.07    0.06
   3   0  -5   -0.09    0.07
   3   0  -5   -0.05    0.05
   3   0  -5   -0.03    0.04
  -3   0   5   -0.01    0.04
  -3   0   5   -0.03    0.05
  -3   0   5    0.00    0.07
   2   0  -5   -0.12    0.06
   2   0  -5   -0.06    0.09
   2   0  -5    0.01    0.09
   2   0  -5   -0.04    0.04
  -2   0   5    0.14    0.08
   1   0  -5   -0.15    0.02
   1   0  -5   -0.17    0.04
   1   0  -5   -0.15    0.02
   1   0  -5   -0.03    0.06
  -1   0   5    0.07    0.06
  -1   0   5   -0.12    0.03
   0   0  -5   -0.10    0.03
   0   0  -5   -0.16    0.01
   0   0  -5   -0.10    0.04
   0   0  -5   -0.13    0.02
   0   0  -5   -0.13    0.04
   0   0   5   -0.08    0.04
   0   0   5   -0.14    0.03
   0   0   5   -0.07    0.03
  -1   0  -5   -0.09    0.03
  -1   0  -5   -0.11    0.07
  -1   0  -5   -0.08    0.03
  -1   0  -5   -0.09    0.04
   1   0   5   -0.11    0.02
   1   0   5   -0.09    0.04
   1   0   5   -0.09    0.04
   1   0   5   -0.10    0.02
  -2   0  -5   -0.03    0.03
  -2   0  -5   -0.02    0.02
  -2   0  -5   -0.01    0.03
  -2   0  -5    0.03    0.07
   2   0   5   -0.05    0.03
   2   0   5   -0.01    0.05
   2   0   5   -0.07    0.04
   2   0   5   -0.02    0.03
   2   0   5    0.02    0.04
  -3   0  -5   -0.11    0.04
  -3   0  -5   -0.03    0.10
  -3   0  -5   -0.10    0.04
  -3   0  -5   -0.01    0.07
   3   0   5   -0.08    0.05
   3   0   5   -0.13    0.06
   3   0   5   -0.10    0.06
   3   0   5   -0.16    0.06
   3   0   5   -0.10    0.04
  -4   0  -5   -0.06    0.04
  -4   0  -5    0.02    0.07
  -4   0  -5   -0.04    0.06
  -4   0  -5    0.00    0.12
   4   0   5   -0.04    0.07
   4   0   5   -0.11    0.03
   4   0   5   -0.02    0.05
   4   0   5   -0.10    0.04
   4   0   5   -0.10    0.07
   4   0   5   -0.03    0.09
  -5   0  -5    0.05    0.07
  -5   0  -5    0.10    0.15
  -5   0  -5    0.03    0.08
  -5   0  -5    0.07    0.07
   5   0   5    0.13    0.10
   5   0   5    0.09    0.09
   5   0   5    0.13    0.07
   5   0   5    0.11    0.13
   5   0   5    0.16    0.12
  -6   0  -5    0.05    0.10
  -6   0  -5   -0.03    0.15
  -6   0  -5   -0.03    0.06
  -6   0  -5    0.03    0.09
   6   0   5    0.06    0.14
   6   0   5    0.07    0.07
   6   0   5   -0.02    0.09
   6   0   5   -0.02    0.07
   6   0   5   -0.08    0.10
  -7   0  -5    0.10    0.11
  -7   0  -5    0.09    0.13
  -7   0  -5    0.02    0.17
  -7   0  -5    0.04    0.08
   7   0   5   -0.07    0.08
   7   0   5   -0.03    0.10
   7   0   5    0.00    0.09
   7   0   5   -0.15    0.13
   7   0   5    0.18    0.18
  -8   0  -5   -0.05    0.10
  -8   0  -5   -0.12    0.14
   8   0   5    0.00    0.11
   8   0   5   -0.01    0.14
   8   0   5    0.24    0.23
  -9   0  -5   -0.15    0.11
  -9   0  -5   -0.03    0.13
   9   0   5    0.06    0.14
   9   0   5    0.09    0.18
   9   0   5    0.17    0.25
 -10   0  -5    0.08    0.15
  10   0   5   -0.09    0.26
 -11   0  -5   -0.02    0.17
  11   0   5   -0.03    0.32
  11  -1  -5    0.33    0.31
 -11   1   5    0.54    0.25
  10  -1  -5   -0.06    0.20
 -10   1   5   -0.27    0.22
   9  -1  -5    3.80    0.63
   9  -1  -5    3.14    0.73
   9  -1  -5    4.34    0.55
   9  -1  -5    4.60    0.89
  -9   1   5    3.39    0.56
  -9   1   5    3.77    0.50
   8  -1  -5    6.02    0.75
   8  -1  -5    5.23    0.94
   8  -1  -5    5.61    0.64
   8  -1  -5    6.35    0.98
  -8   1   5    3.79    0.50
  -8   1   5    4.84    0.65
   7  -1  -5    4.85    0.75
   7  -1  -5    3.37    0.53
   7  -1  -5    3.78    0.71
   7  -1  -5    3.17    0.44
  -7   1   5    4.14    0.50
  -7   1   5    3.37    0.49
  -7   1   5    2.80    0.39
   6  -1  -5    3.25    0.45
   6  -1  -5    1.92    0.31
   6  -1  -5    2.72    0.52
   6  -1  -5    2.84    0.56
  -6   1   5    2.28    0.32
  -6   1   5    2.84    0.35
   5  -1  -5    4.19    0.44
   5  -1  -5    4.76    0.64
   5  -1  -5    3.88    0.46
   5  -1  -5    5.12    0.75
  -5   1   5    3.82    0.41
  -5   1   5    4.36    0.40
  -5   1   5    4.43    0.44
   4  -1  -5    1.22    0.32
   4  -1  -5    1.00    0.19
   4  -1  -5    1.58    0.31
   4  -1  -5    1.56    0.24
  -4   1   5    1.39    0.22
  -4   1   5    1.43    0.22
  -4   1   5    1.37    0.19
   3  -1  -5    0.03    0.09
   3  -1  -5    0.06    0.11
   3  -1  -5    0.07    0.07
   3  -1  -5    0.07    0.04
   3  -1  -5   -0.02    0.05
  -3   1   5    0.07    0.08
  -3   1   5    0.05    0.06
   2  -1  -5  190.59   15.53
   2  -1  -5  184.50   12.82
   2  -1  -5  200.88   13.56
   2  -1  -5  207.90   12.82
   1  -1  -5   32.48    2.13
   1  -1  -5   30.12    2.14
   1  -1  -5   28.90    2.51
   0  -1  -5   65.86    4.47
   0  -1  -5   68.00    5.17
   0  -1  -5   56.82    4.98
   0   1   5   68.21    4.97
  -1  -1  -5  125.73    8.35
  -1  -1  -5  129.37    8.81
  -2  -1  -5   33.79    2.48
  -2  -1  -5   33.41    2.45
  -2  -1  -5   33.18    2.31
   2   1   5   37.76    2.73
   2   1   5   36.17    2.46
   2   1   5   33.16    2.10
  -3  -1  -5    2.49    0.27
  -3  -1  -5    2.09    0.23
   3   1   5    2.87    0.29
   3   1   5    2.54    0.28
   3   1   5    2.54    0.32
  -4  -1  -5    0.10    0.10
  -4  -1  -5    0.28    0.05
  -4  -1  -5    0.29    0.05
  -4  -1  -5    0.26    0.10
   4   1   5    0.26    0.13
   4   1   5    0.21    0.13
   4   1   5    0.35    0.13
   4   1   5    0.32    0.07
  -5  -1  -5    0.65    0.19
  -5  -1  -5    0.76    0.17
  -5  -1  -5    1.09    0.12
  -5  -1  -5    0.90    0.12
   5   1   5    0.95    0.24
   5   1   5    0.84    0.14
   5   1   5    0.84    0.24
   5   1   5    1.02    0.25
  -6  -1  -5    1.68    0.17
  -6  -1  -5    1.50    0.18
  -6  -1  -5    1.64    0.31
  -6  -1  -5    1.66    0.28
   6   1   5    1.99    0.39
   6   1   5    1.75    0.39
   6   1   5    1.41    0.19
   6   1   5    2.23    0.43
  -7  -1  -5    1.09    0.28
  -7  -1  -5    1.26    0.26
  -7  -1  -5    1.14    0.16
   7   1   5    1.17    0.32
   7   1   5    0.95    0.33
  -8  -1  -5    2.53    0.44
  -8  -1  -5    1.91    0.35
   8   1   5    2.46    0.55
   8   1   5    2.37    0.50
   8   1   5    2.03    0.44
  -9  -1  -5    0.44    0.22
   9   1   5    1.15    0.43
   9   1   5    0.37    0.21
   9   1   5    0.69    0.31
 -10  -1  -5    0.80    0.27
  10   1   5    0.89    0.36
  10   1   5    0.55    0.27
  10   1   5    0.33    0.36
 -11  -1  -5    0.99    0.32
  11  -2  -5    0.22    0.25
 -11   2   5    0.03    0.37
  10  -2  -5    1.14    0.36
  10  -2  -5    0.75    0.48
  10  -2  -5    0.61    0.45
 -10   2   5    2.07    0.52
 -10   2   5    0.91    0.35
   9  -2  -5    0.30    0.36
   9  -2  -5    0.23    0.15
   9  -2  -5    0.75    0.43
   9  -2  -5    0.15    0.19
  -9   2   5    0.14    0.19
  -9   2   5    0.12    0.33
   8  -2  -5    4.16    0.84
   8  -2  -5    3.83    0.74
   8  -2  -5    3.97    0.56
   8  -2  -5    3.64    0.49
  -8   2   5    3.04    0.54
  -8   2   5    4.28    0.52
   7  -2  -5    1.56    0.29
   7  -2  -5    1.26    0.29
   7  -2  -5    1.57    0.46
   7  -2  -5    1.52    0.48
  -7   2   5    1.04    0.26
  -7   2   5    1.10    0.30
   6  -2  -5    2.41    0.57
   6  -2  -5    3.41    0.59
   6  -2  -5    3.09    0.41
   6  -2  -5    2.69    0.35
  -6   2   5    2.22    0.35
  -6   2   5    2.39    0.41
   5  -2  -5    5.60    0.46
   5  -2  -5    5.46    0.38
   5  -2  -5    5.66    0.72
   5  -2  -5    4.17    0.52
   5  -2  -5    4.25    0.62
  -5   2   5    5.32    0.53
  -5   2   5    5.33    0.46
   4  -2  -5    0.32    0.12
   4  -2  -5    0.57    0.07
   4  -2  -5    0.40    0.09
   4  -2  -5    0.45    0.17
   4  -2  -5    0.54    0.24
   4  -2  -5    0.25    0.07
  -4   2   5    0.58    0.15
  -4   2   5    0.44    0.08
   3  -2  -5   75.88    5.37
   3  -2  -5   74.61    5.31
   3  -2  -5   77.04    6.24
  -3   2   5   77.13    4.08
   2  -2  -5  218.11   14.57
   2  -2  -5  204.69   16.76
   2  -2  -5  206.95   14.54
  -2   2   5  213.74   10.96
   1  -2  -5    0.46    0.17
   0  -2  -5    8.84    0.76
   0  -2  -5    6.29    0.70
   0   2   5    9.03    0.72
  -1  -2  -5   11.46    0.77
  -1  -2  -5   10.49    0.77
  -1  -2  -5    9.45    0.90
  -1  -2  -5   10.25    0.92
   1   2   5    9.92    0.70
   1   2   5   11.29    0.90
  -2  -2  -5    1.10    0.08
  -2  -2  -5    1.09    0.16
  -2  -2  -5    0.80    0.08
  -2  -2  -5    1.16    0.19
  -2  -2  -5    0.92    0.16
  -2  -2  -5    1.16    0.20
   2   2   5    1.03    0.09
  -3  -2  -5   12.76    1.12
  -3  -2  -5   15.96    1.02
  -3  -2  -5   15.67    1.23
  -3  -2  -5   12.79    1.09
  -3  -2  -5   14.27    0.99
   3   2   5   14.12    1.17
  -4  -2  -5   40.01    2.85
  -4  -2  -5   41.39    2.64
   4   2   5   40.88    3.18
   4   2   5   34.09    2.72
   4   2   5   38.53    2.85
   4   2   5   39.24    2.05
  -5  -2  -5    1.66    0.23
  -5  -2  -5    1.41    0.29
   5   2   5    1.33    0.31
   5   2   5    1.60    0.12
   5   2   5    1.36    0.29
  -6  -2  -5   19.96    1.42
  -6  -2  -5   18.48    1.56
   6   2   5   19.48    1.75
   6   2   5   20.07    1.58
  -7  -2  -5    1.59    0.27
  -7  -2  -5    1.75    0.37
   7   2   5    1.72    0.39
  -8  -2  -5   34.13    2.59
  -8  -2  -5   35.60    2.39
   8   2   5   29.72    2.88
  -9  -2  -5   22.34    1.87
  -9  -2  -5   23.96    1.71
   9   2   5   20.37    2.08
 -10  -2  -5    0.96    0.29
  10   2   5    0.95    0.40
 -11  -2  -5    0.51    0.23
  11   2   5    0.58    0.37
  11  -3  -5    0.51    0.25
  11  -3  -5    0.36    0.48
 -11   3   5   -0.05    0.46
  10  -3  -5    0.75    0.49
  10  -3  -5    0.81    0.49
  10  -3  -5    0.76    0.28
 -10   3   5    1.52    0.53
   9  -3  -5    6.13    1.11
   9  -3  -5    7.87    1.10
   9  -3  -5    3.72    0.54
   9  -3  -5    6.02    0.58
  -9   3   5    5.74    0.78
   8  -3  -5   12.84    1.63
   8  -3  -5   15.28    1.45
   8  -3  -5   15.16    1.15
  -8   3   5   14.00    1.24
   7  -3  -5    0.28    0.26
   7  -3  -5    0.33    0.13
   7  -3  -5    0.19    0.26
  -7   3   5    0.97    0.30
  -7   3   5    0.48    0.24
  -7   3   5    0.23    0.17
   6  -3  -5    1.63    0.41
   6  -3  -5    1.47    0.21
   6  -3  -5    1.02    0.41
   6  -3  -5    1.77    0.15
  -6   3   5    1.59    0.37
  -6   3   5    0.77    0.24
   5  -3  -5    6.88    0.50
   5  -3  -5    8.28    0.50
   5  -3  -5    6.45    0.73
   5  -3  -5    6.96    0.92
  -5   3   5    7.54    0.63
  -5   3   5    6.17    0.68
  -5   3   5    7.12    0.63
   4  -3  -5   15.27    1.58
   4  -3  -5   15.68    1.29
   4  -3  -5   15.12    1.20
  -4   3   5   16.29    1.22
  -4   3   5   18.35    1.08
   3  -3  -5   20.98    1.55
   3  -3  -5   21.38    2.00
   3  -3  -5   20.79    1.61
  -3   3   5   23.10    1.54
  -3   3   5   22.46    1.32
   2  -3  -5   52.50    3.52
   2  -3  -5   49.28    3.56
   2  -3  -5   50.31    4.26
  -2   3   5   51.40    2.79
  -2   3   5   49.98    3.26
   1  -3  -5    5.51    0.63
  -1   3   5    4.30    0.56
  -1   3   5    5.46    0.42
  -1   3   5    5.92    0.48
   0  -3  -5    0.20    0.15
   0   3   5    0.24    0.13
   0   3   5    0.14    0.09
   0   3   5    0.22    0.09
  -1  -3  -5   13.85    1.25
  -1  -3  -5   12.69    1.22
  -1  -3  -5   13.48    1.00
  -1  -3  -5   14.82    1.00
   1   3   5   15.05    0.82
   1   3   5   14.51    1.21
   1   3   5   12.97    0.94
  -2  -3  -5    0.42    0.17
  -2  -3  -5    0.47    0.13
  -2  -3  -5    0.58    0.13
  -2  -3  -5    0.61    0.16
   2   3   5    0.51    0.10
   2   3   5    0.44    0.09
   2   3   5    0.76    0.18
  -3  -3  -5   19.85    1.59
  -3  -3  -5   20.72    1.56
   3   3   5   21.53    1.11
  -4  -3  -5    1.63    0.17
  -4  -3  -5    2.01    0.20
  -4  -3  -5    1.31    0.26
  -4  -3  -5    2.13    0.39
   4   3   5    1.67    0.23
  -5  -3  -5    5.05    0.40
  -5  -3  -5    4.55    0.52
   5   3   5    4.59    0.53
  -6  -3  -5    4.89    0.41
  -6  -3  -5    4.31    0.60
   6   3   5    3.87    0.54
  -7  -3  -5    6.85    0.57
  -7  -3  -5    6.17    0.70
  -7  -3  -5    6.77    0.56
   7   3   5    5.53    0.75
  -8  -3  -5    2.74    0.52
  -8  -3  -5    2.40    0.36
  -8  -3  -5    2.24    0.34
   8   3   5    2.83    0.57
  -9  -3  -5    0.21    0.24
  -9  -3  -5    0.04    0.14
  -9  -3  -5    0.22    0.14
   9   3   5    0.24    0.25
 -10  -3  -5    1.04    0.28
  10   3   5    0.90    0.43
  10  -4  -5   -0.06    0.31
  10  -4  -5    0.11    0.11
 -10   4   5   -0.01    0.40
   9  -4  -5    0.72    0.43
   9  -4  -5    0.59    0.12
   9  -4  -5    0.36    0.38
  -9   4   5    1.57    0.46
   8  -4  -5   18.55    2.09
   8  -4  -5   19.96    1.75
  -8   4   5   17.90    1.55
   7  -4  -5    2.97    0.84
   7  -4  -5    4.35    0.77
  -7   4   5    6.42    0.58
  -7   4   5    4.62    0.72
   6  -4  -5    1.26    0.50
   6  -4  -5    2.08    0.47
  -6   4   5    1.58    0.40
  -6   4   5    2.10    0.26
   5  -4  -5   -0.09    0.13
   5  -4  -5    0.12    0.22
  -5   4   5   -0.16    0.08
  -5   4   5   -0.04    0.12
   4  -4  -5    1.02    0.25
   4  -4  -5    0.86    0.17
   4  -4  -5    0.92    0.36
  -4   4   5    0.75    0.22
  -4   4   5    1.06    0.27
   3  -4  -5    3.97    0.72
   3  -4  -5    3.38    0.38
   3  -4  -5    3.51    0.31
  -3   4   5    4.39    0.48
  -3   4   5    2.96    0.45
   2  -4  -5    1.35    0.39
   2  -4  -5    1.11    0.17
  -2   4   5    0.75    0.21
  -2   4   5    0.92    0.20
   1  -4  -5   49.14    4.11
  -1   4   5   46.81    3.96
  -1   4   5   50.68    2.70
  -1   4   5   47.24    3.12
   0  -4  -5    0.11    0.14
   0   4   5    0.15    0.09
   0   4   5   -0.01    0.08
   0   4   5    0.05    0.07
  -1  -4  -5    2.03    0.19
  -1  -4  -5    2.27    0.41
  -1  -4  -5    1.87    0.21
   1   4   5    2.75    0.43
   1   4   5    2.13    0.25
   1   4   5    2.14    0.28
  -2  -4  -5    2.80    0.40
  -2  -4  -5    2.22    0.24
  -2  -4  -5    2.45    0.28
   2   4   5    2.22    0.23
   2   4   5    2.23    0.23
   2   4   5    2.15    0.36
  -3  -4  -5   11.15    0.87
  -3  -4  -5   10.52    0.92
   3   4   5   10.55    0.70
  -4  -4  -5   14.32    1.24
   4   4   5   16.49    1.30
  -5  -4  -5   10.72    0.71
  -5  -4  -5    9.99    0.91
   5   4   5    9.27    0.95
  -6  -4  -5    0.54    0.14
  -6  -4  -5    0.85    0.27
   6   4   5    0.84    0.27
  -7  -4  -5    0.74    0.28
  -7  -4  -5    0.99    0.19
   7   4   5    0.60    0.27
  -8  -4  -5    0.04    0.10
  -8  -4  -5    0.03    0.18
   8   4   5    0.14    0.21
  -9  -4  -5    0.67    0.21
  -9  -4  -5    0.49    0.28
   9   4   5    0.57    0.35
 -10  -4  -5   -0.03    0.14
 -10  -4  -5    0.07    0.24
  10   4   5    0.23    0.36
  10  -5  -5    0.48    0.36
 -10   5   5    0.03    0.43
   9  -5  -5    0.16    0.31
  -9   5   5    1.26    0.45
   8  -5  -5    0.01    0.26
   8  -5  -5    0.26    0.30
  -8   5   5    0.54    0.28
   7  -5  -5   13.40    1.30
   7  -5  -5   13.50    1.66
  -7   5   5   13.60    1.19
   6  -5  -5    0.09    0.21
   6  -5  -5    0.58    0.39
  -6   5   5    0.29    0.22
   5  -5  -5    0.60    0.24
   5  -5  -5    0.42    0.32
  -5   5   5    0.45    0.22
   4  -5  -5    8.43    0.80
   4  -5  -5    8.31    1.11
  -4   5   5    9.37    0.76
  -4   5   5    9.99    0.88
   3  -5  -5    0.63    0.12
   3  -5  -5    0.36    0.27
   3  -5  -5    0.50    0.17
  -3   5   5    0.36    0.17
  -3   5   5    0.79    0.25
   2  -5  -5    4.19    0.32
   2  -5  -5    4.03    0.38
   2  -5  -5    3.51    0.72
  -2   5   5    5.73    0.57
  -2   5   5    3.45    0.51
  -2   5   5    3.60    0.67
   1  -5  -5    0.01    0.14
   1  -5  -5   -0.06    0.04
   1  -5  -5   -0.04    0.04
  -1   5   5   -0.01    0.08
  -1   5   5    0.00    0.08
  -1   5   5   -0.02    0.10
   0  -5  -5    5.33    0.39
   0  -5  -5    4.62    0.66
   0  -5  -5    4.73    0.41
   0   5   5    5.64    0.67
   0   5   5    5.70    0.51
   0   5   5    5.70    0.46
  -1  -5  -5    4.55    0.41
  -1  -5  -5    6.24    0.68
  -1  -5  -5    5.32    0.46
   1   5   5    4.68    0.46
   1   5   5    5.69    0.65
   1   5   5    5.72    0.43
  -2  -5  -5   22.86    2.01
  -2  -5  -5   27.98    1.98
   2   5   5   30.93    2.36
   2   5   5   28.82    1.80
  -3  -5  -5    4.06    0.44
   3   5   5    4.79    0.37
  -4  -5  -5   21.52    1.67
  -5  -5  -5   36.37    2.81
   5   5   5   38.45    3.09
  -6  -5  -5    0.50    0.24
   6   5   5    0.81    0.28
  -7  -5  -5   -0.07    0.14
   7   5   5    0.14    0.19
  -8  -5  -5    0.15    0.09
  -8  -5  -5    0.30    0.23
   8   5   5    0.22    0.24
  -9  -5  -5    2.94    0.61
   9   5   5    3.24    0.73
   8  -6  -5    0.40    0.32
  -8   6   5    0.99    0.27
   7  -6  -5    0.25    0.39
   7  -6  -5    0.95    0.38
   6  -6  -5    0.50    0.39
   6  -6  -5    1.00    0.33
   5  -6  -5    1.66    0.39
   5  -6  -5    1.77    0.65
  -5   6   5    2.11    0.47
   4  -6  -5    1.50    0.55
   4  -6  -5    1.10    0.29
  -4   6   5    1.19    0.38
   3  -6  -5    9.53    1.16
   3  -6  -5    8.05    0.71
  -3   6   5    7.74    0.79
  -3   6   5    7.50    1.00
   2  -6  -5    0.47    0.14
   2  -6  -5    0.62    0.09
   2  -6  -5    0.42    0.30
  -2   6   5    0.32    0.23
  -2   6   5    0.35    0.19
  -2   6   5    0.29    0.18
   1  -6  -5    7.15    0.53
   1  -6  -5    6.09    1.01
  -1   6   5    6.46    0.86
  -1   6   5    5.85    0.63
  -1   6   5    6.96    0.59
   0  -6  -5   -0.01    0.04
   0  -6  -5    0.22    0.11
   0   6   5    0.03    0.11
   0   6   5    0.18    0.19
   0   6   5   -0.09    0.09
  -1  -6  -5    4.32    0.40
  -1  -6  -5    2.78    0.34
   1   6   5    4.62    0.44
   1   6   5    6.10    0.67
  -2  -6  -5    7.43    0.67
   2   6   5    8.46    0.67
   2   6   5   10.03    0.96
  -3  -6  -5    1.28    0.26
   3   6   5    1.69    0.40
  -4  -6  -5   -0.01    0.10
  -5  -6  -5   -0.06    0.11
  -6  -6  -5    0.40    0.23
   6   6   5    0.39    0.21
  -7  -6  -5    1.61    0.40
   7   6   5    2.18    0.51
  -8  -6  -5    0.89    0.35
   8   6   5    0.58    0.33
   8  -7  -5    1.66    0.49
   7  -7  -5    0.47    0.31
   6  -7  -5    0.17    0.21
   5  -7  -5    1.37    0.35
   4  -7  -5    0.51    0.21
   3  -7  -5    2.19    0.34
  -3   7   5    1.09    0.35
   2  -7  -5   12.48    0.95
  -2   7   5   12.59    1.50
  -2   7   5   11.10    1.04
   1  -7  -5    0.29    0.11
  -1   7   5    0.37    0.29
  -1   7   5    0.17    0.16
   0   7   5    2.42    0.57
   0   7   5    2.94    0.45
  -1  -7  -5    0.15    0.11
   1   7   5    0.37    0.23
   1   7   5    0.11    0.13
  -2  -7  -5    2.63    0.30
  -3  -7  -5    0.91    0.22
  -4  -7  -5    0.47    0.20
  -5  -7  -5    0.77    0.25
  -6  -7  -5    5.82    0.69
  -7  -7  -5   -0.01    0.18
   7   7   5    0.03    0.22
   6  -8  -5    0.64    0.30
   5  -8  -5    2.10    0.44
   4  -8  -5    1.41    0.33
   3  -8  -5    0.21    0.15
   2  -8  -5    0.76    0.20
   1  -8  -5    1.48    0.25
  -1   8   5    1.96    0.41
   0  -8  -5    0.27    0.13
  -1  -8  -5    1.16    0.19
  -1  -8  -5    0.21    0.12
  -2  -8  -5    0.40    0.15
  -3  -8  -5    0.64    0.20
  -4  -8  -5    0.02    0.13
  -5  -8  -5    0.61    0.24
  -6  -8  -5   -0.02    0.17
   3  -9  -5    0.46    0.19
   2  -9  -5    0.73    0.19
   1  -9  -5    2.30    0.33
   0  -9  -5    0.00    0.11
  -1  -9  -5    0.96    0.21
  -2  -9  -5    0.16    0.14
  -3  -9  -5    1.54    0.32
  -3  -9   6    0.69    0.25
  -2  -9   6    0.09    0.14
  -2  -9   6    0.06    0.19
  -1  -9   6    0.01    0.19
   0  -9   6    1.37    0.36
   1  -9   6    0.89    0.31
   2  -9   6    1.17    0.35
   3  -9   6   -0.01    0.20
   6   8  -6    0.41    0.30
  -6  -8   6    0.31    0.24
   5   8  -6    0.03    0.22
  -5  -8   6    0.13    0.19
   4   8  -6    0.19    0.23
  -4  -8   6    0.20    0.17
   3   8  -6    0.03    0.19
  -3  -8   6    0.12    0.15
  -3  -8   6    0.02    0.20
  -2  -8   6    0.15    0.22
  -1  -8   6    0.46    0.21
   0  -8   6    6.21    0.71
   1  -8   6    0.12    0.16
   2  -8   6    0.61    0.26
   3  -8   6    0.03    0.18
   4  -8   6    0.63    0.30
  -5   8  -6    0.75    0.23
   5  -8   6    0.83    0.36
   8   7  -6    0.10    0.25
  -8  -7   6   -0.07    0.20
   7   7  -6    0.28    0.30
  -7  -7   6    0.29    0.24
   6   7  -6    0.95    0.36
  -6  -7   6    1.03    0.31
   5   7  -6    1.07    0.36
  -5  -7   6    0.53    0.23
   4   7  -6    1.23    0.34
  -4  -7   6    1.01    0.27
   3   7  -6    4.10    0.55
  -3  -7   6    4.27    0.55
  -3  -7   6    3.37    0.48
   2   7  -6    0.14    0.14
  -2  -7   6    0.18    0.18
   1   7  -6    0.08    0.12
  -1  -7   6    0.06    0.20
   0   7  -6    0.08    0.12
   0  -7   6    0.83    0.21
  -1   7  -6    3.00    0.45
   1  -7   6    2.23    0.41
  -2   7  -6   -0.04    0.14
   2  -7   6    0.01    0.12
  -3   7  -6    0.05    0.08
   3  -7   6   -0.05    0.12
  -4   7  -6    0.75    0.19
   4  -7   6    0.28    0.21
  -5   7  -6    1.28    0.27
   5  -7   6    1.80    0.43
  -6   7  -6    4.35    0.55
   6  -7   6    5.50    0.80
  -7   7  -6    0.22    0.19
   7  -7   6    0.41    0.30
   9   6  -6    7.73    1.11
  -9  -6   6    6.64    0.97
  -9  -6   6    5.52    0.60
   8   6  -6    0.17    0.26
  -8  -6   6    0.00    0.11
  -8  -6   6    0.03    0.19
   7   6  -6    0.16    0.25
  -7  -6   6    0.04    0.11
  -7  -6   6    0.22    0.21
   6   6  -6    0.89    0.32
  -6  -6   6    0.43    0.21
  -6  -6   6    0.54    0.15
   5   6  -6    0.45    0.24
  -5  -6   6    0.43    0.11
  -5  -6   6    0.34    0.19
   4   6  -6   20.32    1.90
   4   6  -6   24.48    2.00
  -4  -6   6   20.28    1.67
   3   6  -6    0.29    0.22
   3   6  -6    0.42    0.18
  -3  -6   6    0.57    0.22
  -3  -6   6    0.36    0.16
   2   6  -6    6.26    0.80
   2   6  -6    6.01    0.64
  -2  -6   6    6.08    0.61
  -2  -6   6    5.79    0.52
   1   6  -6    0.64    0.28
   1   6  -6    0.34    0.13
   1   6  -6    0.93    0.22
   0   6  -6    1.93    0.32
   0   6  -6    1.12    0.40
   0   6  -6    2.26    0.32
   0  -6   6    1.43    0.31
  -1   6  -6   17.16    1.34
  -1   6  -6   18.64    1.85
  -1   6  -6   21.81    1.56
   1  -6   6   14.64    1.43
  -2   6  -6   43.23    4.29
  -2   6  -6   47.91    3.33
  -2   6  -6   57.59    4.07
   2  -6   6   50.26    3.70
  -3   6  -6    3.81    0.42
  -3   6  -6    4.33    0.59
  -3   6  -6    3.70    0.78
   3  -6   6    4.31    0.49
  -4   6  -6    0.17    0.10
  -4   6  -6    0.20    0.18
   4  -6   6    0.23    0.18
  -5   6  -6    1.22    0.25
   5  -6   6    1.68    0.40
  -6   6  -6    0.57    0.19
   6  -6   6    0.83    0.32
  -7   6  -6    0.42    0.20
   7  -6   6    0.23    0.27
  -8   6  -6    3.63    0.57
  -8   6  -6    6.20    0.72
   8  -6   6    2.54    0.67
  10   5  -6    0.32    0.35
 -10  -5   6    0.21    0.22
   9   5  -6    1.19    0.43
  -9  -5   6    1.11    0.31
  -9  -5   6    0.86    0.35
   8   5  -6    0.30    0.26
  -8  -5   6    0.07    0.14
  -8  -5   6    0.27    0.23
   7   5  -6    4.22    0.69
  -7  -5   6    2.36    0.39
  -7  -5   6    3.51    0.56
   6   5  -6    4.15    0.64
  -6  -5   6    2.54    0.37
  -6  -5   6    3.16    0.51
   5   5  -6    0.51    0.22
  -5  -5   6    0.19    0.16
  -5  -5   6    0.35    0.13
   4   5  -6    0.18    0.15
  -4  -5   6    0.19    0.09
  -4  -5   6    0.17    0.13
   3   5  -6    0.11    0.13
   3   5  -6    0.18    0.13
  -3  -5   6    0.13    0.10
  -3  -5   6    0.25    0.08
  -3  -5   6    0.29    0.16
  -3  -5   6    0.18    0.11
   2   5  -6    9.37    0.85
   2   5  -6    9.59    0.98
  -2  -5   6    9.19    0.65
  -2  -5   6   10.72    0.66
  -2  -5   6    7.63    0.66
   1   5  -6    7.12    0.86
   1   5  -6    7.49    0.70
  -1  -5   6    7.36    0.57
   0   5  -6   11.36    0.90
   0   5  -6   11.80    1.27
   0   5  -6   12.37    1.04
   0  -5   6   12.13    0.84
  -1   5  -6   17.27    1.77
  -1   5  -6   18.83    1.33
  -1   5  -6   18.54    1.52
   1  -5   6   18.18    1.44
  -2   5  -6   16.63    1.98
  -2   5  -6   23.62    1.80
  -2   5  -6   22.93    1.58
   2  -5   6   22.66    1.69
  -3   5  -6    6.42    0.58
  -3   5  -6    6.19    0.62
   3  -5   6    5.73    0.48
   3  -5   6    6.18    0.46
   3  -5   6    7.20    0.64
  -4   5  -6   15.60    1.21
  -4   5  -6   14.90    1.25
   4  -5   6   17.12    1.29
   4  -5   6   13.00    1.07
  -5   5  -6    0.66    0.19
  -5   5  -6    0.49    0.23
   5  -5   6    0.80    0.29
   5  -5   6    0.56    0.17
  -6   5  -6    0.03    0.10
  -6   5  -6    0.03    0.16
   6  -5   6    0.14    0.19
   6  -5   6    0.03    0.12
  -7   5  -6    8.84    0.81
   7  -5   6    6.61    0.96
   7  -5   6    6.89    0.70
   8  -5   6    3.59    0.72
   8  -5   6    3.88    0.54
  -9   5  -6    0.95    0.44
   9  -5   6    0.17    0.30
   9  -5   6    0.17    0.21
  10   4  -6    0.10    0.27
 -10  -4   6    0.27    0.19
   9   4  -6    0.83    0.37
  -9  -4   6    1.08    0.28
   8   4  -6    3.86    0.69
  -8  -4   6    2.23    0.50
  -8  -4   6    3.11    0.46
   7   4  -6    9.01    1.00
  -7  -4   6    7.99    0.87
  -7  -4   6    9.20    0.78
   6   4  -6   19.74    1.61
  -6  -4   6   16.74    1.40
  -6  -4   6   14.27    1.25
   5   4  -6   10.20    0.99
  -5  -4   6    8.54    0.77
  -5  -4   6   10.08    0.87
   4   4  -6    4.90    0.56
  -4  -4   6    4.47    0.48
   3   4  -6    0.58    0.19
   3   4  -6    0.24    0.13
   3   4  -6    0.12    0.13
   3   4  -6    0.44    0.14
  -3  -4   6    0.56    0.18
  -3  -4   6    0.53    0.17
  -3  -4   6    0.32    0.12
  -3  -4   6    0.43    0.12
   2   4  -6    2.25    0.34
   2   4  -6    2.04    0.39
  -2  -4   6    2.25    0.31
  -2  -4   6    1.76    0.27
  -2  -4   6    2.34    0.23
   1   4  -6    8.79    0.65
   1   4  -6    8.55    0.90
   1   4  -6    8.12    0.77
  -1  -4   6    8.86    0.65
   0   4  -6   10.46    0.85
   0   4  -6    9.42    0.72
   0   4  -6   10.47    1.04
   0  -4   6    8.72    0.71
   0  -4   6   10.22    0.72
   0  -4   6    8.52    0.79
  -1   4  -6    1.04    0.33
  -1   4  -6    0.83    0.17
  -1   4  -6    1.02    0.20
   1  -4   6    1.98    0.28
   1  -4   6    1.50    0.25
   1  -4   6    1.01    0.16
   1  -4   6    1.53    0.21
   1  -4   6    1.21    0.17
  -2   4  -6    0.41    0.16
  -2   4  -6    0.29    0.09
   2  -4   6    0.32    0.11
   2  -4   6    0.30    0.09
   2  -4   6    0.27    0.08
   2  -4   6    0.44    0.17
   2  -4   6    0.39    0.14
  -3   4  -6    2.55    0.39
  -3   4  -6    2.98    0.30
   3  -4   6    3.08    0.42
   3  -4   6    2.13    0.32
  -4   4  -6   34.34    2.75
  -4   4  -6   33.15    2.32
   4  -4   6   36.49    2.59
   4  -4   6   32.42    2.41
  -5   4  -6   25.33    2.20
  -5   4  -6   29.81    1.94
   5  -4   6   25.81    1.96
   5  -4   6   27.39    2.12
  -6   4  -6    2.02    0.32
  -6   4  -6    2.15    0.41
   6  -4   6    1.77    0.37
   6  -4   6    2.25    0.45
  -7   4  -6    8.09    0.82
   7  -4   6    7.91    0.82
   7  -4   6    8.93    0.94
  -8   4  -6    3.02    0.53
   8  -4   6    3.11    0.64
   8  -4   6    2.31    0.48
  -9   4  -6   -0.12    0.33
   9  -4   6    0.12    0.27
   9  -4   6    0.07    0.22
 -10   4  -6    3.41    0.67
  10  -4   6    1.55    0.46
  11   3  -6    0.65    0.32
 -11  -3   6    0.45    0.26
  10   3  -6    1.59    0.45
 -10  -3   6    1.21    0.33
   9   3  -6   11.89    1.28
  -9  -3   6   12.41    1.05
   8   3  -6   13.56    1.43
  -8  -3   6   12.87    1.31
  -8  -3   6   17.09    1.20
   7   3  -6    1.58    0.39
   7   3  -6    1.14    0.35
  -7  -3   6    1.68    0.39
  -7  -3   6    1.61    0.29
   6   3  -6    0.97    0.30
   6   3  -6    1.05    0.31
  -6  -3   6    0.71    0.24
  -6  -3   6    0.51    0.17
   5   3  -6    3.39    0.52
   5   3  -6    3.53    0.40
   5   3  -6    3.16    0.50
  -5  -3   6    3.51    0.37
  -5  -3   6    3.45    0.47
   4   3  -6   -0.01    0.06
   4   3  -6    0.00    0.11
   4   3  -6    0.00    0.11
   4   3  -6    0.04    0.09
  -4  -3   6    0.12    0.10
  -4  -3   6    0.02    0.05
  -4  -3   6    0.05    0.07
   3   3  -6   15.16    1.14
   3   3  -6   15.01    1.28
   3   3  -6   14.71    1.29
   3   3  -6   14.86    1.23
  -3  -3   6   14.59    1.14
  -3  -3   6   13.89    0.98
   2   3  -6    8.06    0.76
   2   3  -6    8.46    0.68
   2   3  -6    9.06    0.76
   2   3  -6    8.68    0.79
  -2  -3   6    6.86    0.80
  -2  -3   6    9.68    0.69
  -2  -3   6    8.23    0.61
  -2  -3   6    7.35    0.63
   1   3  -6    6.55    0.72
   1   3  -6    6.76    0.63
   1   3  -6    7.58    0.53
   1   3  -6    7.20    0.65
  -1  -3   6    5.98    0.72
  -1  -3   6    8.26    0.57
  -1  -3   6    7.05    0.55
   0   3  -6    4.13    0.52
   0   3  -6    3.28    0.34
   0  -3   6    4.69    0.43
   0  -3   6    4.85    0.37
   0  -3   6    3.57    0.38
  -1   3  -6    2.19    0.29
  -1   3  -6    1.84    0.22
  -1   3  -6    2.09    0.22
   1  -3   6    1.64    0.27
   1  -3   6    1.99    0.26
  -2   3  -6   79.77    4.87
  -2   3  -6   69.72    5.79
  -2   3  -6   70.88    4.61
   2  -3   6   70.02    4.95
   2  -3   6   78.01    5.22
  -3   3  -6    1.63    0.27
  -3   3  -6    1.81    0.21
   3  -3   6    1.69    0.28
   3  -3   6    1.49    0.26
  -4   3  -6   41.35    3.32
  -4   3  -6   43.10    2.80
  -4   3  -6   39.37    2.72
   4  -3   6   44.52    3.09
   4  -3   6   38.72    2.91
  -5   3  -6    0.90    0.19
  -5   3  -6    0.72    0.16
  -5   3  -6    0.99    0.25
   5  -3   6    0.70    0.23
   5  -3   6    1.02    0.28
  -6   3  -6   20.84    1.48
   6  -3   6   19.87    1.59
   6  -3   6   18.89    1.66
  -7   3  -6    0.25    0.18
  -7   3  -6    1.28    0.32
   7  -3   6    0.23    0.17
   7  -3   6    0.39    0.23
   7  -3   6    0.75    0.30
  -8   3  -6    2.02    0.41
   8  -3   6    2.42    0.56
   8  -3   6    1.29    0.37
   8  -3   6    1.77    0.44
   9  -3   6    5.25    0.88
   9  -3   6    3.21    0.65
 -10   3  -6   -0.33    0.39
  10  -3   6    0.00    0.23
  11   2  -6   -0.15    0.30
 -11  -2   6    0.00    0.20
  10   2  -6    0.28    0.25
  10   2  -6    0.90    0.38
 -10  -2   6    0.31    0.21
 -10  -2   6    0.64    0.23
   9   2  -6    2.12    0.53
   9   2  -6    2.85    0.55
  -9  -2   6    2.63    0.42
  -9  -2   6    2.43    0.40
   8   2  -6    2.26    0.50
   8   2  -6    2.94    0.53
  -8  -2   6    2.51    0.31
  -8  -2   6    2.90    0.41
  -8  -2   6    2.23    0.36
   7   2  -6    1.92    0.42
   7   2  -6    1.56    0.39
  -7  -2   6    1.99    0.40
  -7  -2   6    1.82    0.23
  -7  -2   6    1.43    0.26
  -7  -2   6    1.74    0.30
   6   2  -6    9.29    0.89
   6   2  -6   10.10    0.96
   6   2  -6    9.47    0.99
   6   2  -6   10.19    0.96
  -6  -2   6    9.84    0.89
  -6  -2   6   11.41    0.79
  -6  -2   6    7.80    0.80
   5   2  -6    2.77    0.52
   5   2  -6    3.62    0.41
   5   2  -6    3.04    0.42
   5   2  -6    3.85    0.51
  -5  -2   6    3.37    0.33
  -5  -2   6    3.36    0.47
  -5  -2   6    2.91    0.31
   4   2  -6    0.12    0.11
   4   2  -6    0.01    0.12
   4   2  -6    0.12    0.10
   4   2  -6    0.18    0.10
  -4  -2   6    0.09    0.05
  -4  -2   6    0.30    0.10
  -4  -2   6    0.09    0.09
  -4  -2   6    0.09    0.10
   3   2  -6    7.07    0.68
   3   2  -6    6.66    0.61
   3   2  -6    7.70    0.69
  -3  -2   6    6.95    0.59
  -3  -2   6    7.13    0.68
  -3  -2   6    7.03    0.57
  -3  -2   6    6.86    0.60
   2   2  -6    5.66    0.53
   2   2  -6    5.59    0.54
   2   2  -6    5.27    0.54
   2   2  -6    5.41    0.48
  -2  -2   6    6.08    0.48
  -2  -2   6    4.74    0.45
  -2  -2   6    6.81    0.50
  -2  -2   6    4.95    0.55
   1   2  -6    0.37    0.10
   1   2  -6    0.37    0.12
   1   2  -6    0.21    0.08
   1   2  -6    0.23    0.10
  -1  -2   6    0.31    0.09
  -1  -2   6    0.15    0.09
  -1  -2   6    0.20    0.07
  -1  -2   6    0.20    0.12
  -1  -2   6    0.25    0.07
   0   2  -6  158.43   12.28
   0   2  -6  131.76   12.09
   0   2  -6  159.78   10.32
   0   2  -6  160.84    9.56
   0  -2   6  176.45   10.35
   0  -2   6  154.87   12.26
   0  -2   6  157.61    9.58
  -1   2  -6    1.31    0.16
  -1   2  -6    1.33    0.15
  -1   2  -6    1.76    0.22
  -1   2  -6    1.57    0.13
   1  -2   6    1.27    0.21
   1  -2   6    1.68    0.22
   1  -2   6    1.14    0.16
   1  -2   6    1.53    0.22
  -2   2  -6   20.74    1.43
  -2   2  -6   23.13    1.46
  -2   2  -6   21.96    1.54
  -2   2  -6   21.42    1.74
   2  -2   6   21.40    1.45
   2  -2   6   20.53    1.74
   2  -2   6   20.51    1.53
   2  -2   6   22.56    1.61
  -3   2  -6   55.42    3.45
  -3   2  -6   57.02    3.63
  -3   2  -6   52.10    4.32
  -3   2  -6   54.63    3.82
   3  -2   6   54.17    3.74
   3  -2   6   52.99    4.33
   3  -2   6   53.92    3.47
   3  -2   6   56.97    3.92
  -4   2  -6   13.24    0.99
  -4   2  -6   12.89    0.98
  -4   2  -6   15.13    1.16
  -4   2  -6   13.47    1.01
   4  -2   6   13.32    0.89
   4  -2   6   13.23    1.16
   4  -2   6   13.86    1.14
   4  -2   6   13.41    1.09
  -5   2  -6   -0.07    0.07
  -5   2  -6   -0.01    0.06
  -5   2  -6    0.02    0.14
  -5   2  -6    0.16    0.09
   5  -2   6    0.34    0.19
   5  -2   6    0.20    0.12
   5  -2   6    0.04    0.13
   5  -2   6    0.10    0.11
   5  -2   6    0.10    0.09
  -6   2  -6    3.17    0.40
  -6   2  -6    2.73    0.39
   6  -2   6    2.25    0.44
   6  -2   6    2.61    0.46
   6  -2   6    2.36    0.32
   6  -2   6    2.16    0.45
  -7   2  -6    2.95    0.44
  -7   2  -6    2.91    0.42
   7  -2   6    3.02    0.55
   7  -2   6    2.00    0.45
   7  -2   6    2.51    0.50
  -8   2  -6    6.51    0.64
  -8   2  -6    6.58    0.66
   8  -2   6    5.18    0.78
   8  -2   6    7.32    0.95
   8  -2   6    8.21    1.04
  -9   2  -6    1.36    0.47
   9  -2   6    0.86    0.37
 -10   2  -6   -0.80    0.33
  10  -2   6    0.01    0.26
 -11   2  -6   -0.44    0.33
  11  -2   6    0.46    0.36
  11   1  -6   -0.05    0.28
 -11  -1   6    0.25    0.21
 -11  -1   6    0.11    0.20
  10   1  -6    1.53    0.48
 -10  -1   6    1.48    0.33
 -10  -1   6    1.85    0.30
   9   1  -6    0.15    0.23
   9   1  -6    0.15    0.16
  -9  -1   6    0.08    0.13
  -9  -1   6    0.12    0.10
   8   1  -6    0.84    0.27
   8   1  -6    1.13    0.35
  -8  -1   6    0.90    0.23
  -8  -1   6    0.99    0.19
   7   1  -6    1.92    0.44
   7   1  -6    1.77    0.39
   7   1  -6    1.74    0.37
   7   1  -6    2.23    0.53
  -7  -1   6    2.05    0.24
  -7  -1   6    1.45    0.24
  -7  -1   6    1.99    0.41
  -7  -1   6    2.16    0.33
   6   1  -6   17.76    1.63
   6   1  -6   17.25    1.55
   6   1  -6   16.89    1.41
   6   1  -6   17.61    1.56
  -6  -1   6   19.12    1.44
  -6  -1   6   16.28    1.43
  -6  -1   6   17.75    1.06
  -6  -1   6   17.15    1.30
   5   1  -6    0.40    0.16
   5   1  -6    0.33    0.16
   5   1  -6    0.33    0.16
   5   1  -6    0.45    0.22
  -5  -1   6    0.39    0.09
  -5  -1   6    0.28    0.11
  -5  -1   6    0.20    0.13
   4   1  -6   30.57    2.72
   4   1  -6   34.42    2.78
   4   1  -6   32.25    2.53
   4   1  -6   33.18    2.37
  -4  -1   6   33.40    2.46
  -4  -1   6   34.11    2.65
  -4  -1   6   35.30    2.29
  -4  -1   6   33.55    2.28
   3   1  -6  139.50   10.01
   3   1  -6  146.62   11.32
   3   1  -6  132.83    9.46
   3   1  -6  121.94   11.19
  -3  -1   6  158.97   11.15
  -3  -1   6  157.14    9.42
  -3  -1   6  142.36    9.95
   2   1  -6   49.96    3.59
   2   1  -6   52.33    3.82
  -2  -1   6   59.38    3.59
  -2  -1   6   54.43    4.16
  -2  -1   6   52.04    3.77
   1   1  -6   29.22    2.30
   1   1  -6   27.59    2.11
   1   1  -6   31.44    2.35
  -1  -1   6   26.43    1.99
  -1  -1   6   28.60    2.32
  -1  -1   6   32.50    2.33
   0   1  -6    5.11    0.37
   0   1  -6    4.89    0.44
   0   1  -6    5.39    0.41
   0   1  -6    4.10    0.47
   0  -1   6    5.47    0.41
   0  -1   6    5.52    0.45
   0  -1   6    5.06    0.36
  -1   1  -6    4.51    0.41
  -1   1  -6    4.85    0.37
  -1   1  -6    4.70    0.34
   1  -1   6    4.77    0.41
   1  -1   6    4.44    0.43
   1  -1   6    4.48    0.36
   1  -1   6    5.59    0.40
  -2   1  -6    8.48    0.61
  -2   1  -6    8.61    0.64
  -2   1  -6    9.46    0.86
  -2   1  -6    8.67    0.61
  -2   1  -6    7.93    0.72
   2  -1   6    8.72    0.62
   2  -1   6    8.33    0.69
   2  -1   6    8.30    0.67
   2  -1   6    8.95    0.77
  -3   1  -6   53.89    3.23
  -3   1  -6   51.68    3.45
  -3   1  -6   52.49    3.62
  -3   1  -6   46.58    4.74
   3  -1   6   51.29    4.14
   3  -1   6   51.42    4.78
   3  -1   6   54.12    3.71
   3  -1   6   52.50    3.25
   3  -1   6   51.65    3.53
  -4   1  -6   10.12    0.78
  -4   1  -6   10.44    0.76
  -4   1  -6   10.91    0.81
   4  -1   6   10.10    0.89
   4  -1   6    9.90    0.87
   4  -1   6   11.44    1.09
   4  -1   6    9.64    0.68
   4  -1   6   10.12    0.95
   4  -1   6   10.18    0.77
  -5   1  -6    2.71    0.31
  -5   1  -6    3.13    0.32
  -5   1  -6    2.50    0.29
   5  -1   6    2.67    0.37
   5  -1   6    3.14    0.38
   5  -1   6    2.98    0.41
   5  -1   6    2.72    0.34
   5  -1   6    3.24    0.48
   5  -1   6    2.63    0.43
  -6   1  -6    0.70    0.20
  -6   1  -6    0.38    0.15
  -6   1  -6    1.07    0.22
  -6   1  -6    1.73    0.33
   6  -1   6    0.61    0.24
   6  -1   6    0.63    0.24
   6  -1   6    0.66    0.21
   6  -1   6    0.91    0.21
   6  -1   6    0.71    0.22
  -7   1  -6    0.10    0.12
  -7   1  -6   -0.02    0.10
  -7   1  -6   -0.05    0.24
   7  -1   6    0.09    0.12
   7  -1   6    0.12    0.17
   7  -1   6    0.14    0.19
   7  -1   6   -0.06    0.09
  -8   1  -6   21.54    1.64
   8  -1   6   19.25    1.76
   8  -1   6   21.87    2.15
   8  -1   6   21.56    1.89
  -9   1  -6   11.95    1.02
   9  -1   6   10.89    1.15
   9  -1   6   10.50    1.24
 -10   1  -6   -0.50    0.23
 -10   1  -6    0.20    0.20
  10  -1   6   -0.20    0.26
 -11   1  -6   -0.10    0.17
  11  -1   6    0.11    0.34
  11   0  -6    2.62    0.61
 -11   0   6    1.57    0.29
  10   0  -6    0.34    0.30
 -10   0   6    0.58    0.25
 -10   0   6    0.60    0.18
   9   0  -6    0.08    0.22
  -9   0   6   -0.07    0.13
  -9   0   6    0.09    0.15
  -9   0   6    0.17    0.14
   8   0  -6   74.68    5.26
   8   0  -6   77.58    5.67
   8   0  -6   77.47    6.33
  -8   0   6   78.12    5.15
  -8   0   6   68.56    4.08
   7   0  -6   14.24    1.18
   7   0  -6   12.99    1.38
   7   0  -6   14.10    1.33
  -7   0   6   12.53    1.06
  -7   0   6   14.19    0.91
   6   0  -6   11.72    0.94
   6   0  -6   11.40    0.94
   6   0  -6    9.78    1.09
   6   0  -6    9.85    1.03
  -6   0   6    9.81    0.70
  -6   0   6    9.66    0.90
  -6   0   6   10.17    0.83
   5   0  -6    9.45    0.99
   5   0  -6    9.77    0.94
   5   0  -6    9.95    0.83
  -5   0   6   10.18    0.66
  -5   0   6    9.34    0.76
  -5   0   6    9.88    0.84
   4   0  -6    8.05    0.79
   4   0  -6    8.52    0.85
   4   0  -6    8.43    0.70
  -4   0   6    8.83    0.66
  -4   0   6    8.25    0.72
   3   0  -6   19.36    1.48
   3   0  -6   18.20    1.52
   3   0  -6   19.30    1.35
   3   0  -6   18.68    1.64
  -3   0   6   19.28    1.42
  -3   0   6   19.17    1.32
   2   0  -6  884.58   62.09
   2   0  -6  928.90   75.45
   2   0  -6  950.90   65.76
   2   0  -6  936.52   73.49
  -2   0   6 1000.00   65.51
   1   0  -6  222.28   16.05
   1   0  -6  181.78   15.82
   1   0  -6  184.74   13.30
   1   0  -6  190.01   14.04
  -1   0   6  215.89   14.04
  -1   0   6  205.02   14.02
  -1   0   6  225.43   15.93
   0   0  -6   55.61    5.74
   0   0  -6   73.26    4.15
   0   0   6   59.98    4.40
  -1   0  -6   45.74    3.00
  -1   0  -6   48.38    4.15
  -1   0  -6   45.04    3.62
  -1   0  -6   42.81    3.16
   1   0   6   45.73    3.57
   1   0   6   43.05    3.19
   1   0   6   47.44    4.16
  -2   0  -6  208.72   14.15
  -2   0  -6  182.90   12.39
  -2   0  -6  207.82   13.45
   2   0   6  203.09   16.03
   2   0   6  202.75   12.41
   2   0   6  213.71   13.49
   2   0   6  217.38   14.19
  -3   0  -6   64.48    4.77
  -3   0  -6   67.45    4.17
  -3   0  -6   70.63    4.55
   3   0   6   66.79    5.42
   3   0   6   67.67    4.19
   3   0   6   72.81    6.24
   3   0   6   66.86    4.60
   3   0   6   68.77    4.82
  -4   0  -6   53.15    3.54
  -4   0  -6   53.53    3.24
  -4   0  -6   50.89    3.71
   4   0   6   49.51    4.22
   4   0   6   59.22    4.84
   4   0   6   49.74    3.61
   4   0   6   50.95    3.25
   4   0   6   50.67    3.77
  -5   0  -6   14.56    1.09
  -5   0  -6   14.47    0.97
  -5   0  -6   14.35    1.14
   5   0   6   12.50    1.15
   5   0   6   14.30    1.31
   5   0   6   13.89    0.88
   5   0   6   13.64    1.20
   5   0   6   16.37    1.45
  -6   0  -6    1.17    0.23
  -6   0  -6    1.27    0.24
  -6   0  -6    1.77    0.29
  -6   0  -6    1.39    0.20
   6   0   6    1.29    0.32
   6   0   6    1.04    0.19
   6   0   6    1.02    0.24
   6   0   6    0.81    0.26
   6   0   6    1.44    0.32
  -7   0  -6    4.12    0.53
  -7   0  -6    3.77    0.47
  -7   0  -6    4.59    0.41
   7   0   6    4.62    0.41
   7   0   6    4.16    0.56
   7   0   6    4.50    0.57
   7   0   6    4.20    0.69
  -8   0  -6    0.01    0.13
  -8   0  -6    0.18    0.15
   8   0   6    0.14    0.14
   8   0   6    0.10    0.16
   8   0   6    0.13    0.23
  -9   0  -6   13.70    1.18
   9   0   6   12.08    1.31
   9   0   6   12.42    1.36
   9   0   6   16.22    1.52
 -10   0  -6    0.96    0.31
  10   0   6    1.29    0.49
 -11   0  -6    1.81    0.42
  11   0   6    2.60    0.69
  11  -1  -6    0.24    0.27
 -11   1   6   -0.37    0.16
  10  -1  -6    2.01    0.50
   9  -1  -6    0.48    0.33
   9  -1  -6   -0.05    0.16
   9  -1  -6    0.17    0.14
   9  -1  -6    0.04    0.25
  -9   1   6   -0.05    0.13
  -9   1   6    0.09    0.25
  -9   1   6    0.07    0.17
   8  -1  -6    0.98    0.32
   8  -1  -6    0.67    0.21
   8  -1  -6    0.94    0.41
   8  -1  -6    1.04    0.44
  -8   1   6    1.08    0.26
  -8   1   6    0.58    0.23
  -8   1   6    2.12    0.37
   7  -1  -6    1.84    0.51
   7  -1  -6    1.87    0.38
   7  -1  -6    1.99    0.31
   7  -1  -6    2.07    0.51
  -7   1   6    2.53    0.37
  -7   1   6    2.01    0.34
   6  -1  -6   15.45    1.64
   6  -1  -6   17.20    1.33
   6  -1  -6   16.05    1.64
   6  -1  -6   17.46    1.50
  -6   1   6   18.24    1.29
  -6   1   6   18.08    1.10
   5  -1  -6    0.44    0.15
   5  -1  -6    0.19    0.17
   5  -1  -6    0.38    0.21
   5  -1  -6    0.32    0.11
  -5   1   6    0.28    0.12
  -5   1   6    0.34    0.12
  -5   1   6    0.84    0.22
  -5   1   6    0.24    0.11
   4  -1  -6   35.06    2.30
   4  -1  -6   32.23    2.86
   4  -1  -6   33.90    2.51
  -4   1   6   31.65    2.40
  -4   1   6   32.99    1.88
  -4   1   6   34.09    2.29
   3  -1  -6  131.83   10.60
   3  -1  -6  134.61    9.21
   3  -1  -6  129.75    8.71
   3  -1  -6  133.70    9.26
   2  -1  -6   56.90    4.67
   2  -1  -6   50.22    3.63
   2  -1  -6   50.00    3.39
   2  -1  -6   50.46    3.39
   2  -1  -6   49.63    4.20
   1  -1  -6   30.66    2.21
   1  -1  -6   29.62    2.60
   1  -1  -6   34.42    2.23
   0  -1  -6    5.17    0.47
   0  -1  -6    4.87    0.36
   0  -1  -6    4.34    0.42
   0   1   6    5.38    0.42
  -1  -1  -6    5.13    0.41
  -1  -1  -6    5.23    0.42
  -1  -1  -6    4.58    0.37
  -1  -1  -6    4.01    0.33
  -2  -1  -6    8.11    0.61
  -2  -1  -6    8.28    0.68
  -2  -1  -6    8.06    0.66
   2   1   6    8.66    0.66
   2   1   6    8.56    0.53
   2   1   6    8.87    0.70
  -3  -1  -6   51.49    3.37
  -3  -1  -6   49.48    3.57
   3   1   6   47.95    3.06
   3   1   6   52.43    4.01
   3   1   6   49.51    3.43
   3   1   6   51.43    3.58
  -4  -1  -6    9.37    0.78
  -4  -1  -6    9.51    0.81
  -4  -1  -6   10.46    0.75
   4   1   6    9.93    0.83
   4   1   6    9.62    0.90
   4   1   6   10.44    0.83
  -5  -1  -6    2.71    0.21
  -5  -1  -6    2.25    0.35
  -5  -1  -6    2.69    0.25
  -5  -1  -6    2.78    0.31
   5   1   6    3.34    0.47
   5   1   6    3.13    0.39
   5   1   6    2.74    0.24
   5   1   6    3.22    0.48
  -6  -1  -6    0.60    0.10
  -6  -1  -6    0.62    0.10
  -6  -1  -6    0.31    0.14
  -6  -1  -6    0.41    0.17
   6   1   6    0.69    0.13
   6   1   6    0.79    0.27
   6   1   6    0.72    0.24
  -7  -1  -6    0.15    0.12
  -7  -1  -6   -0.07    0.11
   7   1   6    0.18    0.16
   7   1   6    0.05    0.12
   7   1   6   -0.13    0.13
  -8  -1  -6   21.55    1.61
  -8  -1  -6   21.96    1.71
   8   1   6   18.59    1.74
   8   1   6   20.74    2.09
   8   1   6   20.80    1.94
  -9  -1  -6   12.23    1.00
   9   1   6   10.24    1.21
   9   1   6   10.19    1.14
   9   1   6   10.64    1.18
 -10  -1  -6    0.00    0.14
  10   1   6   -0.03    0.15
  10   1   6   -0.03    0.19
 -11  -1  -6   -0.01    0.15
  11  -2  -6   -0.02    0.22
 -11   2   6   -0.27    0.35
  10  -2  -6    0.15    0.24
  10  -2  -6   -0.02    0.40
  10  -2  -6    0.53    0.42
 -10   2   6    0.46    0.40
 -10   2   6    0.21    0.21
   9  -2  -6    1.64    0.60
   9  -2  -6    2.11    0.60
   9  -2  -6    1.60    0.34
   9  -2  -6    1.99    0.41
  -9   2   6    1.92    0.43
   8  -2  -6    2.19    0.39
   8  -2  -6    3.39    0.70
   8  -2  -6    2.25    0.62
  -8   2   6    2.69    0.42
  -8   2   6    2.27    0.44
   7  -2  -6    1.88    0.33
   7  -2  -6    2.07    0.52
   7  -2  -6    1.81    0.33
   7  -2  -6    1.54    0.49
  -7   2   6    2.11    0.40
  -7   2   6    1.69    0.32
   6  -2  -6   10.93    1.00
   6  -2  -6    9.29    1.12
   6  -2  -6    9.06    0.97
   6  -2  -6    9.34    0.80
  -6   2   6    9.15    0.84
  -6   2   6    9.52    0.74
   5  -2  -6    2.96    0.35
   5  -2  -6    2.49    0.56
   5  -2  -6    3.48    0.26
   5  -2  -6    2.70    0.49
   5  -2  -6    2.81    0.30
  -5   2   6    3.21    0.39
   4  -2  -6    0.07    0.14
   4  -2  -6    0.01    0.04
   4  -2  -6    0.13    0.06
   4  -2  -6    0.02    0.10
   4  -2  -6    0.13    0.04
  -4   2   6    0.13    0.05
  -4   2   6    0.16    0.09
   3  -2  -6    6.67    0.78
   3  -2  -6    7.26    0.57
   3  -2  -6    6.60    0.61
  -3   2   6    7.10    0.52
   2  -2  -6    4.99    0.42
   2  -2  -6    4.98    0.59
   2  -2  -6    4.95    0.40
  -2   2   6    5.20    0.40
   1  -2  -6    0.19    0.13
   0  -2  -6  119.24   10.62
   0  -2  -6  144.12   11.00
   0   2   6  151.89   10.63
  -1  -2  -6    1.23    0.22
  -1  -2  -6    1.55    0.15
  -1  -2  -6    1.31    0.15
  -1  -2  -6    1.72    0.25
   1   2   6    1.78    0.20
  -2  -2  -6   19.35    1.48
  -2  -2  -6   20.59    1.67
  -2  -2  -6   20.95    1.50
  -2  -2  -6   21.38    1.67
   2   2   6   19.60    1.26
  -3  -2  -6   62.35    4.52
  -3  -2  -6   54.24    4.56
  -3  -2  -6   65.74    3.84
  -3  -2  -6   59.72    3.81
  -3  -2  -6   49.73    4.10
  -3  -2  -6   53.76    4.07
   3   2   6   57.30    4.53
  -4  -2  -6   13.83    1.07
  -4  -2  -6   13.56    1.06
  -4  -2  -6   13.38    0.94
   4   2   6   11.36    1.03
   4   2   6   13.15    1.15
  -5  -2  -6    0.02    0.06
  -5  -2  -6    0.12    0.12
   5   2   6    0.09    0.10
   5   2   6    0.11    0.12
   5   2   6    0.07    0.04
  -6  -2  -6    2.88    0.32
  -6  -2  -6    3.17    0.48
   6   2   6    2.79    0.49
   6   2   6    2.30    0.48
  -7  -2  -6    2.36    0.44
  -7  -2  -6    2.66    0.35
   7   2   6    1.97    0.44
  -8  -2  -6    6.98    0.66
  -8  -2  -6    7.20    0.78
   8   2   6    7.11    0.87
  -9  -2  -6    0.90    0.25
  -9  -2  -6    0.88    0.32
   9   2   6    0.93    0.37
 -10  -2  -6    0.08    0.14
  10   2   6    0.08    0.27
 -11  -2  -6    0.22    0.20
  11   2   6    0.19    0.30
  11  -3  -6    0.69    0.54
  11  -3  -6    1.00    0.57
  11  -3  -6    0.45    0.24
 -11   3   6    0.44    0.50
  10  -3  -6    2.12    0.68
  10  -3  -6    1.37    0.32
  10  -3  -6    1.12    0.55
 -10   3   6    2.57    0.60
   9  -3  -6   13.14    1.34
   9  -3  -6   11.53    1.51
   9  -3  -6   11.57    0.98
  -9   3   6   11.13    1.11
   8  -3  -6   15.57    1.63
   8  -3  -6   12.91    1.33
   8  -3  -6   12.45    1.01
  -8   3   6   11.97    1.13
   7  -3  -6    1.10    0.20
   7  -3  -6    1.43    0.43
   7  -3  -6    1.42    0.51
  -7   3   6    0.99    0.31
   6  -3  -6    0.77    0.38
   6  -3  -6    0.74    0.08
   6  -3  -6    0.59    0.28
   6  -3  -6    0.61    0.12
  -6   3   6    0.45    0.21
  -6   3   6    1.22    0.20
  -6   3   6    0.88    0.25
   5  -3  -6    3.58    0.70
   5  -3  -6    2.95    0.50
  -5   3   6    3.12    0.42
  -5   3   6    3.25    0.48
  -5   3   6    3.24    0.32
   4  -3  -6    0.05    0.07
   4  -3  -6   -0.04    0.08
   4  -3  -6    0.06    0.15
  -4   3   6    0.05    0.09
  -4   3   6    0.12    0.12
   3  -3  -6   13.98    1.08
   3  -3  -6   14.00    1.44
   3  -3  -6   15.04    1.14
  -3   3   6   15.96    1.13
  -3   3   6   14.71    0.96
   2  -3  -6    8.12    0.90
   2  -3  -6    8.43    0.63
   2  -3  -6    8.03    0.60
  -2   3   6    8.40    0.60
  -2   3   6    8.49    0.69
   1  -3  -6    7.08    0.76
  -1   3   6    6.36    0.71
  -1   3   6    7.09    0.51
  -1   3   6    7.36    0.59
   0  -3  -6    4.88    0.55
   0   3   6    4.81    0.52
   0   3   6    4.67    0.36
   0   3   6    4.34    0.41
  -1  -3  -6    1.57    0.31
  -1  -3  -6    2.30    0.36
  -1  -3  -6    1.86    0.18
  -1  -3  -6    1.81    0.17
   1   3   6    2.21    0.32
   1   3   6    1.86    0.21
   1   3   6    1.94    0.24
  -2  -3  -6   70.48    4.84
  -2  -3  -6   65.10    5.42
  -2  -3  -6   66.87    4.85
  -2  -3  -6   68.74    5.54
   2   3   6   69.97    4.23
   2   3   6   72.82    3.63
  -3  -3  -6    1.45    0.23
  -3  -3  -6    1.84    0.20
  -3  -3  -6    1.68    0.28
   3   3   6    1.91    0.14
   3   3   6    1.40    0.11
  -4  -3  -6   35.92    3.14
  -4  -3  -6   39.56    3.10
  -4  -3  -6   44.50    2.85
  -4  -3  -6   49.34    2.88
   4   3   6   42.76    3.43
  -5  -3  -6    0.76    0.22
  -5  -3  -6    1.02    0.16
   5   3   6    0.74    0.22
  -6  -3  -6   18.87    1.60
  -6  -3  -6   21.00    1.41
   6   3   6   18.97    1.77
  -7  -3  -6    0.43    0.15
  -7  -3  -6    0.51    0.14
  -7  -3  -6    0.30    0.19
   7   3   6    0.61    0.26
  -8  -3  -6    2.44    0.34
  -8  -3  -6    2.15    0.33
  -8  -3  -6    2.44    0.48
   8   3   6    2.05    0.52
  -9  -3  -6    4.43    0.48
  -9  -3  -6    4.17    0.53
  -9  -3  -6    4.99    0.73
   9   3   6    4.58    0.87
 -10  -3  -6    0.01    0.12
 -10  -3  -6    0.20    0.19
  10   3   6   -0.06    0.24
  10  -4  -6   -0.08    0.33
  10  -4  -6    0.35    0.42
 -10   4   6   -0.60    0.38
   9  -4  -6    0.43    0.43
   9  -4  -6    0.45    0.37
  -9   4   6    1.79    0.47
   8  -4  -6    3.38    0.71
   8  -4  -6    2.34    0.72
  -8   4   6    1.76    0.45
  -7   4   6   20.31    1.71
   6  -4  -6   17.06    1.51
   6  -4  -6   17.18    1.88
  -6   4   6   18.04    1.46
  -6   4   6   17.09    1.41
   5  -4  -6    9.84    0.94
   5  -4  -6    9.97    1.22
  -5   4   6   10.19    0.81
  -5   4   6   10.63    0.94
   4  -4  -6    4.20    0.42
   4  -4  -6    5.43    0.89
   4  -4  -6    4.83    0.51
  -4   4   6    4.75    0.63
  -4   4   6    4.62    0.55
   3  -4  -6    0.43    0.14
   3  -4  -6    0.37    0.09
   3  -4  -6    0.43    0.27
  -3   4   6    0.42    0.18
  -3   4   6    0.21    0.14
   2  -4  -6    1.33    0.39
   2  -4  -6    1.93    0.20
   2  -4  -6    1.95    0.15
  -2   4   6    1.09    0.33
  -2   4   6    1.55    0.30
  -2   4   6    1.30    0.25
   1  -4  -6    8.01    0.91
  -1   4   6    8.44    0.69
  -1   4   6    8.00    0.60
  -1   4   6    7.79    0.86
   0  -4  -6   10.63    1.04
   0   4   6    9.87    0.67
   0   4   6    8.94    0.75
   0   4   6   10.20    0.98
  -1  -4  -6    1.53    0.33
  -1  -4  -6    1.26    0.13
  -1  -4  -6    1.19    0.15
   1   4   6    1.26    0.19
   1   4   6    1.32    0.22
   1   4   6    1.58    0.32
  -2  -4  -6    0.45    0.17
  -2  -4  -6    0.32    0.10
  -2  -4  -6    0.44    0.13
   2   4   6    0.22    0.13
   2   4   6    0.39    0.10
   2   4   6    0.38    0.11
  -3  -4  -6    3.27    0.44
  -3  -4  -6    2.43    0.34
   3   4   6    2.57    0.20
   3   4   6    2.64    0.22
  -4  -4  -6   32.04    2.39
  -5  -4  -6   27.20    2.09
   5   4   6   27.05    2.27
  -6  -4  -6    2.06    0.22
  -6  -4  -6    1.92    0.40
   6   4   6    2.05    0.41
  -7  -4  -6    8.12    0.84
  -7  -4  -6    8.37    0.65
   7   4   6    7.76    0.92
  -8  -4  -6    2.92    0.36
  -8  -4  -6    2.26    0.49
   8   4   6    2.36    0.57
  -9  -4  -6    0.16    0.14
  -9  -4  -6   -0.07    0.19
   9   4   6    0.15    0.26
 -10  -4  -6    1.50    0.32
 -10  -4  -6    1.89    0.47
  10   4   6    1.22    0.50
  10  -5  -6   -0.18    0.35
 -10   5   6    0.82    0.49
   9  -5  -6    1.03    0.48
   9  -5  -6    1.63    0.67
  -9   5   6    2.88    0.57
   8  -5  -6    0.19    0.30
   8  -5  -6    0.56    0.47
  -8   5   6    1.46    0.36
   7  -5  -6    3.85    0.70
   7  -5  -6    3.75    0.94
  -7   5   6    4.52    0.48
   6  -5  -6    3.78    0.85
   6  -5  -6    4.62    0.68
  -6   5   6    2.73    0.53
   5  -5  -6    0.48    0.32
   5  -5  -6    0.49    0.21
  -5   5   6    0.30    0.20
   4  -5  -6    0.24    0.25
   4  -5  -6    0.07    0.13
  -4   5   6    0.00    0.15
  -4   5   6    0.08    0.15
   3  -5  -6    0.18    0.07
   3  -5  -6    0.17    0.12
   3  -5  -6    0.16    0.21
  -3   5   6    0.10    0.14
  -3   5   6    0.22    0.15
   2  -5  -6    7.79    1.06
   2  -5  -6    8.47    0.72
   2  -5  -6   10.54    0.68
  -2   5   6    9.17    1.04
  -2   5   6    8.92    0.82
  -2   5   6    9.15    0.72
   1  -5  -6    7.02    0.87
  -1   5   6    7.41    0.58
  -1   5   6    6.37    0.62
  -1   5   6    6.70    0.81
   0  -5  -6   12.68    1.26
   0   5   6   13.40    1.23
   0   5   6   10.70    0.91
   0   5   6   11.85    0.82
  -1  -5  -6   19.35    1.72
  -1  -5  -6   16.30    1.34
   1   5   6   19.85    1.13
   1   5   6   19.22    1.66
   1   5   6   18.48    1.28
  -2  -5  -6   20.43    1.66
  -2  -5  -6   21.33    1.61
   2   5   6   24.34    1.94
   2   5   6   21.60    1.26
   2   5   6   23.17    1.48
  -3  -5  -6    6.11    0.57
  -4  -5  -6   13.27    1.10
  -5  -5  -6    0.56    0.22
   5   5   6    0.63    0.20
  -6  -5  -6    0.28    0.19
   6   5   6    0.19    0.16
  -7  -5  -6    7.14    0.79
   7   5   6    7.15    0.86
  -8  -5  -6    3.06    0.59
   8   5   6    4.65    0.79
  -9  -5  -6    0.40    0.28
  -9  -5  -6    0.02    0.09
   9   5   6    0.23    0.29
   8  -6  -6    0.23    0.42
   8  -6  -6   -0.10    0.24
  -8   6   6   -0.05    0.16
   7  -6  -6    0.17    0.31
   7  -6  -6    0.09    0.24
   6  -6  -6    0.76    0.43
   6  -6  -6    0.63    0.28
   5  -6  -6    0.16    0.18
   5  -6  -6    0.17    0.32
  -5   6   6    0.45    0.24
   4  -6  -6   21.31    2.12
   4  -6  -6   18.68    1.54
  -4   6   6   19.61    1.57
   3  -6  -6    0.35    0.29
   3  -6  -6    0.44    0.17
  -3   6   6    0.35    0.21
  -3   6   6    0.18    0.22
   2  -6  -6    6.49    1.03
   2  -6  -6    5.44    0.49
   2  -6  -6    6.18    0.44
  -2   6   6    5.03    0.87
  -2   6   6    5.09    0.61
  -2   6   6    5.57    0.71
   1  -6  -6    0.97    0.14
   1  -6  -6    1.20    0.40
   1  -6  -6    0.70    0.10
  -1   6   6    0.83    0.24
  -1   6   6    0.42    0.25
  -1   6   6    0.71    0.20
   0  -6  -6    1.43    0.16
   0  -6  -6    1.98    0.21
   0  -6  -6    1.89    0.49
   0   6   6    1.65    0.31
   0   6   6    2.42    0.51
   0   6   6    1.52    0.28
  -1  -6  -6   15.78    1.36
   1   6   6   18.73    1.32
   1   6   6   19.83    1.15
   1   6   6   21.35    1.76
  -2  -6  -6   45.46    3.52
   2   6   6   48.57    3.18
   2   6   6   57.50    4.14
  -3  -6  -6    4.03    0.42
   3   6   6    3.72    0.62
  -4  -6  -6    0.14    0.14
  -5  -6  -6    1.33    0.32
  -6  -6  -6    0.59    0.25
   6   6   6    0.57    0.23
  -7  -6  -6    0.23    0.22
   7   6   6    0.26    0.23
  -8  -6  -6    2.33    0.53
   8   6   6    2.69    0.62
   7  -7  -6    0.21    0.26
   6  -7  -6    1.29    0.37
   5  -7  -6    0.92    0.30
   4  -7  -6    1.44    0.58
   4  -7  -6    2.02    0.37
   3  -7  -6    4.35    0.45
  -3   7   6    4.29    0.65
   2  -7  -6    0.39    0.13
  -2   7   6    0.66    0.25
  -2   7   6    0.06    0.21
   1  -7  -6    0.03    0.07
  -1   7   6    0.05    0.20
  -1   7   6    0.28    0.17
   0   7   6    0.48    0.29
   0   7   6    0.39    0.18
  -1  -7  -6    2.73    0.28
   1   7   6    3.20    0.62
  -2  -7  -6   -0.02    0.08
  -3  -7  -6   -0.09    0.09
  -4  -7  -6    0.46    0.19
  -5  -7  -6    0.84    0.27
  -6  -7  -6    3.88    0.62
  -7  -7  -6    0.16    0.20
   7   7   6    0.07    0.23
   6  -8  -6    0.37    0.23
   5  -8  -6    0.17    0.20
   4  -8  -6    0.19    0.18
   3  -8  -6    0.42    0.18
   2  -8  -6    0.82    0.20
   1  -8  -6    0.29    0.11
  -1   8   6    0.56    0.24
   0  -8  -6    0.19    0.11
  -1  -8  -6    0.08    0.08
  -2  -8  -6    1.03    0.22
  -3  -8  -6    0.04    0.12
  -4  -8  -6    0.59    0.21
  -5  -8  -6    0.90    0.28
   3  -9  -6    1.21    0.27
   2  -9  -6    0.10    0.12
   1  -9  -6    0.12    0.13
   0  -9  -6    0.05    0.12
  -1  -9  -6    4.44    0.45
  -2  -9  -6    1.19    0.25
  -3  -9  -6    0.08    0.15
   3   9  -7    2.14    0.53
  -3  -9   7    1.41    0.36
  -2  -9   7    0.14    0.21
  -1  -9   7    0.22    0.22
   0  -9   7    0.18    0.24
   1  -9   7    2.96    0.49
   2  -9   7    0.45    0.25
   6   8  -7    1.40    0.46
  -6  -8   7    1.07    0.35
   5   8  -7    0.12    0.24
  -5  -8   7    0.01    0.15
   4   8  -7    2.37    0.52
  -4  -8   7    1.14    0.32
   3   8  -7    1.72    0.43
  -3  -8   7    1.35    0.32
   2   8  -7    0.42    0.23
  -2  -8   7    0.14    0.22
  -1  -8   7    0.17    0.23
   0  -8   7    0.10    0.23
   1  -8   7    1.99    0.43
   2  -8   7    0.47    0.24
  -3   8  -7    2.74    0.42
   3  -8   7    2.83    0.54
  -4   8  -7    1.93    0.34
   4  -8   7    2.01    0.47
  -5   8  -7    0.01    0.14
   5  -8   7   -0.07    0.19
   7   7  -7    0.38    0.30
  -7  -7   7    0.30    0.23
   6   7  -7    0.87    0.36
  -6  -7   7    0.79    0.31
   5   7  -7    1.80    0.45
  -5  -7   7    1.06    0.31
   4   7  -7    5.05    0.75
  -4  -7   7    4.70    0.55
   3   7  -7    0.38    0.21
  -3  -7   7    0.34    0.18
  -3  -7   7    0.20    0.21
   2   7  -7    2.22    0.40
  -2  -7   7    1.49    0.34
   1   7  -7    2.66    0.42
   1   7  -7    2.03    0.34
   0   7  -7   -0.01    0.11
   0   7  -7    0.19    0.13
   0  -7   7    0.29    0.17
  -1   7  -7    0.08    0.11
  -1   7  -7   -0.06    0.12
   1  -7   7   -0.04    0.12
  -2   7  -7    0.99    0.23
  -2   7  -7    2.06    0.43
   2  -7   7    1.90    0.39
  -3   7  -7    0.07    0.10
   3  -7   7   -0.06    0.13
  -4   7  -7    0.22    0.13
   4  -7   7    0.26    0.20
  -5   7  -7    0.62    0.21
   5  -7   7    0.77    0.32
  -6   7  -7    0.68    0.22
   6  -7   7    1.08    0.38
  -7   7  -7    0.60    0.23
   7  -7   7    0.51    0.31
   9   6  -7    0.39    0.33
  -9  -6   7    0.33    0.20
  -9  -6   7    0.17    0.26
   8   6  -7    0.32    0.30
  -8  -6   7    0.23    0.16
  -8  -6   7    0.28    0.24
   7   6  -7    0.43    0.28
  -7  -6   7    0.33    0.16
  -7  -6   7    0.45    0.25
   6   6  -7    0.13    0.22
  -6  -6   7    0.14    0.11
  -6  -6   7    0.13    0.18
   5   6  -7    0.08    0.18
  -5  -6   7    0.20    0.16
  -5  -6   7    0.26    0.11
   4   6  -7    3.32    0.61
   4   6  -7    4.61    0.56
  -4  -6   7    3.44    0.30
  -4  -6   7    3.71    0.52
   3   6  -7    5.24    0.79
   3   6  -7    4.64    0.58
  -3  -6   7    5.06    0.51
  -3  -6   7    4.22    0.53
   2   6  -7    2.52    0.54
   2   6  -7    2.03    0.38
  -2  -6   7    2.40    0.38
   1   6  -7   -0.02    0.09
   1   6  -7    0.04    0.17
   1   6  -7   -0.01    0.10
  -1  -6   7    0.05    0.18
   0   6  -7    0.55    0.18
   0   6  -7    0.41    0.27
   0   6  -7    0.28    0.14
   0  -6   7    0.18    0.14
  -1   6  -7    7.52    1.01
  -1   6  -7    8.71    0.73
   1  -6   7    7.54    0.76
  -2   6  -7   13.83    1.42
  -2   6  -7   21.12    1.36
  -2   6  -7   16.17    1.75
   2  -6   7   20.84    1.44
  -3   6  -7    0.56    0.23
  -3   6  -7    0.63    0.33
  -3   6  -7    0.57    0.16
   3  -6   7    0.81    0.25
  -4   6  -7    0.04    0.08
  -4   6  -7    0.05    0.13
   4  -6   7    0.18    0.17
  -5   6  -7    0.66    0.19
   5  -6   7    0.75    0.30
  -6   6  -7   -0.16    0.10
   6  -6   7   -0.01    0.20
  -7   6  -7    1.98    0.38
   7  -6   7    3.03    0.60
  -8   6  -7    0.02    0.23
  -8   6  -7    0.94    0.35
   8  -6   7    0.52    0.35
  10   5  -7    1.73    0.53
 -10  -5   7    1.03    0.33
   9   5  -7    0.34    0.30
  -9  -5   7    0.03    0.23
  -9  -5   7    0.15    0.18
   8   5  -7    0.16    0.23
  -8  -5   7    0.09    0.16
  -8  -5   7    0.00    0.14
   7   5  -7    0.93    0.34
  -7  -5   7    0.72    0.28
  -7  -5   7    0.52    0.19
   6   5  -7    0.77    0.30
  -6  -5   7    0.65    0.25
  -6  -5   7    0.41    0.16
   5   5  -7    1.96    0.41
  -5  -5   7    1.43    0.25
  -5  -5   7    1.52    0.33
   4   5  -7    1.50    0.34
   4   5  -7    1.85    0.28
  -4  -5   7    0.99    0.25
  -4  -5   7    1.35    0.22
   3   5  -7    2.33    0.35
   3   5  -7    2.01    0.42
   3   5  -7    2.16    0.39
  -3  -5   7    1.88    0.35
  -3  -5   7    2.04    0.26
  -3  -5   7    1.52    0.29
   2   5  -7    0.02    0.14
   2   5  -7    0.01    0.09
  -2  -5   7    0.01    0.05
  -2  -5   7    0.02    0.13
  -2  -5   7    0.06    0.08
   1   5  -7    0.15    0.18
   1   5  -7    0.12    0.10
   1   5  -7    0.16    0.10
  -1  -5   7    0.30    0.09
  -1  -5   7    0.19    0.09
   0   5  -7    0.47    0.15
   0   5  -7    0.34    0.23
   0   5  -7    0.60    0.16
   0  -5   7    0.40    0.10
   0  -5   7    0.50    0.11
   0  -5   7    0.53    0.18
  -1   5  -7    3.69    0.36
  -1   5  -7    3.28    0.42
  -1   5  -7    2.92    0.60
   1  -5   7    2.67    0.26
   1  -5   7    2.92    0.27
   1  -5   7    2.84    0.42
  -2   5  -7   11.76    1.01
  -2   5  -7   11.21    1.35
  -2   5  -7   13.53    1.13
   2  -5   7   14.89    1.12
   2  -5   7   13.33    0.95
   2  -5   7   12.97    0.93
  -3   5  -7    1.14    0.27
  -3   5  -7    0.89    0.18
   3  -5   7    0.52    0.13
   3  -5   7    0.57    0.16
   3  -5   7    0.82    0.23
  -4   5  -7    2.10    0.40
  -4   5  -7    2.06    0.27
   4  -5   7    1.87    0.37
   4  -5   7    1.46    0.27
  -5   5  -7    0.59    0.23
  -5   5  -7    0.28    0.14
   5  -5   7    0.21    0.14
   5  -5   7    0.51    0.25
  -6   5  -7   -0.05    0.14
  -6   5  -7   -0.02    0.12
   6  -5   7    0.06    0.18
   6  -5   7   -0.01    0.12
  -7   5  -7    8.26    0.80
   7  -5   7    7.31    0.88
   7  -5   7    7.03    0.73
   8  -5   7    2.36    0.59
   8  -5   7    2.05    0.42
  -9   5  -7    0.52    0.41
   9  -5   7    0.04    0.20
   9  -5   7   -0.16    0.26
  10   4  -7    0.12    0.27
 -10  -4   7    0.33    0.22
   9   4  -7    6.72    0.98
  -9  -4   7    6.22    0.67
   8   4  -7    2.16    0.52
  -8  -4   7    1.51    0.32
  -8  -4   7    1.74    0.44
   7   4  -7    0.06    0.16
  -7  -4   7    0.04    0.14
  -7  -4   7   -0.05    0.09
   6   4  -7   11.45    1.08
  -6  -4   7   10.65    0.96
  -6  -4   7    8.68    0.83
   5   4  -7    0.25    0.16
   5   4  -7    0.28    0.14
  -5  -4   7    0.09    0.12
  -5  -4   7    0.21    0.13
   4   4  -7   21.17    1.87
  -4  -4   7   23.50    1.56
  -4  -4   7   19.42    1.63
   3   4  -7   20.26    1.80
   3   4  -7   21.20    1.80
   3   4  -7   20.34    1.57
  -3  -4   7   21.23    1.58
  -3  -4   7   20.80    1.58
  -3  -4   7   21.34    1.50
   2   4  -7   15.30    1.45
   2   4  -7   16.15    1.22
   2   4  -7   15.43    1.40
  -2  -4   7   19.59    1.29
  -2  -4   7   16.77    1.17
  -2  -4   7   14.06    1.19
   1   4  -7    8.57    0.80
   1   4  -7    9.32    0.93
  -1  -4   7    9.36    0.68
  -1  -4   7    7.81    0.75
   0   4  -7    0.06    0.12
   0   4  -7    0.09    0.07
   0   4  -7    0.02    0.06
   0  -4   7    0.10    0.08
   0  -4   7    0.08    0.09
   0  -4   7    0.07    0.06
  -1   4  -7    0.32    0.09
  -1   4  -7    0.25    0.20
  -1   4  -7    0.20    0.11
   1  -4   7    0.35    0.11
   1  -4   7    0.18    0.10
   1  -4   7    0.07    0.09
  -2   4  -7    3.98    0.40
  -2   4  -7    4.10    0.33
  -2   4  -7    4.13    0.43
   2  -4   7    3.74    0.39
   2  -4   7    4.53    0.44
  -3   4  -7    0.27    0.15
  -3   4  -7    0.23    0.09
   3  -4   7    0.30    0.14
   3  -4   7    0.41    0.16
  -4   4  -7    2.16    0.32
  -4   4  -7    2.54    0.41
   4  -4   7    2.33    0.41
   4  -4   7    2.35    0.37
  -5   4  -7    4.43    0.50
  -5   4  -7    4.53    0.59
   5  -4   7    5.46    0.60
   5  -4   7    4.96    0.54
  -6   4  -7    0.69    0.20
  -6   4  -7    0.70    0.25
   6  -4   7    1.20    0.34
   6  -4   7    0.70    0.25
  -7   4  -7    5.09    0.54
  -7   4  -7    3.17    0.56
   7  -4   7    3.54    0.58
   7  -4   7    2.49    0.59
  -8   4  -7    1.09    0.40
  -8   4  -7    0.69    0.27
   8  -4   7    0.35    0.24
   8  -4   7    0.44    0.29
  -9   4  -7    1.15    0.44
   9  -4   7    0.65    0.36
   9  -4   7    0.10    0.24
 -10   4  -7   -0.31    0.37
  10  -4   7   -0.21    0.21
 -11  -3   7    0.01    0.20
  10   3  -7    0.38    0.31
 -10  -3   7    0.71    0.27
   9   3  -7    1.68    0.44
  -9  -3   7    1.09    0.30
   8   3  -7    2.71    0.55
   8   3  -7    2.35    0.50
  -8  -3   7    2.41    0.51
  -8  -3   7    2.51    0.39
   7   3  -7   -0.06    0.14
   7   3  -7    0.06    0.19
  -7  -3   7    0.07    0.11
  -7  -3   7   -0.03    0.15
   6   3  -7   -0.07    0.11
   6   3  -7    0.18    0.20
  -6  -3   7    0.11    0.14
  -6  -3   7    0.06    0.10
   5   3  -7    3.73    0.54
   5   3  -7    3.41    0.40
   5   3  -7    3.87    0.57
  -5  -3   7    3.73    0.43
  -5  -3   7    3.50    0.32
  -5  -3   7    3.04    0.36
   4   3  -7    3.28    0.31
   4   3  -7    2.39    0.41
   4   3  -7    2.65    0.42
   4   3  -7    2.51    0.46
  -4  -3   7    1.73    0.29
  -4  -3   7    2.61    0.37
   3   3  -7    0.90    0.22
   3   3  -7    0.62    0.18
   3   3  -7    0.73    0.20
   3   3  -7    1.04    0.18
   3   3  -7    0.89    0.24
  -3  -3   7    1.14    0.22
  -3  -3   7    0.87    0.19
  -3  -3   7    0.52    0.14
   2   3  -7    0.65    0.15
   2   3  -7    0.29    0.12
   2   3  -7    0.49    0.17
   2   3  -7    0.40    0.13
   2   3  -7    0.48    0.17
  -2  -3   7    0.32    0.14
  -2  -3   7    0.39    0.12
  -2  -3   7    0.41    0.18
   1   3  -7    1.46    0.21
   1   3  -7    2.32    0.32
   1   3  -7    1.44    0.30
   1   3  -7    1.86    0.27
  -1  -3   7    1.67    0.22
  -1  -3   7    0.77    0.25
   0   3  -7   -0.01    0.04
   0   3  -7    0.03    0.06
   0   3  -7   -0.03    0.07
   0   3  -7    0.03    0.11
   0   3  -7    0.01    0.06
   0  -3   7    0.02    0.05
   0  -3   7    0.00    0.06
  -1   3  -7    1.77    0.25
  -1   3  -7    1.75    0.26
  -1   3  -7    2.23    0.22
  -1   3  -7    1.52    0.17
   1  -3   7    1.66    0.25
   1  -3   7    1.54    0.27
  -2   3  -7   30.48    2.45
  -2   3  -7   29.94    2.01
  -2   3  -7   32.23    2.05
   2  -3   7   31.32    2.26
   2  -3   7   28.68    2.14
  -3   3  -7    5.35    0.52
  -3   3  -7    6.11    0.44
  -3   3  -7    5.58    0.52
  -3   3  -7    5.88    0.48
   3  -3   7    5.36    0.48
   3  -3   7    6.51    0.58
   3  -3   7    5.29    0.53
  -4   3  -7    1.23    0.21
  -4   3  -7    1.12    0.18
  -4   3  -7    1.31    0.26
   4  -3   7    1.38    0.29
   4  -3   7    1.79    0.33
  -5   3  -7    1.23    0.26
  -5   3  -7    0.49    0.15
  -5   3  -7    0.57    0.15
   5  -3   7    0.60    0.22
   5  -3   7    0.78    0.24
  -6   3  -7    0.03    0.12
   6  -3   7    0.14    0.16
   6  -3   7   -0.06    0.13
  -7   3  -7    2.37    0.40
  -7   3  -7    0.73    0.25
   7  -3   7    0.65    0.28
   7  -3   7    0.29    0.18
   7  -3   7    0.68    0.29
  -8   3  -7    0.30    0.20
  -8   3  -7    1.27    0.37
   8  -3   7    0.79    0.33
   8  -3   7    0.45    0.24
   8  -3   7    0.58    0.29
  -9   3  -7    0.23    0.33
   9  -3   7    0.15    0.23
 -10   3  -7    3.41    0.69
  10  -3   7    1.88    0.54
  11   2  -7    0.32    0.33
 -11  -2   7    0.13    0.23
  10   2  -7    5.99    0.79
  10   2  -7    5.10    0.82
 -10  -2   7    8.76    0.76
   9   2  -7    2.02    0.42
   9   2  -7    0.94    0.37
  -9  -2   7    2.64    0.41
   8   2  -7    8.91    0.95
   8   2  -7    7.75    0.93
  -8  -2   7    9.05    0.81
  -8  -2   7    9.60    0.79
   7   2  -7    5.17    0.63
   7   2  -7    4.33    0.66
   7   2  -7    5.28    0.65
  -7  -2   7    4.67    0.48
  -7  -2   7    5.29    0.50
  -7  -2   7    5.37    0.62
   6   2  -7    3.55    0.52
   6   2  -7    3.92    0.53
   6   2  -7    4.47    0.73
   6   2  -7    4.31    0.62
  -6  -2   7    5.05    0.44
  -6  -2   7    4.29    0.43
  -6  -2   7    4.26    0.60
   5   2  -7    9.39    0.90
   5   2  -7    9.15    0.91
   5   2  -7    9.42    0.85
   5   2  -7    9.65    0.94
  -5  -2   7    8.44    0.79
  -5  -2   7    9.58    0.85
  -5  -2   7   10.79    0.76
   4   2  -7    3.76    0.40
   4   2  -7    2.88    0.49
   4   2  -7    3.53    0.44
   4   2  -7    3.30    0.45
  -4  -2   7    2.94    0.38
  -4  -2   7    4.12    0.35
  -4  -2   7    4.15    0.37
  -4  -2   7    3.56    0.42
   3   2  -7   35.29    2.59
   3   2  -7   33.66    2.81
   3   2  -7   33.97    2.41
  -3  -2   7   32.14    2.36
  -3  -2   7   34.67    2.77
  -3  -2   7   35.95    2.73
  -3  -2   7   34.71    2.49
   2   2  -7    2.24    0.24
   2   2  -7    1.81    0.29
   2   2  -7    1.93    0.27
   2   2  -7    1.49    0.25
   2   2  -7    2.16    0.34
  -2  -2   7    1.67    0.25
  -2  -2   7    2.39    0.35
  -2  -2   7    2.25    0.24
  -2  -2   7    1.74    0.19
   1   2  -7    7.51    0.63
   1   2  -7    6.96    0.67
  -1  -2   7    8.18    0.53
  -1  -2   7    7.67    0.62
  -1  -2   7    6.55    0.56
  -1  -2   7    6.30    0.68
   0   2  -7   43.82    3.68
   0   2  -7   44.08    3.27
   0   2  -7   43.63    3.07
   0  -2   7   47.25    3.65
   0  -2   7   44.54    2.89
   0  -2   7   54.07    3.12
  -1   2  -7    5.58    0.43
  -1   2  -7    5.28    0.49
  -1   2  -7    5.57    0.41
  -1   2  -7    5.97    0.46
   1  -2   7    5.70    0.47
   1  -2   7    5.58    0.45
   1  -2   7    5.95    0.50
   1  -2   7    5.32    0.50
  -2   2  -7   23.40    1.89
  -2   2  -7   21.97    1.67
  -2   2  -7   23.87    1.54
  -2   2  -7   26.39    1.58
   2  -2   7   22.24    1.56
   2  -2   7   22.69    1.91
   2  -2   7   25.69    1.75
   2  -2   7   20.77    1.65
  -3   2  -7    2.13    0.27
  -3   2  -7    3.18    0.35
  -3   2  -7    2.54    0.24
  -3   2  -7    2.93    0.24
   3  -2   7    2.93    0.38
   3  -2   7    2.45    0.35
   3  -2   7    2.29    0.29
  -4   2  -7    7.73    0.64
  -4   2  -7    9.71    0.75
  -4   2  -7    7.79    0.63
  -4   2  -7    8.45    0.67
   4  -2   7    7.29    0.72
   4  -2   7    8.07    0.76
   4  -2   7    8.16    0.76
   4  -2   7    8.58    0.62
  -5   2  -7   16.44    1.21
  -5   2  -7   17.72    1.19
  -5   2  -7   17.33    1.20
   5  -2   7   14.27    1.38
   5  -2   7   14.86    1.30
   5  -2   7   17.27    1.08
   5  -2   7   16.32    1.36
  -6   2  -7    2.82    0.39
  -6   2  -7    2.15    0.32
   6  -2   7    2.87    0.49
   6  -2   7    2.35    0.35
   6  -2   7    1.41    0.36
   6  -2   7    2.21    0.42
  -7   2  -7    9.25    0.77
  -7   2  -7    9.20    0.78
   7  -2   7    9.54    0.91
   7  -2   7    6.48    0.96
   7  -2   7   10.67    0.97
  -8   2  -7   10.44    0.91
  -8   2  -7   11.34    0.98
   8  -2   7   10.42    1.09
   8  -2   7   11.73    1.16
  -9   2  -7   -0.24    0.34
   9  -2   7    0.20    0.31
 -10   2  -7    0.54    0.42
  10  -2   7   -0.06    0.28
 -11   2  -7    7.42    0.93
  11  -2   7    4.58    0.91
  11   1  -7    0.39    0.34
 -11  -1   7   -0.10    0.18
 -11  -1   7    0.21    0.20
  10   1  -7   -0.15    0.25
 -10  -1   7    0.28    0.14
 -10  -1   7    0.16    0.19
 -10  -1   7    0.23    0.17
   9   1  -7   -0.21    0.20
  -9  -1   7   -0.01    0.09
  -9  -1   7    0.00    0.12
   8   1  -7    0.10    0.20
   8   1  -7    0.03    0.19
   8   1  -7    0.08    0.15
  -8  -1   7    0.20    0.11
  -8  -1   7    0.35    0.16
   7   1  -7    0.19    0.16
   7   1  -7   -0.06    0.17
   7   1  -7   -0.03    0.22
   7   1  -7    0.09    0.18
  -7  -1   7    0.23    0.10
  -7  -1   7    0.13    0.08
  -7  -1   7    0.13    0.10
  -7  -1   7    0.20    0.16
   6   1  -7    0.26    0.18
   6   1  -7    0.16    0.14
   6   1  -7    0.42    0.24
   6   1  -7    0.26    0.18
  -6  -1   7    0.12    0.09
  -6  -1   7    0.29    0.18
  -6  -1   7    0.28    0.09
  -6  -1   7    0.21    0.12
   5   1  -7    6.21    0.80
   5   1  -7    5.55    0.65
   5   1  -7    6.20    0.62
   5   1  -7    5.87    0.60
  -5  -1   7    5.88    0.51
  -5  -1   7    6.13    0.51
  -5  -1   7    5.60    0.59
  -5  -1   7    6.25    0.53
   4   1  -7    2.50    0.37
   4   1  -7    2.50    0.42
   4   1  -7    2.26    0.31
   4   1  -7    2.47    0.34
  -4  -1   7    2.76    0.27
  -4  -1   7    2.19    0.34
  -4  -1   7    2.67    0.25
  -4  -1   7    2.61    0.26
   3   1  -7    8.84    0.75
   3   1  -7    9.38    0.84
   3   1  -7    7.68    0.82
   3   1  -7   10.14    0.86
  -3  -1   7   11.43    0.73
  -3  -1   7    8.90    0.77
  -3  -1   7    9.93    0.79
   2   1  -7   99.10    6.93
   2   1  -7   95.03    6.54
   2   1  -7   93.24    7.74
  -2  -1   7  103.18    6.88
  -2  -1   7  106.96    6.54
  -2  -1   7  102.53    7.59
  -2  -1   7  101.04    6.88
  -2  -1   7   89.71    7.71
   1   1  -7    5.27    0.44
   1   1  -7    4.96    0.44
   1   1  -7    4.75    0.44
  -1  -1   7    4.56    0.45
  -1  -1   7    3.65    0.39
  -1  -1   7    5.96    0.43
  -1  -1   7    5.32    0.43
   0   1  -7   16.12    1.54
   0   1  -7   18.18    1.29
   0   1  -7   18.91    1.38
   0   1  -7   20.63    1.54
   0   1  -7   20.15    1.59
   0  -1   7   20.58    1.34
   0  -1   7   19.70    1.54
  -1   1  -7   32.27    2.12
  -1   1  -7   30.81    2.24
  -1   1  -7   29.97    2.53
   1  -1   7   34.67    2.19
   1  -1   7   33.76    2.30
   1  -1   7   30.82    2.55
  -2   1  -7   66.86    4.40
  -2   1  -7   73.58    6.09
  -2   1  -7   67.62    5.23
  -2   1  -7   65.72    4.63
   2  -1   7   68.70    4.69
   2  -1   7   65.46    4.47
   2  -1   7   61.76    4.11
   2  -1   7   62.52    5.27
  -3   1  -7   51.07    4.30
  -3   1  -7   45.33    3.12
  -3   1  -7   48.26    2.92
  -3   1  -7   45.44    3.26
   3  -1   7   50.29    3.36
   3  -1   7   45.75    3.20
   3  -1   7   47.37    3.75
   3  -1   7   45.85    2.94
   3  -1   7   39.99    4.31
  -4   1  -7    3.21    0.31
  -4   1  -7    3.22    0.32
  -4   1  -7    3.25    0.31
   4  -1   7    3.48    0.44
   4  -1   7    3.17    0.38
   4  -1   7    3.30    0.46
   4  -1   7    3.47    0.34
   4  -1   7    2.97    0.39
  -5   1  -7    1.17    0.22
  -5   1  -7    1.33    0.22
  -5   1  -7    1.19    0.21
   5  -1   7    1.29    0.30
   5  -1   7    0.95    0.25
   5  -1   7    1.54    0.26
   5  -1   7    1.33    0.31
   5  -1   7    1.00    0.25
   5  -1   7    0.78    0.18
  -6   1  -7    2.61    0.38
  -6   1  -7    3.48    0.35
  -6   1  -7    2.99    0.35
   6  -1   7    3.21    0.53
   6  -1   7    3.36    0.50
   6  -1   7    3.66    0.58
   6  -1   7    2.59    0.36
   6  -1   7    3.18    0.46
  -7   1  -7    0.07    0.12
  -7   1  -7    0.09    0.12
  -7   1  -7    0.21    0.26
   7  -1   7    0.09    0.12
   7  -1   7    0.12    0.19
   7  -1   7    0.01    0.13
   7  -1   7    0.00    0.17
  -8   1  -7   14.70    1.20
   8  -1   7   14.64    1.37
   8  -1   7   14.13    1.34
   8  -1   7   14.30    1.54
  -9   1  -7    1.22    0.36
  -9   1  -7    0.76    0.29
   9  -1   7    0.85    0.42
   9  -1   7    0.86    0.29
 -10   1  -7    0.80    0.29
  10  -1   7    1.27    0.48
 -11   1  -7    0.10    0.20
  11  -1   7   -0.17    0.31
  11   0  -7    0.00    0.27
 -11   0   7   -0.02    0.12
  10   0  -7    0.14    0.26
 -10   0   7   -0.05    0.12
   9   0  -7   -0.15    0.17
   9   0  -7   -0.19    0.18
  -9   0   7   -0.09    0.12
  -9   0   7    0.07    0.13
   8   0  -7    0.08    0.20
   8   0  -7    0.06    0.22
   8   0  -7    0.10    0.29
  -8   0   7   -0.06    0.11
  -8   0   7    0.45    0.16
  -8   0   7    0.18    0.14
   7   0  -7    0.93    0.32
   7   0  -7    0.83    0.18
   7   0  -7    0.94    0.26
   7   0  -7    1.18    0.37
  -7   0   7    0.31    0.15
  -7   0   7    0.58    0.17
   6   0  -7    0.01    0.14
   6   0  -7    0.03    0.13
   6   0  -7    0.00    0.17
   6   0  -7   -0.03    0.06
  -6   0   7    0.12    0.09
  -6   0   7    0.03    0.12
  -6   0   7    0.11    0.10
  -6   0   7   -0.01    0.10
   5   0  -7   -0.06    0.08
   5   0  -7    0.04    0.14
   5   0  -7    0.03    0.11
   5   0  -7    0.04    0.06
  -5   0   7    0.04    0.11
  -5   0   7    0.00    0.06
  -5   0   7    0.01    0.08
   4   0  -7    0.03    0.09
   4   0  -7   -0.03    0.04
   4   0  -7   -0.06    0.10
   4   0  -7    0.01    0.09
  -4   0   7    0.04    0.06
  -4   0   7    0.10    0.09
  -4   0   7    0.07    0.10
   3   0  -7   -0.01    0.05
   3   0  -7    0.10    0.10
   3   0  -7    0.05    0.08
   3   0  -7    0.03    0.03
  -3   0   7    0.06    0.05
  -3   0   7   -0.02    0.06
  -3   0   7    0.25    0.08
   2   0  -7    0.15    0.05
   2   0  -7    0.13    0.07
   2   0  -7    0.21    0.11
   2   0  -7    0.11    0.09
  -2   0   7    0.43    0.08
  -2   0   7    0.17    0.09
  -2   0   7    0.17    0.07
   1   0  -7    0.04    0.03
   1   0  -7    0.01    0.04
   1   0  -7    0.04    0.06
  -1   0   7    0.05    0.05
  -1   0   7    0.10    0.06
  -1   0   7    0.04    0.03
  -1   0   7    0.07    0.03
   0   0  -7    0.01    0.03
   0   0  -7   -0.02    0.04
   0   0  -7   -0.19    0.06
   0   0  -7    0.02    0.06
   0   0  -7    0.05    0.03
   0   0   7   -0.01    0.05
   0   0   7    0.02    0.06
   0   0   7    0.02    0.03
  -1   0  -7    0.03    0.06
  -1   0  -7    0.00    0.02
  -1   0  -7    0.04    0.04
  -1   0  -7    0.02    0.03
  -1   0  -7    0.01    0.04
   1   0   7    0.05    0.05
   1   0   7   -0.03    0.03
   1   0   7    0.00    0.02
   1   0   7    0.03    0.04
  -2   0  -7   -0.06    0.04
  -2   0  -7    0.09    0.08
  -2   0  -7   -0.02    0.04
   2   0   7   -0.02    0.05
   2   0   7   -0.05    0.03
   2   0   7   -0.05    0.04
   2   0   7    0.00    0.06
   2   0   7   -0.03    0.04
  -3   0  -7   -0.06    0.04
  -3   0  -7    0.01    0.05
  -3   0  -7   -0.02    0.03
  -3   0  -7   -0.03    0.09
   3   0   7   -0.01    0.06
   3   0   7   -0.04    0.05
   3   0   7   -0.06    0.04
   3   0   7    0.01    0.04
   3   0   7    0.00    0.05
  -4   0  -7   -0.01    0.04
  -4   0  -7    0.00    0.07
  -4   0  -7    0.08    0.08
  -4   0  -7    0.14    0.12
   4   0   7    0.12    0.12
   4   0   7    0.03    0.07
   4   0   7    0.05    0.08
   4   0   7    0.07    0.08
   4   0   7    0.03    0.05
  -5   0  -7    0.00    0.05
  -5   0  -7    0.09    0.15
  -5   0  -7    0.01    0.08
  -5   0  -7   -0.05    0.06
   5   0   7   -0.01    0.09
   5   0   7   -0.05    0.09
   5   0   7    0.02    0.07
   5   0   7    0.07    0.07
   5   0   7    0.02    0.06
   5   0   7    0.05    0.08
  -6   0  -7   -0.01    0.15
  -6   0  -7   -0.02    0.06
  -6   0  -7    0.11    0.12
  -6   0  -7    0.11    0.11
   6   0   7    0.09    0.09
   6   0   7    0.08    0.13
   6   0   7    0.04    0.12
   6   0   7    0.09    0.10
   6   0   7    0.07    0.10
  -7   0  -7    0.52    0.19
  -7   0  -7    0.50    0.19
  -7   0  -7    0.24    0.19
   7   0   7    0.89    0.27
   7   0   7    0.92    0.29
   7   0   7    0.49    0.20
  -8   0  -7    0.01    0.11
  -8   0  -7   -0.09    0.12
   8   0   7    0.01    0.11
   8   0   7    0.20    0.21
   8   0   7    0.14    0.18
  -9   0  -7   -0.11    0.12
   9   0   7   -0.01    0.13
   9   0   7   -0.15    0.16
   9   0   7   -0.01    0.27
 -10   0  -7    0.40    0.22
  10   0   7    0.12    0.34
 -11   0  -7    0.06    0.18
  11   0   7    0.08    0.36
  11  -1  -7   -0.10    0.23
 -11   1   7   -0.18    0.18
  10  -1  -7    0.25    0.26
 -10   1   7    0.35    0.26
   9  -1  -7   -0.07    0.24
   9  -1  -7    0.10    0.32
   9  -1  -7   -0.02    0.09
   9  -1  -7   -0.05    0.17
  -9   1   7    0.06    0.13
  -9   1   7   -0.10    0.14
  -9   1   7   -0.09    0.24
   8  -1  -7    0.14    0.25
   8  -1  -7    0.13    0.12
   8  -1  -7    0.48    0.34
   8  -1  -7    0.20    0.18
  -8   1   7    0.46    0.26
  -8   1   7    0.24    0.14
  -8   1   7    0.10    0.14
   7  -1  -7   -0.02    0.18
   7  -1  -7    0.10    0.15
   7  -1  -7    0.03    0.08
   7  -1  -7    0.09    0.23
  -7   1   7    0.24    0.21
  -7   1   7    0.12    0.11
   6  -1  -7    0.31    0.22
   6  -1  -7    0.23    0.16
   6  -1  -7    0.39    0.25
   6  -1  -7    0.21    0.11
  -6   1   7    0.25    0.14
  -6   1   7    0.64    0.24
  -6   1   7    0.11    0.11
   5  -1  -7    5.78    0.72
   5  -1  -7    5.39    0.51
   5  -1  -7    5.81    0.64
  -5   1   7    5.39    0.52
  -5   1   7    5.56    0.50
  -5   1   7    6.32    0.48
   4  -1  -7    2.49    0.47
   4  -1  -7    2.26    0.26
   4  -1  -7    2.67    0.40
  -4   1   7    2.88    0.29
  -4   1   7    2.31    0.27
   3  -1  -7    8.44    0.89
   3  -1  -7    8.74    0.64
   3  -1  -7    9.24    0.77
   3  -1  -7    9.32    0.72
   2  -1  -7   89.62    7.53
   2  -1  -7   91.24    6.16
   2  -1  -7   97.33    6.55
   2  -1  -7   97.30    6.15
   1  -1  -7    5.38    0.38
   1  -1  -7    3.79    0.36
   1  -1  -7    4.85    0.48
   1  -1  -7    4.88    0.36
   0  -1  -7   17.55    1.59
   0  -1  -7   19.68    1.68
   0  -1  -7   19.37    1.42
   0   1   7   21.91    1.58
   0   1   7   22.96    1.87
  -1  -1  -7   29.51    2.29
  -1  -1  -7   37.31    2.63
  -1  -1  -7   29.54    2.16
  -1  -1  -7   34.77    2.54
  -2  -1  -7   64.51    4.69
  -2  -1  -7   64.05    4.66
  -2  -1  -7   64.76    4.41
   2   1   7   71.14    4.67
   2   1   7   67.04    4.04
   2   1   7   68.48    5.22
  -3  -1  -7   50.06    3.75
  -3  -1  -7   46.63    3.16
  -3  -1  -7   46.72    3.35
   3   1   7   46.37    3.22
   3   1   7   48.24    3.35
   3   1   7   47.20    3.75
   3   1   7   44.29    2.88
  -4  -1  -7    3.15    0.32
  -4  -1  -7    3.37    0.36
   4   1   7    3.15    0.44
   4   1   7    3.78    0.40
   4   1   7    2.75    0.35
  -5  -1  -7    0.90    0.19
  -5  -1  -7    0.70    0.10
  -5  -1  -7    0.96    0.09
  -5  -1  -7    0.85    0.20
   5   1   7    1.32    0.28
   5   1   7    0.85    0.14
   5   1   7    0.93    0.25
   5   1   7    0.70    0.21
  -6  -1  -7    2.58    0.21
  -6  -1  -7    2.65    0.40
  -6  -1  -7    3.42    0.35
  -6  -1  -7    2.50    0.25
   6   1   7    2.39    0.39
   6   1   7    3.40    0.52
   6   1   7    3.02    0.30
   6   1   7    3.38    0.55
  -7  -1  -7   -0.08    0.11
  -7  -1  -7    0.02    0.10
   7   1   7    0.17    0.15
   7   1   7    0.02    0.13
   7   1   7    0.30    0.21
  -8  -1  -7   15.40    1.30
  -8  -1  -7   16.53    1.24
   8   1   7   14.18    1.47
   8   1   7   15.14    1.57
   8   1   7   13.06    1.34
  -9  -1  -7    0.93    0.27
   9   1   7    0.75    0.28
   9   1   7    0.92    0.37
 -10  -1  -7    1.05    0.31
  10   1   7    0.75    0.38
 -11  -1  -7   -0.06    0.14
  11  -2  -7    0.26    0.24
 -11   2   7   -0.29    0.33
  10  -2  -7    7.93    1.26
  10  -2  -7    7.13    0.80
  10  -2  -7    8.63    1.40
   9  -2  -7    2.27    0.68
   9  -2  -7    2.44    0.43
   9  -2  -7    2.73    0.47
   9  -2  -7    2.59    0.66
  -9   2   7    2.66    0.54
   8  -2  -7    7.51    1.25
   8  -2  -7    8.24    1.17
   8  -2  -7    9.21    0.95
   8  -2  -7    9.31    0.83
  -8   2   7    9.73    0.79
  -8   2   7    8.44    0.86
   7  -2  -7    5.26    0.82
   7  -2  -7    5.24    0.95
   7  -2  -7    5.43    0.54
   7  -2  -7    5.14    0.59
  -7   2   7    5.52    0.69
  -7   2   7    5.26    0.59
   6  -2  -7    3.84    0.65
   6  -2  -7    3.78    0.40
   6  -2  -7    3.77    0.76
   6  -2  -7    4.62    0.47
  -6   2   7    3.03    0.42
   5  -2  -7    9.95    0.66
   5  -2  -7    7.96    0.90
   5  -2  -7    9.97    1.08
   5  -2  -7    9.95    0.71
   5  -2  -7    9.70    0.91
  -5   2   7    9.61    0.71
   4  -2  -7    3.27    0.47
   4  -2  -7    3.15    0.27
   4  -2  -7    3.80    0.26
   4  -2  -7    3.26    0.60
  -4   2   7    3.04    0.38
  -4   2   7    4.03    0.33
   3  -2  -7   33.00    2.34
   3  -2  -7   33.60    2.39
   3  -2  -7   30.72    2.81
  -3   2   7   32.85    1.86
   2  -2  -7    2.01    0.40
   2  -2  -7    1.79    0.20
   2  -2  -7    1.47    0.18
  -2   2   7    1.92    0.19
   1  -2  -7    7.87    0.51
   1  -2  -7    7.13    0.52
   1  -2  -7    6.36    0.71
  -1   2   7    6.07    0.65
   0  -2  -7   43.86    3.39
   0  -2  -7   44.07    2.86
   0  -2  -7   37.03    2.86
   0  -2  -7   35.43    3.24
   0   2   7   47.03    3.25
  -1  -2  -7    5.04    0.52
  -1  -2  -7    6.27    0.43
  -1  -2  -7    4.84    0.42
  -1  -2  -7    4.42    0.50
   1   2   7    6.33    0.51
  -2  -2  -7   22.48    1.64
  -2  -2  -7   23.64    1.66
  -2  -2  -7   22.42    1.83
  -2  -2  -7   22.02    1.85
  -3  -2  -7    2.84    0.33
  -3  -2  -7    2.67    0.23
  -3  -2  -7    2.58    0.30
  -3  -2  -7    2.61    0.27
  -3  -2  -7    2.38    0.36
  -3  -2  -7    3.51    0.27
   3   2   7    2.76    0.27
  -4  -2  -7    9.47    0.68
  -4  -2  -7    8.76    0.71
  -4  -2  -7    8.60    0.75
  -4  -2  -7    8.46    0.64
   4   2   7    7.57    0.73
   4   2   7    8.27    0.78
  -5  -2  -7   17.24    1.30
  -5  -2  -7   15.39    1.15
   5   2   7   15.24    1.27
   5   2   7   15.16    0.88
   5   2   7   16.98    1.43
  -6  -2  -7    2.46    0.32
  -6  -2  -7    2.27    0.40
   6   2   7    2.14    0.41
  -7  -2  -7    9.91    0.92
  -7  -2  -7    9.92    0.80
   7   2   7    8.74    1.00
  -8  -2  -7   10.49    0.90
  -8  -2  -7   10.15    1.02
   8   2   7   11.79    1.19
  -9  -2  -7    0.08    0.13
  -9  -2  -7    0.08    0.21
   9   2   7   -0.14    0.18
 -10  -2  -7    0.59    0.23
  10   2   7    0.58    0.34
 -11  -2  -7    4.22    0.60
  11   2   7    4.38    0.85
  11  -3  -7    0.04    0.37
  11  -3  -7    0.18    0.19
  11  -3  -7   -0.36    0.38
 -11   3   7   -0.50    0.43
  10  -3  -7    0.16    0.32
  10  -3  -7    0.62    0.47
  10  -3  -7    0.58    0.23
 -10   3   7    0.72    0.46
   9  -3  -7    1.70    0.64
   9  -3  -7    1.20    0.28
   9  -3  -7    1.48    0.49
  -9   3   7    3.27    0.57
   8  -3  -7    2.00    0.64
   8  -3  -7    2.12    0.55
   8  -3  -7    2.12    0.31
  -8   3   7    2.46    0.50
   7  -3  -7    0.09    0.24
   7  -3  -7   -0.06    0.07
   7  -3  -7    0.21    0.29
  -7   3   7    0.32    0.26
  -7   3   7    0.28    0.21
   6  -3  -7    0.02    0.04
   6  -3  -7    0.01    0.18
   6  -3  -7    0.03    0.03
   6  -3  -7    0.01    0.19
  -6   3   7   -0.04    0.13
  -6   3   7    0.19    0.17
  -6   3   7   -0.14    0.12
   5  -3  -7    3.49    0.55
   5  -3  -7    3.23    0.67
  -5   3   7    3.41    0.33
  -5   3   7    3.54    0.45
  -5   3   7    3.86    0.54
   4  -3  -7    2.20    0.27
   4  -3  -7    3.05    0.44
   4  -3  -7    2.56    0.55
  -4   3   7    2.20    0.33
  -4   3   7    2.46    0.40
   3  -3  -7    0.60    0.25
   3  -3  -7    0.66    0.13
   3  -3  -7    0.97    0.19
  -3   3   7    0.91    0.24
  -3   3   7    0.49    0.17
   2  -3  -7    0.33    0.09
   2  -3  -7    0.37    0.07
   2  -3  -7    0.26    0.18
  -2   3   7    0.34    0.12
  -2   3   7    0.30    0.14
   1  -3  -7    1.70    0.36
  -1   3   7    1.45    0.22
  -1   3   7    1.75    0.27
  -1   3   7    1.18    0.27
   0  -3  -7    0.02    0.09
   0   3   7   -0.01    0.05
   0   3   7   -0.05    0.06
   0   3   7    0.00    0.07
  -1  -3  -7    1.66    0.32
  -1  -3  -7    1.61    0.16
  -1  -3  -7    1.73    0.16
  -1  -3  -7    1.27    0.28
   1   3   7    1.99    0.30
   1   3   7    1.46    0.21
  -2  -3  -7   28.39    2.02
  -2  -3  -7   27.43    2.30
  -2  -3  -7   29.11    2.00
  -2  -3  -7   26.38    2.28
   2   3   7   27.11    1.75
  -3  -3  -7    5.54    0.51
  -3  -3  -7    5.53    0.52
  -4  -3  -7    1.53    0.29
  -4  -3  -7    1.90    0.16
  -4  -3  -7    1.60    0.17
   4   3   7    1.36    0.23
  -5  -3  -7    0.93    0.15
  -5  -3  -7    0.95    0.24
   5   3   7    0.56    0.19
  -6  -3  -7    0.09    0.08
  -6  -3  -7    0.14    0.16
   6   3   7    0.06    0.13
  -7  -3  -7    0.97    0.30
  -7  -3  -7    0.79    0.17
  -7  -3  -7    1.15    0.21
   7   3   7    1.06    0.33
  -8  -3  -7    0.57    0.25
  -8  -3  -7    0.91    0.20
  -8  -3  -7    0.62    0.19
   8   3   7    0.37    0.26
  -9  -3  -7   -0.04    0.19
  -9  -3  -7    0.02    0.12
  -9  -3  -7    0.08    0.11
   9   3   7   -0.08    0.18
 -10  -3  -7    1.91    0.34
 -10  -3  -7    1.78    0.36
  10   3   7    2.03    0.62
  10  -4  -7    0.18    0.43
  10  -4  -7    0.09    0.39
 -10   4   7    0.54    0.43
   9  -4  -7    6.26    1.25
   9  -4  -7    6.88    1.10
   8  -4  -7    0.60    0.37
   8  -4  -7    1.50    0.58
   7  -4  -7    0.36    0.37
   7  -4  -7   -0.06    0.24
  -7   4   7    0.62    0.24
  -7   4   7    0.15    0.19
   6  -4  -7   10.11    1.33
   6  -4  -7   11.27    1.09
  -6   4   7   11.45    0.96
  -6   4   7   11.65    1.05
   5  -4  -7    0.39    0.29
   5  -4  -7    0.05    0.14
  -5   4   7    0.28    0.17
  -5   4   7    0.24    0.17
   4  -4  -7   18.50    1.47
   4  -4  -7   19.17    1.88
   4  -4  -7   18.67    1.39
  -4   4   7   19.05    1.24
  -4   4   7   17.38    1.40
   3  -4  -7   18.78    1.37
   3  -4  -7   18.21    1.84
   3  -4  -7   18.76    1.43
  -3   4   7   21.57    1.25
  -3   4   7   18.06    1.40
   2  -4  -7   15.32    1.49
   2  -4  -7   14.03    1.06
   2  -4  -7   15.93    1.04
  -2   4   7   11.89    1.35
  -2   4   7   15.54    1.14
  -2   4   7   14.61    0.97
   1  -4  -7    7.95    0.90
  -1   4   7    7.71    0.59
  -1   4   7    8.49    0.87
  -1   4   7    7.77    0.67
   0  -4  -7    0.01    0.13
   0   4   7    0.06    0.12
   0   4   7    0.13    0.09
   0   4   7    0.07    0.09
  -1  -4  -7    0.31    0.17
  -1  -4  -7    0.27    0.07
  -1  -4  -7    0.23    0.07
   1   4   7    0.34    0.15
   1   4   7    0.26    0.10
   1   4   7    0.27    0.11
  -2  -4  -7    3.31    0.37
  -2  -4  -7    3.87    0.46
  -2  -4  -7    3.65    0.35
   2   4   7    4.56    0.48
   2   4   7    3.84    0.30
   2   4   7    3.86    0.33
  -3  -4  -7    0.28    0.14
  -3  -4  -7    0.09    0.10
  -3  -4  -7    0.30    0.12
   3   4   7    0.14    0.06
   3   4   7    0.30    0.07
  -4  -4  -7    1.86    0.32
  -5  -4  -7    3.99    0.54
   5   4   7    3.99    0.47
  -6  -4  -7    0.83    0.27
  -6  -4  -7    0.57    0.12
   6   4   7    0.65    0.25
  -7  -4  -7    2.78    0.50
  -7  -4  -7    2.96    0.30
   7   4   7    2.78    0.57
  -8  -4  -7    0.38    0.15
  -8  -4  -7    0.35    0.23
   8   4   7    0.07    0.20
  -9  -4  -7    0.79    0.21
  -9  -4  -7    0.57    0.28
   9   4   7    0.63    0.38
 -10  -4  -7    0.21    0.17
 -10  -4  -7   -0.06    0.23
  10   4   7   -0.06    0.26
  10  -5  -7    1.29    0.53
  10  -5  -7    1.14    0.64
 -10   5   7    2.07    0.57
   9  -5  -7   -0.07    0.34
   9  -5  -7   -0.02    0.30
  -9   5   7    0.89    0.41
   8  -5  -7    0.48    0.43
   8  -5  -7    0.11    0.29
  -8   5   7    0.66    0.30
   7  -5  -7    0.44    0.37
   7  -5  -7    1.04    0.39
  -7   5   7    1.00    0.21
   6  -5  -7    0.66    0.29
   6  -5  -7    0.68    0.38
  -6   5   7    0.95    0.32
   5  -5  -7    2.15    0.40
   5  -5  -7    1.55    0.55
  -5   5   7    1.61    0.38
   4  -5  -7    1.15    0.44
   4  -5  -7    1.02    0.26
  -4   5   7    1.23    0.32
  -4   5   7    1.25    0.30
   3  -5  -7    1.16    0.23
   3  -5  -7    1.46    0.46
   3  -5  -7    1.45    0.17
  -3   5   7    1.50    0.36
  -3   5   7    1.31    0.29
  -3   5   7    0.96    0.33
   2  -5  -7    0.00    0.06
   2  -5  -7    0.01    0.17
   2  -5  -7    0.06    0.03
  -2   5   7   -0.02    0.09
  -2   5   7    0.06    0.15
  -2   5   7    0.03    0.11
   1  -5  -7    0.24    0.21
  -1   5   7    0.26    0.20
  -1   5   7    0.25    0.15
  -1   5   7    0.18    0.12
   0  -5  -7    0.57    0.28
   0   5   7    0.35    0.16
   0   5   7    0.41    0.21
   0   5   7    0.42    0.16
  -1  -5  -7    3.87    0.61
  -1  -5  -7    2.94    0.31
  -1  -5  -7    3.57    0.28
   1   5   7    3.16    0.39
   1   5   7    2.86    0.34
   1   5   7    3.33    0.53
  -2  -5  -7   11.85    1.05
  -2  -5  -7   13.30    1.01
  -2  -5  -7   13.15    1.26
   2   5   7   14.80    1.27
   2   5   7   14.36    0.95
   2   5   7   12.70    0.82
  -3  -5  -7    0.90    0.21
  -4  -5  -7    2.07    0.36
  -5  -5  -7    0.27    0.17
   5   5   7    0.35    0.15
  -6  -5  -7   -0.02    0.13
   6   5   7    0.01    0.13
  -7  -5  -7    6.23    0.73
   7   5   7    6.74    0.82
  -8  -5  -7    2.11    0.49
   8   5   7    1.99    0.52
  -9  -5  -7    0.17    0.22
   9   5   7   -0.25    0.22
   9  -6  -7    0.45    0.35
  -9   6   7    1.67    0.45
   8  -6  -7    0.37    0.32
   8  -6  -7    0.31    0.45
   7  -6  -7    0.50    0.46
   7  -6  -7    0.59    0.31
   6  -6  -7    0.36    0.39
   6  -6  -7    0.43    0.25
   5  -6  -7    0.10    0.25
   5  -6  -7    0.01    0.16
  -5   6   7   -0.10    0.16
   4  -6  -7    2.94    0.76
   4  -6  -7    4.42    0.54
  -4   6   7    1.96    0.55
  -4   6   7    3.27    0.56
   3  -6  -7    4.74    0.45
   3  -6  -7    3.19    0.80
  -3   6   7    3.74    0.73
  -3   6   7    3.84    0.59
   2  -6  -7    2.22    0.61
   2  -6  -7    1.99    0.24
   2  -6  -7    2.25    0.18
  -2   6   7    1.67    0.39
  -2   6   7    1.56    0.46
  -2   6   7    2.04    0.36
   1  -6  -7    0.13    0.23
   1  -6  -7    0.14    0.06
   1  -6  -7    0.03    0.05
  -1   6   7   -0.02    0.10
  -1   6   7    0.00    0.14
  -1   6   7    0.04    0.11
   0  -6  -7    0.45    0.11
   0  -6  -7    0.12    0.23
   0  -6  -7    0.10    0.05
   0   6   7    0.19    0.20
   0   6   7    0.50    0.18
   0   6   7    0.26    0.14
  -1  -6  -7    7.63    0.67
  -1  -6  -7    8.08    0.63
   1   6   7    7.97    0.69
   1   6   7   10.56    0.99
   1   6   7    8.48    0.62
  -2  -6  -7   19.33    1.52
   2   6   7   22.96    1.90
  -3  -6  -7    0.48    0.17
  -4  -6  -7   -0.03    0.12
  -5  -6  -7    1.14    0.30
  -6  -6  -7   -0.01    0.15
   6   6   7    0.07    0.17
  -7  -6  -7    2.30    0.47
   7   6   7    2.28    0.52
  -8  -6  -7    0.32    0.25
   8   6   7    0.09    0.24
   7  -7  -7    0.54    0.29
   6  -7  -7    1.01    0.33
   6  -7  -7    0.70    0.47
   5  -7  -7    0.96    0.49
   5  -7  -7    1.51    0.37
   4  -7  -7    5.03    0.55
   4  -7  -7    5.63    1.09
   3  -7  -7    0.40    0.17
   3  -7  -7    0.17    0.29
  -3   7   7    0.30    0.21
   2  -7  -7    2.34    0.25
   2  -7  -7    1.65    0.57
  -2   7   7    1.83    0.52
  -2   7   7    2.06    0.43
   1  -7  -7    2.33    0.24
  -1   7   7    2.43    0.58
  -1   7   7    2.68    0.46
   0  -7  -7    0.05    0.08
   0   7   7    0.10    0.14
   0   7   7    0.14    0.20
  -1  -7  -7    0.08    0.07
   1   7   7   -0.14    0.12
  -2  -7  -7    1.05    0.20
  -3  -7  -7   -0.03    0.10
  -4  -7  -7    0.22    0.15
  -5  -7  -7    0.78    0.27
  -6  -7  -7    0.33    0.22
  -7  -7  -7    0.46    0.28
   7   7   7    0.81    0.36
   6  -8  -7    1.72    0.43
   5  -8  -7   -0.12    0.15
   4  -8  -7    2.24    0.39
   3  -8  -7    2.05    0.33
   2  -8  -7    0.63    0.17
   1  -8  -7    0.73    0.14
  -1   8   7    0.37    0.23
   0  -8  -7    0.46    0.12
  -1  -8  -7    2.70    0.30
  -2  -8  -7    0.25    0.14
  -3  -8  -7    2.92    0.42
  -4  -8  -7    1.94    0.37
  -5  -8  -7    0.09    0.17
   3  -9  -7    1.91    0.33
   2  -9  -7    1.06    0.22
   1  -9  -7    0.17    0.12
   0  -9  -7    0.08    0.12
   0  -9  -7    0.88    0.17
  -1  -9  -7    0.84    0.20
  -2  -9  -7    0.25    0.16
   3   9  -8    1.19    0.39
  -3  -9   8    1.43    0.36
   2   9  -8    3.19    0.61
  -1  -9   8   -0.04    0.23
   0  -9   8    0.52    0.30
   1  -9   8    1.05    0.33
   2  -9   8    0.47    0.26
   6   8  -8    0.19    0.29
  -6  -8   8   -0.06    0.18
   5   8  -8    0.93    0.36
  -5  -8   8    0.76    0.28
   4   8  -8    0.30    0.27
  -4  -8   8    0.69    0.24
   3   8  -8    3.26    0.58
  -3  -8   8    2.83    0.49
   2   8  -8    0.81    0.29
  -2  -8   8    0.10    0.21
   1   8  -8    0.66    0.25
  -1  -8   8    0.37    0.25
   0   8  -8    1.69    0.38
   0  -8   8    3.45    0.50
  -1   8  -8    4.99    0.59
  -2   8  -8    0.06    0.13
   2  -8   8    0.21    0.21
  -3   8  -8    1.84    0.33
   3  -8   8    1.24    0.38
  -4   8  -8    2.13    0.38
   4  -8   8    2.73    0.53
  -5   8  -8    0.05    0.17
   5  -8   8    0.10    0.23
   7   7  -8    0.44    0.32
  -7  -7   8    0.17    0.22
   6   7  -8    0.01    0.21
  -6  -7   8    0.09    0.17
   5   7  -8    2.58    0.55
  -5  -7   8    1.54    0.37
   4   7  -8    0.78    0.30
  -4  -7   8    0.98    0.28
   3   7  -8   -0.01    0.14
  -3  -7   8    0.23    0.22
  -3  -7   8    0.17    0.14
   2   7  -8    2.05    0.39
  -2  -7   8    1.14    0.31
  -1  -7   8    2.18    0.40
   0   7  -8    0.07    0.12
   0   7  -8    0.23    0.14
   0  -7   8    0.02    0.15
  -1   7  -8    2.75    0.41
  -1   7  -8    2.03    0.36
   1  -7   8    2.56    0.46
  -2   7  -8    1.99    0.33
   2  -7   8    1.38    0.35
  -3   7  -8    0.19    0.13
   3  -7   8    0.19    0.18
  -4   7  -8    1.03    0.24
   4  -7   8    0.99    0.35
  -5   7  -8    0.11    0.13
   5  -7   8    0.11    0.19
  -6   7  -8    0.86    0.25
   6  -7   8    0.92    0.39
  -7   7  -8    2.10    0.39
   7  -7   8    3.05    0.62
   9   6  -8    1.06    0.45
  -9  -6   8    0.71    0.36
  -9  -6   8    1.07    0.28
   8   6  -8    0.01    0.24
  -8  -6   8    0.19    0.24
  -8  -6   8    0.36    0.18
   7   6  -8    0.90    0.36
  -7  -6   8    0.56    0.26
  -7  -6   8    0.98    0.23
   6   6  -8   -0.03    0.18
  -6  -6   8   -0.01    0.10
  -6  -6   8   -0.01    0.13
   5   6  -8    0.23    0.20
  -5  -6   8    0.36    0.19
  -5  -6   8    0.30    0.12
   4   6  -8   -0.03    0.15
   4   6  -8    0.03    0.14
  -4  -6   8    0.14    0.09
  -4  -6   8   -0.02    0.11
   3   6  -8    3.94    0.53
   3   6  -8    4.45    0.71
  -3  -6   8    3.80    0.45
  -3  -6   8    3.71    0.32
  -3  -6   8    4.66    0.58
   2   6  -8    2.19    0.50
   2   6  -8    2.13    0.40
  -2  -6   8    2.24    0.41
   1   6  -8    2.38    0.54
   1   6  -8    1.91    0.35
   0   6  -8    0.34    0.16
   0   6  -8    0.06    0.19
   0   6  -8    0.18    0.12
   0  -6   8   -0.16    0.09
  -1   6  -8    6.34    0.96
  -1   6  -8    5.62    0.53
  -1   6  -8    4.27    0.50
   1  -6   8    4.52    0.54
  -2   6  -8    0.29    0.26
  -2   6  -8    0.62    0.21
  -2   6  -8    0.36    0.13
   2  -6   8    0.38    0.18
  -3   6  -8    7.54    0.71
  -3   6  -8    6.27    1.10
  -3   6  -8    7.06    0.72
   3  -6   8    8.23    0.77
  -4   6  -8    2.72    0.47
  -4   6  -8    2.32    0.32
   4  -6   8    2.88    0.49
  -5   6  -8    1.19    0.26
   5  -6   8    1.37    0.36
  -6   6  -8    0.17    0.15
   6  -6   8    0.11    0.08
   6  -6   8    0.33    0.25
  -7   6  -8    0.48    0.22
   7  -6   8    0.55    0.14
   7  -6   8    0.62    0.35
  -8   6  -8    1.42    0.42
  -8   6  -8    0.53    0.31
   8  -6   8    0.38    0.33
   8  -6   8    0.46    0.15
   9   5  -8    3.38    0.69
  -9  -5   8    1.89    0.41
   8   5  -8    0.59    0.33
  -8  -5   8    0.21    0.15
  -8  -5   8    0.21    0.22
   7   5  -8   -0.11    0.17
  -7  -5   8    0.06    0.18
  -7  -5   8   -0.06    0.09
   6   5  -8    1.26    0.36
  -6  -5   8    0.95    0.29
  -6  -5   8    0.81    0.22
   5   5  -8    5.46    0.69
  -5  -5   8    5.39    0.59
  -5  -5   8    5.44    0.52
   4   5  -8    0.34    0.20
   4   5  -8    0.65    0.20
  -4  -5   8    0.56    0.20
  -4  -5   8    0.55    0.15
   3   5  -8    1.40    0.31
   3   5  -8    1.73    0.30
   3   5  -8    0.90    0.29
  -3  -5   8    1.23    0.20
  -3  -5   8    1.20    0.25
  -3  -5   8    1.31    0.31
   2   5  -8    5.29    0.68
   2   5  -8    5.06    0.58
  -2  -5   8    5.12    0.45
  -2  -5   8    5.87    0.57
   1   5  -8    0.01    0.08
   1   5  -8    0.07    0.11
   1   5  -8    0.13    0.17
  -1  -5   8    0.06    0.10
  -1  -5   8    0.05    0.07
  -1  -5   8   -0.10    0.14
   0   5  -8    0.36    0.15
   0   5  -8    0.37    0.23
   0   5  -8    0.41    0.15
   0  -5   8    0.37    0.12
   0  -5   8    0.45    0.12
   0  -5   8    0.48    0.18
  -1   5  -8   22.46    2.18
  -1   5  -8   23.63    1.64
  -1   5  -8   27.97    1.98
   1  -5   8   22.85    1.65
   1  -5   8   21.80    1.64
   1  -5   8   22.51    1.82
  -2   5  -8   15.51    1.25
  -2   5  -8   15.07    1.12
  -2   5  -8   11.58    1.44
   2  -5   8   14.67    1.08
   2  -5   8   15.70    1.22
   2  -5   8   13.64    1.04
  -3   5  -8    3.92    0.52
  -3   5  -8    4.28    0.44
   3  -5   8    4.86    0.51
   3  -5   8    3.59    0.41
  -4   5  -8    0.09    0.10
  -4   5  -8    0.03    0.14
   4  -5   8    0.04    0.14
   4  -5   8    0.01    0.11
  -5   5  -8    1.64    0.29
  -5   5  -8    1.53    0.36
   5  -5   8    1.48    0.30
   5  -5   8    1.93    0.42
  -6   5  -8    1.90    0.34
  -6   5  -8    2.43    0.45
   6  -5   8    2.51    0.50
   6  -5   8    1.92    0.36
  -7   5  -8    4.24    0.52
   7  -5   8    4.22    0.73
   7  -5   8    3.11    0.51
   8  -5   8    3.69    0.59
   8  -5   8    4.54    0.79
  -9   5  -8    0.36    0.37
   9  -5   8   -0.07    0.28
   9  -5   8   -0.13    0.19
  10   4  -8   -0.10    0.21
 -10  -4   8   -0.12    0.15
   9   4  -8    0.87    0.38
  -9  -4   8    0.89    0.28
   8   4  -8    2.15    0.50
  -8  -4   8    0.98    0.27
  -8  -4   8    1.38    0.38
   7   4  -8    3.22    0.58
  -7  -4   8    2.83    0.50
  -7  -4   8    2.35    0.40
   6   4  -8    0.84    0.29
  -6  -4   8    0.43    0.16
  -6  -4   8    0.70    0.24
   5   4  -8    0.11    0.15
   5   4  -8    0.17    0.12
  -5  -4   8    0.20    0.15
  -5  -4   8    0.05    0.10
   4   4  -8    9.63    0.88
  -4  -4   8    7.05    0.68
  -4  -4   8    8.21    0.74
   3   4  -8    0.42    0.15
   3   4  -8    0.29    0.15
   3   4  -8    0.34    0.16
   3   4  -8    0.44    0.18
  -3  -4   8    0.17    0.10
  -3  -4   8    0.63    0.20
  -3  -4   8    0.28    0.12
   2   4  -8    0.76    0.21
   2   4  -8    0.56    0.21
   2   4  -8    0.85    0.19
  -2  -4   8    0.65    0.15
  -2  -4   8    0.76    0.21
  -2  -4   8    0.38    0.14
   1   4  -8    1.27    0.34
   1   4  -8    1.69    0.27
   1   4  -8    0.80    0.17
   1   4  -8    1.21    0.20
  -1  -4   8    0.80    0.20
  -1  -4   8    1.24    0.19
  -1  -4   8    0.99    0.20
   0   4  -8    8.44    0.62
   0   4  -8    7.49    0.72
   0   4  -8    8.57    0.91
   0  -4   8    7.32    0.63
   0  -4   8    8.21    0.64
  -1   4  -8    3.59    0.65
  -1   4  -8    4.00    0.41
  -1   4  -8    5.15    0.37
  -1   4  -8    4.69    0.45
   1  -4   8    4.31    0.46
   1  -4   8    4.38    0.42
   1  -4   8    4.14    0.39
  -2   4  -8   10.71    0.84
  -2   4  -8   10.86    0.77
  -2   4  -8   11.05    0.93
   2  -4   8   10.30    0.90
   2  -4   8   10.17    0.85
  -3   4  -8    9.32    0.82
  -3   4  -8    9.34    0.78
   3  -4   8    8.85    0.78
   3  -4   8    9.50    0.84
  -4   4  -8    4.28    0.45
  -4   4  -8    3.72    0.51
   4  -4   8    4.28    0.49
   4  -4   8    5.03    0.53
  -5   4  -8    2.98    0.39
  -5   4  -8    3.15    0.48
   5  -4   8    3.16    0.48
   5  -4   8    3.77    0.54
  -6   4  -8    1.43    0.34
  -6   4  -8    1.91    0.32
   6  -4   8    2.39    0.48
   6  -4   8    1.75    0.38
  -7   4  -8    5.40    0.69
   7  -4   8    6.11    0.87
   7  -4   8    4.60    0.71
  -8   4  -8    0.10    0.30
  -8   4  -8    0.39    0.24
   8  -4   8    0.18    0.25
   8  -4   8    0.17    0.20
  -9   4  -8    0.73    0.41
   9  -4   8   -0.04    0.28
   9  -4   8    0.22    0.24
 -10   4  -8    0.05    0.36
  10  -4   8    0.10    0.24
 -11  -3   8    1.27    0.37
  10   3  -8   -0.10    0.19
 -10  -3   8    0.23    0.20
   9   3  -8   -0.01    0.22
  -9  -3   8    0.02    0.15
   8   3  -8    0.56    0.29
   8   3  -8    0.22    0.25
  -8  -3   8    0.29    0.17
  -8  -3   8    0.04    0.19
   7   3  -8    0.62    0.28
   7   3  -8    0.52    0.26
  -7  -3   8    0.52    0.19
  -7  -3   8    0.73    0.29
   6   3  -8    0.63    0.25
   6   3  -8    0.70    0.26
   6   3  -8    0.52    0.21
  -6  -3   8    0.61    0.25
  -6  -3   8    0.75    0.19
   5   3  -8    4.32    0.56
   5   3  -8    3.91    0.56
   5   3  -8    5.41    0.52
  -5  -3   8    4.38    0.46
  -5  -3   8    4.79    0.42
  -5  -3   8    4.12    0.50
   4   3  -8    0.25    0.15
   4   3  -8    0.36    0.12
   4   3  -8    0.22    0.18
   4   3  -8    0.37    0.17
  -4  -3   8    0.25    0.12
  -4  -3   8    0.28    0.14
  -4  -3   8    0.12    0.06
   3   3  -8    8.04    0.78
   3   3  -8    8.18    0.76
   3   3  -8    7.46    0.68
   3   3  -8    7.65    0.77
  -3  -3   8    7.90    0.66
  -3  -3   8    8.36    0.69
  -3  -3   8    7.62    0.67
   2   3  -8    2.44    0.33
   2   3  -8    2.63    0.31
   2   3  -8    2.92    0.44
   2   3  -8    2.89    0.34
   2   3  -8    2.57    0.39
  -2  -3   8    2.03    0.40
  -2  -3   8    2.28    0.31
  -2  -3   8    3.19    0.33
   1   3  -8    0.23    0.13
   1   3  -8    0.21    0.13
   1   3  -8    0.05    0.07
   1   3  -8    0.18    0.08
  -1  -3   8    0.24    0.14
  -1  -3   8    0.18    0.08
  -1  -3   8    0.09    0.10
   0   3  -8   10.05    0.91
   0   3  -8   11.56    0.99
   0   3  -8   12.26    0.82
   0   3  -8   10.97    1.10
   0  -3   8   11.86    0.94
   0  -3   8   12.68    0.88
  -1   3  -8   40.32    3.57
  -1   3  -8   46.11    3.00
  -1   3  -8   51.05    2.87
   1  -3   8   44.93    3.07
   1  -3   8   43.72    3.24
  -2   3  -8   40.29    3.12
  -2   3  -8   35.10    2.51
  -2   3  -8   38.47    2.78
  -2   3  -8   40.32    2.61
   2  -3   8   43.56    2.87
   2  -3   8   36.69    2.71
  -3   3  -8    3.57    0.42
  -3   3  -8    2.66    0.28
  -3   3  -8    2.91    0.26
  -3   3  -8    2.78    0.31
   3  -3   8    3.71    0.47
   3  -3   8    3.29    0.43
  -4   3  -8    4.53    0.47
  -4   3  -8    4.93    0.40
  -4   3  -8    4.52    0.47
   4  -3   8    4.68    0.52
   4  -3   8    4.40    0.51
  -5   3  -8    0.44    0.14
  -5   3  -8    0.37    0.12
  -5   3  -8    0.44    0.18
   5  -3   8    0.44    0.21
   5  -3   8    0.16    0.15
  -6   3  -8    0.98    0.26
   6  -3   8    1.21    0.33
   6  -3   8    0.81    0.27
  -7   3  -8    2.83    0.46
   7  -3   8    3.44    0.62
   7  -3   8    2.31    0.48
  -8   3  -8    3.03    0.49
   8  -3   8    2.83    0.58
   8  -3   8    3.49    0.66
   9  -3   8    2.91    0.61
 -10   3  -8    5.74    0.85
  10  -3   8    2.74    0.68
  11   2  -8    0.24    0.36
 -11  -2   8    0.53    0.27
  10   2  -8   -0.02    0.26
 -10  -2   8    0.12    0.18
   9   2  -8    2.89    0.52
   9   2  -8    1.81    0.49
  -9  -2   8    2.57    0.43
   8   2  -8   -0.01    0.19
   8   2  -8    0.20    0.18
  -8  -2   8    0.17    0.10
  -8  -2   8    0.17    0.14
   7   2  -8    0.22    0.18
   7   2  -8    0.14    0.20
   7   2  -8    0.21    0.18
  -7  -2   8    0.07    0.11
  -7  -2   8    0.19    0.10
  -7  -2   8    0.14    0.18
   6   2  -8    6.04    0.70
   6   2  -8    5.87    0.75
   6   2  -8    5.56    0.68
   6   2  -8    7.07    0.93
  -6  -2   8    6.04    0.56
  -6  -2   8    7.78    0.60
  -6  -2   8    4.76    0.62
   5   2  -8    0.00    0.12
   5   2  -8    0.18    0.14
   5   2  -8    0.07    0.18
   5   2  -8   -0.06    0.11
  -5  -2   8    0.09    0.09
  -5  -2   8    0.11    0.07
  -5  -2   8    0.05    0.10
   4   2  -8   17.47    1.41
   4   2  -8   17.31    1.61
   4   2  -8   18.82    1.56
   4   2  -8   19.61    1.60
  -4  -2   8   18.99    1.36
  -4  -2   8   18.03    1.45
  -4  -2   8   20.72    1.53
  -4  -2   8   17.76    1.58
   3   2  -8   34.71    2.56
   3   2  -8   31.47    2.36
   3   2  -8   29.13    2.18
  -3  -2   8   30.52    2.26
  -3  -2   8   30.88    2.51
  -3  -2   8   29.75    2.46
   2   2  -8    0.19    0.11
   2   2  -8    0.00    0.06
   2   2  -8    0.10    0.08
   2   2  -8    0.03    0.06
   2   2  -8    0.02    0.06
  -2  -2   8    0.03    0.04
  -2  -2   8    0.10    0.08
  -2  -2   8    0.01    0.06
  -2  -2   8   -0.02    0.07
   1   2  -8   13.98    1.20
  -1  -2   8   14.45    0.94
  -1  -2   8   14.36    1.03
  -1  -2   8   14.84    1.16
  -1  -2   8   12.60    1.22
   0   2  -8   10.00    0.85
   0   2  -8    9.90    0.79
   0   2  -8    8.36    0.91
   0  -2   8   11.70    0.77
   0  -2   8   10.33    0.85
   0  -2   8    9.52    0.70
  -1   2  -8    0.80    0.20
  -1   2  -8    1.46    0.13
  -1   2  -8    1.41    0.16
  -1   2  -8    1.09    0.16
  -1   2  -8    1.95    0.19
   1  -2   8    1.36    0.21
   1  -2   8    1.52    0.24
   1  -2   8    1.25    0.20
   1  -2   8    1.21    0.19
  -2   2  -8    1.16    0.13
  -2   2  -8    1.23    0.17
  -2   2  -8    1.00    0.18
  -2   2  -8    1.26    0.18
   2  -2   8    1.06    0.20
   2  -2   8    1.17    0.21
   2  -2   8    1.47    0.25
   2  -2   8    1.24    0.22
  -3   2  -8    0.95    0.20
  -3   2  -8    1.28    0.20
  -3   2  -8    1.40    0.16
  -3   2  -8    1.30    0.17
   3  -2   8    1.58    0.29
   3  -2   8    1.68    0.30
   3  -2   8    1.25    0.23
  -4   2  -8    3.34    0.31
  -4   2  -8    4.40    0.38
  -4   2  -8    3.36    0.40
  -4   2  -8    3.50    0.32
   4  -2   8    2.99    0.38
   4  -2   8    3.76    0.43
   4  -2   8    2.27    0.48
   4  -2   8    3.25    0.48
  -5   2  -8    2.43    0.34
  -5   2  -8    2.35    0.25
  -5   2  -8    1.95    0.28
   5  -2   8    2.38    0.36
   5  -2   8    1.61    0.39
   5  -2   8    2.62    0.45
   5  -2   8    2.49    0.41
  -6   2  -8    2.24    0.35
  -6   2  -8    2.54    0.36
   6  -2   8    1.60    0.39
   6  -2   8    2.45    0.45
   6  -2   8    2.16    0.36
   6  -2   8    2.06    0.42
  -7   2  -8    1.26    0.28
  -7   2  -8    0.76    0.22
   7  -2   8    1.30    0.37
   7  -2   8    1.76    0.44
   7  -2   8    0.88    0.31
  -8   2  -8    6.34    0.65
  -8   2  -8    7.38    0.70
   8  -2   8    4.77    0.76
   8  -2   8    7.99    1.01
  -9   2  -8    2.12    0.43
   9  -2   8    2.25    0.58
 -10   2  -8   -0.24    0.35
  10  -2   8    0.38    0.35
  11   1  -8    1.07    0.44
 -11  -1   8    0.92    0.29
 -11  -1   8    1.04    0.33
  10   1  -8    2.26    0.54
 -10  -1   8    1.44    0.34
 -10  -1   8    1.14    0.25
 -10  -1   8    2.04    0.40
   9   1  -8   -0.07    0.22
  -9  -1   8   -0.04    0.12
  -9  -1   8    0.03    0.12
  -9  -1   8    0.16    0.12
   8   1  -8    0.30    0.25
   8   1  -8    0.48    0.21
   8   1  -8    0.29    0.22
  -8  -1   8    0.44    0.14
  -8  -1   8    0.66    0.21
  -8  -1   8    0.60    0.20
   7   1  -8    2.35    0.55
   7   1  -8    2.89    0.56
   7   1  -8    2.34    0.40
   7   1  -8    2.08    0.44
  -7  -1   8    2.47    0.37
  -7  -1   8    2.43    0.28
  -7  -1   8    2.14    0.33
  -7  -1   8    2.24    0.30
   6   1  -8    0.38    0.19
   6   1  -8    0.29    0.24
   6   1  -8    0.53    0.24
   6   1  -8    0.61    0.19
  -6  -1   8    0.36    0.13
  -6  -1   8    0.50    0.15
  -6  -1   8    0.52    0.19
  -6  -1   8    0.50    0.11
   5   1  -8    4.75    0.57
   5   1  -8    4.83    0.67
   5   1  -8    4.76    0.51
   5   1  -8    3.98    0.54
  -5  -1   8    4.44    0.42
  -5  -1   8    4.72    0.43
  -5  -1   8    4.63    0.50
  -5  -1   8    4.95    0.43
   4   1  -8   18.88    1.61
   4   1  -8   20.63    1.74
   4   1  -8   19.95    1.48
  -4  -1   8   20.41    1.54
  -4  -1   8   20.91    1.42
  -4  -1   8   19.02    1.61
   3   1  -8    0.26    0.11
   3   1  -8    0.15    0.09
   3   1  -8    0.25    0.15
   3   1  -8    0.68    0.16
  -3  -1   8    0.30    0.11
  -3  -1   8    0.32    0.10
  -3  -1   8    0.14    0.06
  -3  -1   8    0.50    0.11
   2   1  -8    1.05    0.18
   2   1  -8    0.54    0.16
   2   1  -8    0.64    0.13
   2   1  -8    1.18    0.16
  -2  -1   8    0.63    0.13
  -2  -1   8    0.95    0.16
  -2  -1   8    0.76    0.15
  -2  -1   8    0.51    0.10
  -2  -1   8    0.61    0.14
   1   1  -8    2.73    0.24
   1   1  -8    2.74    0.27
   1   1  -8    1.66    0.29
   1   1  -8    3.74    0.32
   1   1  -8    2.45    0.27
  -1  -1   8    2.96    0.26
  -1  -1   8    2.76    0.30
  -1  -1   8    2.43    0.26
   0   1  -8   11.37    0.89
   0   1  -8   12.72    1.02
   0   1  -8   12.43    0.82
   0   1  -8   10.44    1.00
   0   1  -8   12.04    0.98
   0  -1   8   11.50    0.78
   0  -1   8   12.15    0.98
   0  -1   8   12.45    0.87
  -1   1  -8   23.35    1.70
  -1   1  -8   22.70    1.91
  -1   1  -8   24.25    1.60
   1  -1   8   23.60    1.94
   1  -1   8   26.75    1.67
   1  -1   8   23.81    1.52
   1  -1   8   23.52    1.75
  -2   1  -8   34.69    2.53
  -2   1  -8   32.72    2.12
  -2   1  -8   34.35    2.95
  -2   1  -8   29.75    2.23
   2  -1   8   29.18    2.01
   2  -1   8   30.80    2.29
   2  -1   8   29.15    2.56
   2  -1   8   32.17    2.20
  -3   1  -8    3.84    0.41
  -3   1  -8    3.15    0.29
  -3   1  -8    3.40    0.29
  -3   1  -8    3.24    0.29
   3  -1   8    3.50    0.36
   3  -1   8    2.68    0.41
   3  -1   8    3.32    0.32
   3  -1   8    3.11    0.36
   3  -1   8    2.95    0.37
  -4   1  -8   22.96    1.49
  -4   1  -8   22.03    1.59
  -4   1  -8   24.15    1.65
   4  -1   8   23.07    1.75
   4  -1   8   21.39    1.51
   4  -1   8   22.32    2.20
   4  -1   8   22.55    1.92
   4  -1   8   22.04    1.69
  -5   1  -8    0.39    0.14
  -5   1  -8    1.58    0.29
  -5   1  -8    0.61    0.15
  -5   1  -8    0.43    0.13
   5  -1   8    0.48    0.18
   5  -1   8    0.55    0.20
   5  -1   8    0.36    0.18
   5  -1   8    0.38    0.19
   5  -1   8    0.43    0.14
  -6   1  -8    0.74    0.19
  -6   1  -8    0.74    0.20
  -6   1  -8    0.78    0.19
   6  -1   8    0.96    0.21
   6  -1   8    0.87    0.25
   6  -1   8    1.05    0.33
   6  -1   8    0.84    0.25
   6  -1   8    0.57    0.23
  -7   1  -8    1.91    0.35
  -7   1  -8    1.69    0.29
   7  -1   8    1.73    0.37
   7  -1   8    1.99    0.45
   7  -1   8    1.67    0.37
   7  -1   8    1.43    0.39
  -8   1  -8    1.75    0.38
  -8   1  -8    1.37    0.32
   8  -1   8    0.93    0.31
   8  -1   8    1.01    0.31
   8  -1   8    0.78    0.35
  -9   1  -8    0.11    0.16
  -9   1  -8    0.45    0.28
   9  -1   8    0.84    0.43
   9  -1   8    0.28    0.19
 -10   1  -8    1.47    0.37
  10  -1   8    1.26    0.50
 -11   1  -8    0.50    0.27
  11  -1   8    0.15    0.36
  11   0  -8    1.98    0.55
 -11   0   8    1.88    0.32
  10   0  -8    1.01    0.38
 -10   0   8    1.10    0.23
   9   0  -8    5.66    0.84
   9   0  -8    6.03    1.11
   9   0  -8    5.93    1.06
  -9   0   8    6.46    0.69
  -9   0   8    8.40    0.71
   8   0  -8    2.89    0.67
   8   0  -8    2.26    0.45
   8   0  -8    1.78    0.51
  -8   0   8    1.84    0.34
  -8   0   8    1.61    0.29
   7   0  -8    1.79    0.27
   7   0  -8    1.37    0.43
   7   0  -8    1.80    0.38
   7   0  -8    1.71    0.47
  -7   0   8    1.44    0.26
  -7   0   8    2.89    0.33
  -7   0   8    1.12    0.26
   6   0  -8    0.16    0.17
   6   0  -8    0.21    0.10
   6   0  -8    0.05    0.19
   6   0  -8    0.16    0.15
  -6   0   8    0.25    0.12
  -6   0   8    0.17    0.13
  -6   0   8    0.20    0.15
  -6   0   8    0.12    0.10
   5   0  -8    0.43    0.22
   5   0  -8    0.67    0.14
   5   0  -8    0.67    0.20
   5   0  -8    0.41    0.21
  -5   0   8    0.71    0.20
  -5   0   8    1.23    0.20
  -5   0   8    0.65    0.16
   4   0  -8    6.80    0.57
   4   0  -8    6.00    0.65
   4   0  -8    5.71    0.69
   4   0  -8    6.98    0.57
  -4   0   8    6.44    0.59
  -4   0   8    6.85    0.53
   3   0  -8    0.20    0.09
   3   0  -8    0.51    0.18
   3   0  -8    0.49    0.08
   3   0  -8    0.17    0.12
  -3   0   8    0.39    0.09
  -3   0   8    0.73    0.12
  -3   0   8    0.41    0.13
   2   0  -8   55.87    4.47
   2   0  -8   55.10    4.04
   2   0  -8   54.88    4.60
  -2   0   8   57.25    4.02
  -2   0   8   62.58    3.81
   1   0  -8   83.93    6.84
   1   0  -8   78.60    5.76
   1   0  -8   90.91    6.11
   1   0  -8  100.29    6.99
  -1   0   8   81.34    6.70
  -1   0   8   95.34    6.11
  -1   0   8   86.46    6.10
  -1   0   8   87.53    6.85
   0   0  -8   51.88    5.64
   0   0  -8   62.65    4.31
   0   0  -8   65.82    4.08
   0   0   8   67.37    4.86
  -1   0  -8   43.98    2.91
  -1   0  -8   46.58    4.02
  -1   0  -8   43.17    3.06
  -1   0  -8   49.88    3.53
   1   0   8   36.58    4.03
   1   0   8   37.42    3.09
   1   0   8   48.68    2.96
   1   0   8   45.30    3.46
  -2   0  -8    0.77    0.13
  -2   0  -8    0.52    0.12
   2   0   8    0.53    0.11
   2   0   8    0.56    0.16
   2   0   8    0.65    0.18
   2   0   8    0.79    0.17
   2   0   8    0.53    0.14
  -3   0  -8   11.94    0.88
  -3   0  -8   12.06    0.91
   3   0   8   12.41    0.82
   3   0   8   12.42    1.06
   3   0   8   11.91    0.96
   3   0   8   11.21    0.93
  -4   0  -8   54.31    3.86
  -4   0  -8   55.48    3.69
  -4   0  -8   53.03    3.36
   4   0   8   62.69    5.06
   4   0   8   54.17    3.40
   4   0   8   53.46    3.92
   4   0   8   49.72    3.75
   4   0   8   52.42    4.40
  -5   0  -8   82.59    5.79
  -5   0  -8   86.04    5.04
  -5   0  -8   83.70    5.52
   5   0   8   81.18    6.58
   5   0   8   81.10    4.37
   5   0   8   79.87    5.06
   5   0   8   83.04    5.87
   5   0   8   78.18    5.61
  -6   0  -8   10.21    0.85
  -6   0  -8   10.99    0.84
  -6   0  -8    9.77    0.70
   6   0   8   10.56    1.06
   6   0   8    9.46    0.98
   6   0   8    8.68    0.90
   6   0   8    8.77    0.66
   6   0   8    8.81    0.91
  -7   0  -8    2.13    0.31
  -7   0  -8    1.27    0.28
  -7   0  -8    1.61    0.32
   7   0   8    1.08    0.33
   7   0   8    1.41    0.33
   7   0   8    1.43    0.40
  -8   0  -8    0.10    0.13
   8   0   8    0.36    0.26
   8   0   8    0.20    0.15
   8   0   8    0.17    0.17
  -9   0  -8   -0.05    0.12
   9   0   8    0.09    0.20
   9   0   8   -0.19    0.22
   9   0   8    0.10    0.16
 -10   0  -8   -0.02    0.17
  10   0   8    0.24    0.33
 -11   0  -8    0.30    0.25
  11   0   8    0.08    0.37
  11  -1  -8    1.66    0.47
 -11   1   8    1.16    0.32
  10  -1  -8    1.62    0.59
  10  -1  -8    2.15    0.47
 -10   1   8    1.45    0.39
 -10   1   8    1.65    0.35
   9  -1  -8    0.12    0.13
   9  -1  -8   -0.04    0.30
   9  -1  -8    0.08    0.19
   9  -1  -8   -0.03    0.25
  -9   1   8    0.14    0.20
  -9   1   8    0.11    0.25
   8  -1  -8    0.59    0.26
   8  -1  -8    0.42    0.17
   8  -1  -8    0.39    0.28
   8  -1  -8    0.41    0.31
  -8   1   8    0.32    0.18
  -8   1   8    0.85    0.29
   7  -1  -8    2.03    0.50
   7  -1  -8    2.45    0.57
   7  -1  -8    2.57    0.40
   7  -1  -8    2.06    0.32
  -7   1   8    2.33    0.35
   6  -1  -8    0.90    0.32
   6  -1  -8    0.42    0.17
   6  -1  -8    0.43    0.15
   6  -1  -8    0.41    0.25
  -6   1   8    0.45    0.15
  -6   1   8    0.50    0.16
  -6   1   8    1.48    0.30
   5  -1  -8    4.86    0.57
   5  -1  -8    4.13    0.43
   5  -1  -8    4.55    0.73
  -5   1   8    4.43    0.44
  -5   1   8    4.30    0.42
  -5   1   8    4.91    0.42
   4  -1  -8   18.72    1.52
   4  -1  -8   17.69    1.73
   4  -1  -8   20.01    1.34
  -4   1   8   18.88    1.42
   3  -1  -8    0.30    0.11
   3  -1  -8    0.17    0.15
   3  -1  -8    0.24    0.06
   3  -1  -8    0.08    0.05
   3  -1  -8    0.36    0.14
   2  -1  -8    0.62    0.19
   2  -1  -8    0.50    0.05
   2  -1  -8    0.80    0.15
   2  -1  -8    0.57    0.08
   1  -1  -8    2.59    0.20
   1  -1  -8    2.86    0.20
   1  -1  -8    3.27    0.26
   1  -1  -8    2.40    0.32
   0  -1  -8   11.80    0.81
   0  -1  -8   11.72    0.89
   0  -1  -8   11.57    0.86
   0  -1  -8   11.23    0.81
   0  -1  -8   13.29    1.05
   0   1   8   13.90    1.14
  -1  -1  -8   25.77    1.81
  -1  -1  -8   22.64    1.54
  -1  -1  -8   21.85    1.63
   1   1   8   22.14    2.13
  -2  -1  -8   28.95    2.18
  -2  -1  -8   29.68    2.06
  -2  -1  -8   32.67    2.24
   2   1   8   31.70    2.21
   2   1   8   30.69    2.42
  -3  -1  -8    2.94    0.32
  -3  -1  -8    3.10    0.30
   3   1   8    3.34    0.25
   3   1   8    3.17    0.34
   3   1   8    3.47    0.36
   3   1   8    3.68    0.34
  -4  -1  -8   21.94    1.71
  -4  -1  -8   25.44    1.88
  -4  -1  -8   22.66    1.62
   4   1   8   21.73    1.92
   4   1   8   21.77    1.44
   4   1   8   22.98    1.70
   4   1   8   24.03    1.74
  -5  -1  -8    0.33    0.12
  -5  -1  -8    0.57    0.17
  -5  -1  -8    0.32    0.06
   5   1   8    0.61    0.19
   5   1   8    0.43    0.19
   5   1   8    0.43    0.17
   5   1   8    0.47    0.17
  -6  -1  -8    0.82    0.23
  -6  -1  -8    0.63    0.18
   6   1   8    0.92    0.29
   6   1   8    0.70    0.21
   6   1   8    0.91    0.27
   6   1   8    0.80    0.16
  -7  -1  -8    1.65    0.31
  -7  -1  -8    2.10    0.39
   7   1   8    2.26    0.43
   7   1   8    2.00    0.47
   7   1   8    1.59    0.39
  -8  -1  -8    0.74    0.23
  -8  -1  -8    0.90    0.27
   8   1   8    0.89    0.37
   8   1   8    0.72    0.25
   8   1   8    1.07    0.35
  -9  -1  -8    0.36    0.20
   9   1   8    0.27    0.23
   9   1   8    0.39    0.23
 -10  -1  -8    1.71    0.39
  10   1   8    1.94    0.54
 -11  -1  -8    0.45    0.24
  11   1   8    0.54    0.37
  11  -2  -8    0.96    0.34
 -11   2   8    0.13    0.34
  10  -2  -8   -0.18    0.36
  10  -2  -8    0.00    0.31
  10  -2  -8   -0.02    0.19
 -10   2   8   -0.18    0.34
   9  -2  -8    2.51    0.44
   9  -2  -8    2.21    0.67
   9  -2  -8    2.35    0.41
   9  -2  -8    2.64    0.67
  -9   2   8    3.19    0.58
   8  -2  -8   -0.17    0.23
   8  -2  -8    0.08    0.11
   8  -2  -8    0.23    0.16
   8  -2  -8    0.30    0.28
  -8   2   8    0.44    0.24
  -8   2   8    0.39    0.31
   7  -2  -8    0.41    0.16
   7  -2  -8    0.23    0.12
   7  -2  -8    0.07    0.24
   7  -2  -8    0.25    0.26
  -7   2   8    0.02    0.11
  -7   2   8    0.58    0.29
  -7   2   8    0.08    0.14
   6  -2  -8    5.73    0.50
   6  -2  -8    5.41    0.78
   6  -2  -8    6.43    0.83
   6  -2  -8    5.37    0.59
  -6   2   8    5.81    0.60
   5  -2  -8    0.10    0.05
   5  -2  -8    0.10    0.08
   5  -2  -8    0.03    0.15
   5  -2  -8    0.14    0.07
   5  -2  -8    0.03    0.15
   5  -2  -8    0.04    0.10
  -5   2   8    0.17    0.11
  -5   2   8    0.45    0.19
   4  -2  -8   15.46    1.61
   4  -2  -8   15.92    1.13
   4  -2  -8   18.67    1.12
   4  -2  -8   16.04    1.35
  -4   2   8   16.86    1.08
   3  -2  -8   28.65    2.14
   3  -2  -8   30.04    2.11
   3  -2  -8   28.51    2.55
   2  -2  -8    0.01    0.05
   2  -2  -8    0.04    0.11
   2  -2  -8    0.05    0.06
   1  -2  -8   15.94    1.09
   1  -2  -8   13.74    1.36
   1  -2  -8   16.87    1.07
  -1   2   8   12.83    1.26
   0  -2  -8    9.22    0.65
   0  -2  -8    9.70    0.86
   0  -2  -8    7.78    0.78
   0   2   8    9.30    0.77
  -1  -2  -8    1.23    0.14
  -1  -2  -8    1.16    0.22
  -1  -2  -8    1.27    0.22
  -1  -2  -8    1.30    0.15
  -2  -2  -8    1.37    0.22
  -2  -2  -8    1.22    0.20
  -2  -2  -8    1.18    0.18
  -2  -2  -8    0.77    0.17
  -3  -2  -8    1.30    0.16
  -3  -2  -8    1.30    0.26
  -3  -2  -8    1.33    0.23
  -3  -2  -8    1.20    0.13
  -3  -2  -8    1.29    0.17
  -3  -2  -8    1.53    0.26
   3   2   8    1.27    0.15
  -4  -2  -8    3.19    0.30
  -4  -2  -8    3.06    0.29
  -4  -2  -8    3.44    0.32
  -4  -2  -8    3.50    0.37
   4   2   8    2.98    0.36
   4   2   8    3.49    0.45
  -5  -2  -8    2.93    0.26
  -5  -2  -8    2.35    0.39
  -5  -2  -8    2.35    0.27
   5   2   8    2.07    0.38
   5   2   8    2.19    0.20
  -6  -2  -8    2.04    0.29
  -6  -2  -8    1.69    0.35
   6   2   8    2.16    0.41
  -7  -2  -8    1.46    0.33
  -7  -2  -8    1.32    0.25
   7   2   8    1.36    0.36
  -8  -2  -8    8.29    0.82
  -8  -2  -8    8.24    0.71
   8   2   8    6.24    0.88
  -9  -2  -8    2.59    0.43
  -9  -2  -8    3.08    0.55
   9   2   8    2.60    0.63
 -10  -2  -8    0.29    0.18
  10   2   8   -0.01    0.26
  11  -3  -8    1.67    0.71
  11  -3  -8    2.20    0.71
  11  -3  -8    1.24    0.30
 -11   3   8    1.65    0.59
  10  -3  -8    0.08    0.14
  10  -3  -8   -0.19    0.21
  10  -3  -8   -0.23    0.35
 -10   3   8   -0.26    0.38
   9  -3  -8    0.19    0.32
   9  -3  -8   -0.13    0.29
   9  -3  -8    0.01    0.12
  -9   3   8    0.04    0.34
   8  -3  -8    0.43    0.34
   8  -3  -8    0.32    0.13
   8  -3  -8    0.01    0.27
  -8   3   8    1.48    0.39
  -8   3   8    0.28    0.22
   7  -3  -8    0.44    0.32
   7  -3  -8    0.92    0.42
   7  -3  -8    0.74    0.13
  -7   3   8    0.79    0.27
   6  -3  -8    0.40    0.31
   6  -3  -8    0.49    0.25
  -6   3   8    0.47    0.22
  -6   3   8    0.52    0.21
   5  -3  -8    4.29    0.62
   5  -3  -8    4.20    0.79
  -5   3   8    3.51    0.47
  -5   3   8    4.06    0.56
  -5   3   8    4.66    0.40
   4  -3  -8    0.15    0.10
   4  -3  -8    0.16    0.14
   4  -3  -8    0.22    0.21
  -4   3   8    0.13    0.10
  -4   3   8    0.43    0.18
   3  -3  -8    7.49    0.88
   3  -3  -8    7.52    0.64
   3  -3  -8    7.51    0.60
  -3   3   8    7.15    0.58
   2  -3  -8    2.52    0.23
   2  -3  -8    2.35    0.21
   2  -3  -8    2.19    0.46
  -2   3   8    2.61    0.33
   1  -3  -8    0.22    0.16
  -1   3   8    0.14    0.12
  -1   3   8    0.26    0.11
   0  -3  -8   10.92    1.14
   0   3   8   12.33    1.08
   0   3   8   13.58    0.90
  -1  -3  -8   42.58    2.98
  -1  -3  -8   35.84    3.38
  -1  -3  -8   41.27    3.50
  -1  -3  -8   47.80    2.98
   1   3   8   39.45    2.67
   1   3   8   46.87    3.38
  -2  -3  -8   36.37    2.96
  -2  -3  -8   36.78    3.01
  -2  -3  -8   36.53    2.63
  -2  -3  -8   36.90    2.61
   2   3   8   36.41    2.29
  -3  -3  -8    2.73    0.32
  -3  -3  -8    2.73    0.32
  -3  -3  -8    3.21    0.42
   3   3   8    2.99    0.21
  -4  -3  -8    5.27    0.37
  -4  -3  -8    4.69    0.50
  -4  -3  -8    4.66    0.38
   4   3   8    5.05    0.48
  -5  -3  -8    0.53    0.20
  -5  -3  -8    0.38    0.10
   5   3   8    0.39    0.16
  -6  -3  -8    1.29    0.20
  -6  -3  -8    1.25    0.20
  -6  -3  -8    1.33    0.31
   6   3   8    1.19    0.31
  -7  -3  -8    2.77    0.35
  -7  -3  -8    2.97    0.32
  -7  -3  -8    2.91    0.51
   7   3   8    3.21    0.57
  -8  -3  -8    3.74    0.38
  -8  -3  -8    3.26    0.42
  -8  -3  -8    2.89    0.55
   8   3   8    3.34    0.65
  -9  -3  -8    4.12    0.46
  -9  -3  -8    3.99    0.44
  -9  -3  -8    3.12    0.60
   9   3   8    4.36    0.83
 -10  -3  -8    2.61    0.41
 -10  -3  -8    2.91    0.44
  10   3   8    2.50    0.67
  10  -4  -8   -0.03    0.37
  10  -4  -8   -0.02    0.35
 -10   4   8   -0.62    0.37
   9  -4  -8    0.90    0.51
   9  -4  -8    1.24    0.48
  -9   4   8    2.17    0.50
   8  -4  -8    1.45    0.58
   8  -4  -8    1.61    0.47
   7  -4  -8    3.62    0.85
   7  -4  -8    2.72    0.57
  -7   4   8    2.17    0.47
   6  -4  -8    0.52    0.35
   6  -4  -8    0.29    0.24
  -6   4   8    0.48    0.25
  -6   4   8    0.80    0.15
   5  -4  -8    0.03    0.20
   5  -4  -8    0.23    0.17
  -5   4   8    0.58    0.21
  -5   4   8   -0.01    0.13
   4  -4  -8    7.95    0.75
   4  -4  -8    7.76    0.67
   4  -4  -8    7.81    1.01
  -4   4   8    9.40    0.70
  -4   4   8    8.47    0.78
   3  -4  -8    0.28    0.09
   3  -4  -8    0.08    0.16
   3  -4  -8    0.21    0.12
  -3   4   8    0.13    0.13
  -3   4   8    0.47    0.18
   2  -4  -8    0.33    0.22
   2  -4  -8    0.70    0.11
   2  -4  -8    0.59    0.08
  -2   4   8    0.51    0.16
  -2   4   8    0.42    0.18
  -2   4   8    0.55    0.23
   1  -4  -8    1.14    0.34
  -1   4   8    1.09    0.29
  -1   4   8    1.13    0.23
  -1   4   8    1.01    0.23
   0  -4  -8    7.97    0.86
   0   4   8    7.53    0.56
   0   4   8    7.65    0.79
   0   4   8    8.01    0.65
  -1  -4  -8    4.37    0.35
  -1  -4  -8    4.44    0.36
  -1  -4  -8    3.96    0.53
   1   4   8    4.22    0.40
   1   4   8    4.79    0.52
   1   4   8    4.25    0.36
  -2  -4  -8   10.19    0.80
  -2  -4  -8    9.53    0.97
  -2  -4  -8    9.14    0.81
   2   4   8   10.43    0.65
   2   4   8   10.61    0.73
   2   4   8   11.76    0.98
  -3  -4  -8    8.69    0.74
  -3  -4  -8    8.53    0.81
  -3  -4  -8    8.25    0.77
   3   4   8    9.07    0.59
   3   4   8    8.85    0.54
  -4  -4  -8    3.93    0.44
  -5  -4  -8    3.37    0.50
   5   4   8    3.94    0.45
  -6  -4  -8    1.49    0.35
  -6  -4  -8    1.60    0.17
   6   4   8    2.13    0.41
  -7  -4  -8    5.47    0.63
  -7  -4  -8    4.20    0.40
   7   4   8    5.54    0.69
  -8  -4  -8    0.13    0.20
  -8  -4  -8    0.07    0.10
   8   4   8    0.19    0.23
  -9  -4  -8    0.10    0.21
  -9  -4  -8    0.25    0.15
   9   4   8    0.36    0.32
 -10  -4  -8    0.01    0.14
 -10  -4  -8   -0.08    0.22
  10   4   8   -0.07    0.30
   9  -5  -8    3.86    1.03
   9  -5  -8    4.36    0.83
   8  -5  -8    0.80    0.40
   8  -5  -8    0.28    0.40
  -8   5   8    1.69    0.38
   7  -5  -8    0.23    0.34
   7  -5  -8   -0.16    0.19
   6  -5  -8    1.14    0.35
   6  -5  -8    0.66    0.39
  -6   5   8    0.89    0.33
   5  -5  -8    5.64    1.07
   5  -5  -8    5.63    0.64
  -5   5   8    6.52    0.83
   4  -5  -8    0.30    0.16
   4  -5  -8    0.58    0.35
  -4   5   8    0.33    0.21
  -4   5   8    0.54    0.22
   3  -5  -8    1.12    0.16
   3  -5  -8    0.80    0.19
   3  -5  -8    1.40    0.46
  -3   5   8    0.87    0.32
  -3   5   8    0.68    0.23
  -3   5   8    1.04    0.28
   2  -5  -8    4.99    0.86
   2  -5  -8    5.43    0.37
   2  -5  -8    4.60    0.41
  -2   5   8    4.75    0.62
  -2   5   8    4.44    0.52
  -2   5   8    5.08    0.80
   1  -5  -8   -0.01    0.12
  -1   5   8    0.15    0.11
  -1   5   8    0.07    0.14
  -1   5   8   -0.14    0.08
   0  -5  -8    0.61    0.28
   0   5   8    0.47    0.17
   0   5   8    0.54    0.22
   0   5   8    0.17    0.13
  -1  -5  -8   25.35    2.20
  -1  -5  -8   25.02    1.73
  -1  -5  -8   22.74    1.75
   1   5   8   22.89    1.42
   1   5   8   27.39    2.13
   1   5   8   23.12    1.64
  -2  -5  -8   14.43    1.10
  -2  -5  -8   13.82    1.35
  -2  -5  -8   13.69    1.14
   2   5   8   14.76    0.90
   2   5   8   14.49    1.02
   2   5   8   16.38    1.36
  -3  -5  -8    3.85    0.42
  -4  -5  -8    0.03    0.11
  -5  -5  -8    1.84    0.36
   5   5   8    1.46    0.28
  -6  -5  -8    3.16    0.51
   6   5   8    2.43    0.46
  -7  -5  -8    3.60    0.59
   7   5   8    3.27    0.62
  -8  -5  -8    3.32    0.60
   8   5   8    3.22    0.67
  -9  -5  -8    0.07    0.22
   9   5   8    0.42    0.32
   9  -6  -8    0.95    0.43
   9  -6  -8    1.43    0.64
   8  -6  -8    0.50    0.37
   8  -6  -8    0.00    0.33
   7  -6  -8    0.85    0.53
   7  -6  -8    0.53    0.32
   6  -6  -8    0.10    0.21
   6  -6  -8    0.12    0.28
   5  -6  -8    0.01    0.20
   5  -6  -8    0.21    0.33
   4  -6  -8   -0.22    0.17
   4  -6  -8    0.16    0.16
  -4   6   8   -0.02    0.19
  -4   6   8    0.05    0.16
   3  -6  -8    4.03    0.84
   3  -6  -8    3.36    0.37
  -3   6   8    2.41    0.58
  -3   6   8    3.30    0.55
   2  -6  -8    1.47    0.48
   2  -6  -8    1.87    0.16
   2  -6  -8    1.46    0.22
  -2   6   8    1.90    0.38
  -2   6   8    1.75    0.33
  -2   6   8    1.94    0.48
   1  -6  -8    1.87    0.52
  -1   6   8    2.56    0.56
  -1   6   8    1.78    0.33
  -1   6   8    1.81    0.37
   0  -6  -8    0.27    0.06
   0  -6  -8   -0.08    0.17
   0   6   8    0.20    0.14
   0   6   8    0.25    0.19
   0   6   8    0.05    0.11
  -1  -6  -8    6.35    0.50
  -1  -6  -8    7.26    0.83
  -1  -6  -8    5.67    0.54
   1   6   8    6.53    0.53
   1   6   8    6.78    0.78
   1   6   8    6.43    0.58
  -2  -6  -8    0.33    0.12
   2   6   8    0.16    0.18
  -3  -6  -8    7.42    0.67
  -4  -6  -8    2.02    0.36
  -5  -6  -8    0.93    0.27
  -6  -6  -8   -0.07    0.15
   6   6   8    0.25    0.19
  -7  -6  -8    0.59    0.28
   7   6   8    0.69    0.33
  -8  -6  -8    0.16    0.23
   8   6   8    0.87    0.38
   7  -7  -8    0.34    0.27
   7  -7  -8    0.13    0.36
   6  -7  -8   -0.07    0.20
   6  -7  -8    0.03    0.29
   5  -7  -8    1.68    0.68
   5  -7  -8    2.56    0.45
   4  -7  -8    1.11    0.51
   4  -7  -8    1.08    0.27
   3  -7  -8   -0.09    0.20
   3  -7  -8    0.01    0.13
  -3   7   8    0.16    0.20
   2  -7  -8    2.36    0.28
   2  -7  -8    1.94    0.59
  -2   7   8    1.70    0.50
  -2   7   8    1.78    0.40
   1  -7  -8    5.52    0.97
   1  -7  -8    3.45    0.32
   1  -7  -8    4.94    0.35
  -1   7   8    4.84    0.63
  -1   7   8    4.10    0.76
   0  -7  -8    0.11    0.10
   0  -7  -8    0.03    0.06
   0   7   8   -0.07    0.11
   0   7   8    0.20    0.21
  -1  -7  -8    3.66    0.34
   1   7   8    4.30    0.71
  -2  -7  -8    1.69    0.27
  -3  -7  -8    0.25    0.13
  -4  -7  -8    0.75    0.23
  -5  -7  -8   -0.02    0.15
  -6  -7  -8    0.87    0.30
  -7  -7  -8    2.70    0.55
   7   7   8    2.72    0.59
   6  -8  -8    0.33    0.25
   5  -8  -8    0.75    0.26
   4  -8  -8    1.06    0.29
   3  -8  -8    3.37    0.42
   2  -8  -8    0.66    0.16
   0  -8  -8    0.42    0.12
  -1  -8  -8    5.07    0.46
  -2  -8  -8    0.17    0.13
  -3  -8  -8    1.71    0.33
  -4  -8  -8    1.94    0.38
  -5  -8  -8   -0.09    0.12
   3  -9  -8    1.26    0.26
   2  -9  -8    2.01    0.29
   1  -9  -8    0.27    0.12
   0  -9  -8    0.73    0.16
  -1  -9  -8    5.39    0.51
  -2  -9  -8    0.35    0.17
   2   9  -9    0.45    0.26
  -2  -9   9    0.35    0.25
   1   9  -9    1.21    0.34
  -1  -9   9    0.04    0.23
   0   9  -9    0.53    0.27
   0  -9   9    0.31    0.28
  -1   9  -9    1.91    0.44
  -2   9  -9    0.10    0.17
   2  -9   9    0.29    0.25
   6   8  -9    0.70    0.35
  -6  -8   9    0.49    0.30
   5   8  -9    0.33    0.28
  -5  -8   9    0.22    0.20
   4   8  -9    1.34    0.42
  -4  -8   9    0.85    0.29
   3   8  -9   -0.09    0.18
  -3  -8   9    0.07    0.15
  -3  -8   9    0.15    0.24
   2   8  -9   -0.03    0.15
  -2  -8   9   -0.07    0.24
   1   8  -9    3.71    0.58
   0   8  -9    4.01    0.51
   0  -8   9    2.37    0.50
  -1   8  -9    0.22    0.15
   1  -8   9    0.04    0.17
  -2   8  -9    1.05    0.26
   2  -8   9    0.36    0.22
  -3   8  -9    4.97    0.57
   3  -8   9    4.29    0.70
  -4   8  -9    1.08    0.27
   4  -8   9    1.94    0.46
  -5   8  -9    0.53    0.21
   5  -8   9    0.63    0.32
   7   7  -9    0.44    0.33
  -7  -7   9    0.76    0.29
  -7  -7   9    0.53    0.13
   6   7  -9    0.19    0.26
  -6  -7   9    0.12    0.18
   5   7  -9    1.47    0.42
  -5  -7   9    1.45    0.35
   4   7  -9    0.07    0.19
  -4  -7   9    0.14    0.15
   3   7  -9    0.07    0.18
  -3  -7   9    0.01    0.12
  -3  -7   9    0.22    0.22
   2   7  -9    1.11    0.31
  -2  -7   9    0.83    0.27
   1   7  -9    0.89    0.22
   1   7  -9    0.38    0.19
   0   7  -9    0.95    0.25
   0   7  -9    0.82    0.24
  -1   7  -9    2.04    0.37
  -1   7  -9    2.05    0.35
   1  -7   9    1.32    0.35
  -2   7  -9    0.52    0.17
   2  -7   9    0.20    0.16
  -3   7  -9    0.03    0.11
   3  -7   9   -0.03    0.16
  -4   7  -9    2.46    0.39
   4  -7   9    1.85    0.44
  -5   7  -9    0.17    0.16
   5  -7   9    0.37    0.25
  -6   7  -9    0.17    0.18
   6  -7   9    0.15    0.21
  -7   7  -9    0.54    0.22
   7  -7   9    0.48    0.34
   8   6  -9    0.15    0.26
  -8  -6   9   -0.04    0.19
  -8  -6   9    0.21    0.17
   7   6  -9    1.31    0.43
  -7  -6   9    1.34    0.39
  -7  -6   9    1.21    0.28
   6   6  -9    1.73    0.46
  -6  -6   9    1.30    0.25
  -6  -6   9    1.12    0.31
   5   6  -9    0.12    0.18
  -5  -6   9    0.05    0.09
  -5  -6   9   -0.01    0.14
   4   6  -9   -0.03    0.15
  -4  -6   9    0.05    0.08
  -4  -6   9    0.11    0.13
   3   6  -9    1.69    0.38
   3   6  -9    1.72    0.45
   3   6  -9    1.90    0.36
  -3  -6   9    1.67    0.33
  -3  -6   9    2.15    0.42
  -3  -6   9    2.01    0.25
   2   6  -9    1.87    0.37
   2   6  -9    1.85    0.47
  -2  -6   9    1.95    0.20
  -2  -6   9    1.50    0.34
  -2  -6   9    1.42    0.20
   1   6  -9    3.86    0.49
   0   6  -9    1.07    0.39
   0   6  -9    1.58    0.28
   0   6  -9    0.81    0.21
   0  -6   9    0.75    0.23
  -1   6  -9    0.18    0.14
  -1   6  -9    0.51    0.17
  -1   6  -9    0.30    0.27
   1  -6   9    0.11    0.15
  -2   6  -9    4.44    0.87
  -2   6  -9    5.48    0.56
  -2   6  -9    5.73    0.56
   2  -6   9    4.88    0.59
  -3   6  -9    7.44    1.21
  -3   6  -9    7.93    0.78
  -3   6  -9    8.81    0.80
   3  -6   9    9.08    0.86
  -4   6  -9    2.24    0.34
  -4   6  -9    1.65    0.39
   4  -6   9    1.81    0.21
   4  -6   9    2.69    0.48
  -5   6  -9    0.88    0.24
   5  -6   9    1.49    0.38
  -6   6  -9    0.50    0.19
   6  -6   9    0.34    0.14
   6  -6   9    0.43    0.27
  -7   6  -9    0.19    0.17
   7  -6   9    0.10    0.23
   7  -6   9   -0.05    0.12
  -8   6  -9    5.07    0.70
  -8   6  -9    2.59    0.49
   8  -6   9    1.34    0.30
   8  -6   9    2.22    0.58
   9   5  -9    3.71    0.72
  -9  -5   9    3.45    0.54
   8   5  -9    1.10    0.41
  -8  -5   9    1.19    0.37
  -8  -5   9    0.50    0.22
   7   5  -9    1.55    0.44
  -7  -5   9    0.71    0.28
  -7  -5   9    0.80    0.23
   6   5  -9    3.49    0.62
  -6  -5   9    2.64    0.41
  -6  -5   9    3.12    0.52
   5   5  -9    2.49    0.50
  -5  -5   9    2.24    0.35
  -5  -5   9    2.18    0.39
   4   5  -9    2.05    0.41
  -4  -5   9    1.73    0.27
  -4  -5   9    1.46    0.30
   3   5  -9   11.26    1.13
   3   5  -9   13.29    1.25
   3   5  -9   12.94    1.20
  -3  -5   9   12.83    1.09
  -3  -5   9   12.18    1.04
  -3  -5   9   13.69    0.97
   2   5  -9    1.59    0.32
   2   5  -9    1.29    0.36
  -2  -5   9    1.41    0.28
  -2  -5   9    1.70    0.24
   1   5  -9    0.64    0.28
   1   5  -9    0.78    0.18
   1   5  -9    0.86    0.22
  -1  -5   9    0.10    0.19
  -1  -5   9    0.61    0.15
   0   5  -9    5.27    0.52
   0   5  -9    5.32    0.84
   0  -5   9    4.88    0.44
   0  -5   9    3.50    0.54
  -1   5  -9    2.51    0.30
  -1   5  -9    2.14    0.33
  -1   5  -9    1.62    0.48
   1  -5   9    2.25    0.39
   1  -5   9    1.96    0.30
  -2   5  -9    3.44    0.46
  -2   5  -9    3.47    0.38
  -2   5  -9    2.36    0.58
   2  -5   9    3.25    0.37
   2  -5   9    3.62    0.51
  -3   5  -9   49.84    3.93
  -3   5  -9   47.55    3.22
   3  -5   9   47.11    3.38
   3  -5   9   51.62    3.63
  -4   5  -9    0.01    0.09
  -4   5  -9    0.21    0.16
   4  -5   9    0.12    0.13
   4  -5   9    0.01    0.13
  -5   5  -9    5.66    0.71
  -5   5  -9    5.80    0.62
   5  -5   9    5.44    0.60
   5  -5   9    6.56    0.71
  -6   5  -9    1.88    0.34
  -6   5  -9    2.09    0.44
   6  -5   9    2.10    0.40
   6  -5   9    3.44    0.60
  -7   5  -9    1.03    0.28
   7  -5   9    0.67    0.35
   7  -5   9    0.53    0.26
  -8   5  -9    3.55    0.60
   8  -5   9    1.11    0.36
   8  -5   9    1.43    0.49
  -9   5  -9    6.40    0.83
   9  -5   9    3.14    0.59
   9  -5   9    2.93    0.71
  10   4  -9    0.38    0.31
 -10  -4   9    0.48    0.26
   9   4  -9   -0.06    0.21
  -9  -4   9    0.13    0.19
   8   4  -9    6.36    0.88
  -8  -4   9    3.79    0.55
  -8  -4   9    5.18    0.76
   7   4  -9    0.82    0.32
  -7  -4   9    0.42    0.18
  -7  -4   9    0.71    0.27
   6   4  -9    0.36    0.22
  -6  -4   9    0.37    0.20
  -6  -4   9    0.12    0.12
   5   4  -9    1.41    0.26
   5   4  -9    1.01    0.30
  -5  -4   9    1.40    0.30
   4   4  -9    1.46    0.33
   4   4  -9    1.97    0.30
  -4  -4   9    0.98    0.24
  -4  -4   9    1.03    0.23
   3   4  -9   38.82    2.83
   3   4  -9   39.87    3.27
   3   4  -9   35.41    3.30
  -3  -4   9   41.82    2.93
  -3  -4   9   44.96    2.96
  -3  -4   9   40.74    2.78
   2   4  -9    2.32    0.33
   2   4  -9    2.37    0.37
   2   4  -9    1.74    0.36
  -2  -4   9    2.06    0.35
  -2  -4   9    1.98    0.29
   1   4  -9   23.44    2.04
  -1  -4   9   23.00    1.64
   0   4  -9    0.50    0.12
   0   4  -9    0.66    0.17
   0   4  -9    0.68    0.26
   0   4  -9    0.63    0.14
   0  -4   9    0.40    0.16
   0  -4   9    0.63    0.15
  -1   4  -9    8.27    0.75
  -1   4  -9    7.89    0.93
  -1   4  -9    8.71    0.62
   1  -4   9    8.23    0.68
   1  -4   9    7.91    0.74
  -2   4  -9   14.34    1.23
  -2   4  -9   15.44    1.03
  -2   4  -9   14.18    1.07
   2  -4   9   15.59    1.21
   2  -4   9   13.25    1.11
  -3   4  -9   11.95    0.94
  -3   4  -9   11.89    1.04
   3  -4   9   13.03    1.05
   3  -4   9   11.57    0.98
  -4   4  -9    0.32    0.15
  -4   4  -9    0.07    0.09
   4  -4   9    0.29    0.17
   4  -4   9    0.07    0.14
  -5   4  -9   -0.13    0.10
  -5   4  -9    0.07    0.10
   5  -4   9    0.14    0.15
   5  -4   9    0.06    0.14
  -6   4  -9    0.02    0.14
  -6   4  -9    0.02    0.12
   6  -4   9    0.01    0.17
   6  -4   9    0.01    0.14
  -7   4  -9    0.61    0.28
  -7   4  -9   -0.01    0.14
   7  -4   9    0.02    0.20
   7  -4   9    0.08    0.18
  -8   4  -9    0.37    0.24
  -8   4  -9    1.27    0.40
   8  -4   9    0.25    0.25
   8  -4   9    0.16    0.23
  -9   4  -9   -0.06    0.33
   9  -4   9    0.00    0.22
 -11  -3   9    1.39    0.41
  10   3  -9    0.26    0.23
 -10  -3   9    0.49    0.25
   9   3  -9    0.62    0.31
   9   3  -9    1.06    0.34
  -9  -3   9    1.00    0.29
   8   3  -9    0.49    0.30
   8   3  -9    0.99    0.32
  -8  -3   9    0.73    0.23
   7   3  -9    4.14    0.64
   7   3  -9    2.34    0.49
  -7  -3   9    4.06    0.51
  -7  -3   9    3.22    0.55
  -6  -3   9    4.60    0.53
  -6  -3   9    3.92    0.44
   5   3  -9    0.33    0.18
   5   3  -9    0.46    0.17
   5   3  -9    0.31    0.18
  -5  -3   9    0.22    0.14
  -5  -3   9    0.33    0.09
  -5  -3   9    0.30    0.12
   4   3  -9   15.44    1.31
   4   3  -9   12.16    1.30
   4   3  -9   15.45    1.19
  -4  -3   9   15.90    1.21
  -4  -3   9   13.62    1.12
  -4  -3   9   15.30    1.19
   3   3  -9    2.52    0.36
   3   3  -9    2.52    0.38
   3   3  -9    2.19    0.36
   3   3  -9    2.39    0.42
  -3  -3   9    2.79    0.36
  -3  -3   9    2.14    0.24
  -3  -3   9    2.91    0.37
   2   3  -9    1.93    0.25
   2   3  -9    1.34    0.24
   2   3  -9    1.82    0.32
   2   3  -9    2.12    0.32
   2   3  -9    1.29    0.29
  -2  -3   9    1.50    0.18
  -2  -3   9    2.09    0.28
  -2  -3   9    1.28    0.23
  -2  -3   9    1.21    0.31
   1   3  -9    2.28    0.36
   1   3  -9    2.62    0.43
   1   3  -9    2.01    0.30
  -1  -3   9    2.26    0.30
   0   3  -9    0.17    0.12
   0   3  -9    0.04    0.06
   0   3  -9    0.12    0.06
   0   3  -9    0.02    0.06
   0   3  -9    0.09    0.09
   0  -3   9    0.03    0.08
   0  -3   9    0.05    0.07
  -1   3  -9    2.35    0.25
  -1   3  -9    2.22    0.20
  -1   3  -9    2.41    0.29
  -1   3  -9    1.48    0.26
   1  -3   9    2.21    0.31
   1  -3   9    2.29    0.35
  -2   3  -9   30.29    1.93
  -2   3  -9   28.91    2.07
  -2   3  -9   27.66    2.31
  -2   3  -9   27.38    1.88
   2  -3   9   25.67    2.02
   2  -3   9   31.60    2.15
  -3   3  -9    2.05    0.26
  -3   3  -9    2.04    0.23
  -3   3  -9    2.11    0.21
  -3   3  -9    2.16    0.32
   3  -3   9    2.61    0.37
   3  -3   9    2.24    0.36
  -4   3  -9    1.82    0.23
  -4   3  -9    1.54    0.28
  -4   3  -9    1.26    0.24
   4  -3   9    1.63    0.32
   4  -3   9    2.17    0.38
  -5   3  -9    1.15    0.23
  -5   3  -9    1.29    0.27
  -5   3  -9    1.73    0.27
   5  -3   9    1.22    0.31
   5  -3   9    1.36    0.32
  -6   3  -9    0.45    0.22
  -6   3  -9    0.45    0.16
   6  -3   9    0.86    0.28
   6  -3   9    0.91    0.27
  -7   3  -9    2.60    0.45
   7  -3   9    3.34    0.61
   7  -3   9    3.82    0.64
  -8   3  -9    1.94    0.45
  -8   3  -9    0.77    0.25
   8  -3   9    1.09    0.38
   8  -3   9    0.55    0.27
   8  -3   9    0.29    0.29
  -9   3  -9   -0.04    0.32
   9  -3   9    0.23    0.29
 -10   3  -9   -0.05    0.41
  10  -3   9   -0.04    0.26
  11   2  -9    1.12    0.45
 -11  -2   9    2.04    0.45
  10   2  -9    7.05    1.00
 -10  -2   9    8.36    0.82
   9   2  -9    0.28    0.21
   9   2  -9    0.21    0.23
  -9  -2   9    0.43    0.21
   8   2  -9    3.50    0.54
   8   2  -9    2.22    0.50
  -8  -2   9    2.94    0.43
   7   2  -9    1.38    0.38
   7   2  -9    1.64    0.37
   7   2  -9    1.09    0.32
  -7  -2   9    1.13    0.33
  -7  -2   9    2.00    0.32
   6   2  -9    2.53    0.45
   6   2  -9    3.06    0.47
   6   2  -9    3.59    0.63
   6   2  -9    3.12    0.52
  -6  -2   9    3.23    0.51
  -6  -2   9    2.37    0.30
  -6  -2   9    2.99    0.38
   5   2  -9    1.52    0.38
   5   2  -9    1.40    0.31
   5   2  -9    1.77    0.34
   5   2  -9    2.20    0.37
  -5  -2   9    2.41    0.31
  -5  -2   9    1.31    0.28
  -5  -2   9    1.10    0.20
   4   2  -9   60.21    4.02
   4   2  -9   55.89    4.28
   4   2  -9   61.43    4.71
  -4  -2   9   58.50    4.61
  -4  -2   9   58.40    4.60
  -4  -2   9   52.74    4.16
  -4  -2   9   60.37    3.95
   3   2  -9   10.27    1.00
   3   2  -9   11.47    1.00
   3   2  -9   12.24    0.91
  -3  -2   9   11.29    1.02
  -3  -2   9   11.06    0.88
  -3  -2   9   10.91    0.91
  -3  -2   9   12.11    0.95
   2   2  -9    5.08    0.51
   2   2  -9    5.06    0.49
   2   2  -9    4.78    0.43
  -2  -2   9    4.91    0.44
  -2  -2   9    4.23    0.51
  -2  -2   9    5.73    0.47
   1   2  -9    0.10    0.08
   1   2  -9    0.05    0.06
   1   2  -9    0.04    0.06
   1   2  -9    0.11    0.09
   1   2  -9   -0.06    0.05
  -1  -2   9    0.06    0.05
  -1  -2   9   -0.01    0.07
  -1  -2   9    0.01    0.06
  -1  -2   9   -0.02    0.04
  -1  -2   9    0.00    0.09
   0   2  -9   18.27    1.66
   0   2  -9   19.48    1.60
   0   2  -9   20.97    1.47
   0   2  -9   19.30    1.34
   0  -2   9   22.58    1.41
   0  -2   9   20.63    1.62
   0  -2   9   16.73    1.28
  -1   2  -9   13.41    0.97
  -1   2  -9   12.70    0.88
  -1   2  -9   13.32    0.89
  -1   2  -9   13.22    1.07
   1  -2   9   13.08    0.97
   1  -2   9   12.01    0.90
   1  -2   9   12.85    1.10
   1  -2   9   11.80    1.01
  -2   2  -9   13.90    1.06
  -2   2  -9   13.75    0.98
  -2   2  -9   14.63    1.19
  -2   2  -9   15.60    0.99
   2  -2   9   14.59    1.13
   2  -2   9   13.13    1.22
   2  -2   9   14.27    1.09
  -3   2  -9   14.95    1.36
  -3   2  -9   16.69    1.15
  -3   2  -9   16.73    1.13
  -3   2  -9   16.05    1.20
   3  -2   9   17.98    1.31
   3  -2   9   16.70    1.41
   3  -2   9   16.20    1.25
  -4   2  -9   11.55    0.84
  -4   2  -9   11.25    0.82
  -4   2  -9   11.62    0.83
   4  -2   9   11.23    0.94
   4  -2   9   11.81    0.96
   4  -2   9    8.60    1.14
   4  -2   9   10.66    0.99
  -5   2  -9    6.22    0.51
  -5   2  -9    5.65    0.52
  -5   2  -9    6.17    0.53
   5  -2   9    5.91    0.61
   5  -2   9    4.34    0.69
   5  -2   9    6.11    0.64
   5  -2   9    7.19    0.67
  -6   2  -9    0.51    0.17
  -6   2  -9    0.28    0.15
  -6   2  -9    0.61    0.26
   6  -2   9    0.32    0.19
   6  -2   9    0.10    0.14
   6  -2   9    0.43    0.18
   6  -2   9    0.27    0.19
  -7   2  -9   16.55    1.17
  -7   2  -9   15.61    1.23
   7  -2   9   18.74    1.46
   7  -2   9   12.63    1.61
   7  -2   9   15.46    1.37
  -8   2  -9    7.79    0.73
   8  -2   9    5.69    0.86
   8  -2   9    8.86    0.90
  -9   2  -9    1.44    0.46
  -9   2  -9    0.37    0.21
   9  -2   9    0.90    0.41
 -10   2  -9    2.48    0.54
  10  -2   9    0.53    0.39
  11   1  -9   -0.07    0.27
 -11  -1   9    0.00    0.20
 -11  -1   9    0.08    0.17
  10   1  -9    1.88    0.50
 -10  -1   9    1.50    0.29
 -10  -1   9    2.08    0.40
 -10  -1   9    1.44    0.33
   9   1  -9    0.57    0.30
  -9  -1   9    0.51    0.20
  -9  -1   9    0.37    0.15
  -9  -1   9    0.58    0.21
   8   1  -9    1.36    0.44
   8   1  -9    0.87    0.32
   8   1  -9    1.08    0.26
  -8  -1   9    1.34    0.23
  -8  -1   9    1.10    0.25
  -8  -1   9    1.78    0.33
   7   1  -9    0.06    0.12
   7   1  -9   -0.14    0.14
   7   1  -9   -0.14    0.13
   7   1  -9   -0.18    0.17
  -7  -1   9    0.00    0.09
  -7  -1   9   -0.02    0.09
  -7  -1   9   -0.02    0.06
  -7  -1   9   -0.06    0.08
   6   1  -9   11.00    1.14
   6   1  -9   10.70    1.11
   6   1  -9   11.70    0.99
  -6  -1   9   11.13    0.95
  -6  -1   9   11.54    0.89
  -6  -1   9   11.84    0.89
  -6  -1   9   10.17    0.99
   5   1  -9    1.14    0.33
   5   1  -9    2.31    0.37
   5   1  -9    1.91    0.30
   5   1  -9    1.67    0.39
  -5  -1   9    2.38    0.31
  -5  -1   9    1.90    0.35
  -5  -1   9    2.39    0.30
  -5  -1   9    2.15    0.23
   4   1  -9   41.27    3.35
   4   1  -9   48.00    3.64
   4   1  -9   43.28    3.13
   4   1  -9   43.26    3.72
  -4  -1   9   45.05    3.29
  -4  -1   9   52.50    3.10
  -4  -1   9   43.29    3.58
   3   1  -9   52.17    3.97
   3   1  -9   48.29    3.39
   3   1  -9   47.83    3.63
   3   1  -9   50.64    4.05
  -3  -1   9   52.18    3.90
  -3  -1   9   47.53    3.56
  -3  -1   9   45.88    3.93
  -3  -1   9   55.09    3.38
   2   1  -9   18.24    1.37
   2   1  -9   17.15    1.44
  -2  -1   9   18.13    1.31
  -2  -1   9   14.55    1.24
  -2  -1   9   18.29    1.31
  -2  -1   9   17.92    1.44
  -2  -1   9   18.87    1.43
   1   1  -9   13.27    1.09
   1   1  -9   13.77    0.94
   1   1  -9   14.72    1.10
   1   1  -9   11.23    1.02
  -1  -1   9   12.54    1.11
  -1  -1   9   14.39    1.10
   0   1  -9   19.78    1.33
   0   1  -9   20.99    1.59
   0   1  -9   17.78    1.60
   0   1  -9   16.05    1.63
   0   1  -9   18.56    1.43
   0  -1   9   22.31    1.47
   0  -1   9   20.55    1.60
   0  -1   9   22.42    1.40
  -1   1  -9    1.76    0.15
  -1   1  -9    1.26    0.25
  -1   1  -9    1.68    0.17
  -1   1  -9    1.72    0.19
   1  -1   9    1.88    0.24
   1  -1   9    1.67    0.25
   1  -1   9    1.29    0.18
   1  -1   9    1.71    0.20
  -2   1  -9   41.17    3.56
  -2   1  -9   39.74    2.57
  -2   1  -9   36.32    2.69
   2  -1   9   39.42    2.77
   2  -1   9   37.50    3.09
   2  -1   9   39.69    2.65
   2  -1   9   34.81    2.41
  -3   1  -9   13.68    0.88
  -3   1  -9   12.60    0.95
  -3   1  -9   13.03    0.92
  -3   1  -9   13.90    1.27
   3  -1   9   12.93    0.91
   3  -1   9    9.96    1.28
   3  -1   9   14.22    1.04
   3  -1   9   13.16    1.13
   3  -1   9   11.60    0.99
  -4   1  -9   17.37    1.28
  -4   1  -9   19.34    1.17
  -4   1  -9   17.73    1.25
   4  -1   9   16.32    1.50
   4  -1   9   16.65    1.20
   4  -1   9   17.35    1.37
   4  -1   9   16.01    1.72
   4  -1   9   16.75    1.34
  -5   1  -9    3.32    0.35
  -5   1  -9    3.68    0.38
  -5   1  -9    3.43    0.34
   5  -1   9    3.45    0.45
   5  -1   9    4.58    0.45
   5  -1   9    3.28    0.49
   5  -1   9    3.58    0.53
   5  -1   9    4.70    0.60
  -6   1  -9    3.25    0.35
  -6   1  -9    4.07    0.42
  -6   1  -9    3.29    0.37
   6  -1   9    4.86    0.67
   6  -1   9    4.02    0.54
   6  -1   9    3.62    0.56
   6  -1   9    3.53    0.43
   6  -1   9    3.07    0.51
  -7   1  -9    1.20    0.33
  -7   1  -9    0.53    0.17
  -7   1  -9    0.67    0.20
   7  -1   9    0.48    0.22
   7  -1   9    0.55    0.23
   7  -1   9    0.22    0.22
  -8   1  -9    0.62    0.29
  -8   1  -9    0.18    0.16
   8  -1   9    0.09    0.15
   8  -1   9    0.25    0.19
   8  -1   9    0.51    0.30
  -9   1  -9    2.10    0.43
  -9   1  -9    4.09    0.54
   9  -1   9    1.84    0.47
   9  -1   9    2.57    0.62
 -10   1  -9    0.79    0.28
  10  -1   9    0.60    0.40
  11   0  -9    0.05    0.26
 -11   0   9   -0.08    0.12
  10   0  -9   -0.08    0.24
 -10   0   9    0.01    0.12
   9   0  -9    0.16    0.32
   9   0  -9    0.34    0.23
   9   0  -9    0.14    0.25
  -9   0   9    0.03    0.12
   8   0  -9   -0.10    0.17
   8   0  -9    0.09    0.18
   8   0  -9   -0.07    0.23
  -8   0   9    0.00    0.11
  -8   0   9    0.10    0.13
  -8   0   9    0.10    0.12
   7   0  -9   -0.05    0.14
   7   0  -9    0.06    0.19
   7   0  -9   -0.06    0.17
  -7   0   9   -0.10    0.07
  -7   0   9   -0.02    0.09
  -7   0   9    0.01    0.11
   6   0  -9   -0.03    0.06
   6   0  -9   -0.11    0.15
   6   0  -9   -0.08    0.11
   6   0  -9   -0.10    0.10
  -6   0   9   -0.04    0.07
  -6   0   9    0.04    0.11
   5   0  -9   -0.04    0.09
   5   0  -9    0.01    0.09
   5   0  -9   -0.02    0.04
   5   0  -9    0.01    0.13
  -5   0   9   -0.03    0.06
  -5   0   9    0.02    0.10
  -5   0   9    0.09    0.10
   4   0  -9    0.04    0.14
   4   0  -9   -0.02    0.07
   4   0  -9    0.02    0.05
   4   0  -9    0.10    0.13
  -4   0   9    0.01    0.06
  -4   0   9    0.02    0.08
  -4   0   9    0.16    0.08
   3   0  -9    0.00    0.04
   3   0  -9    0.03    0.10
   3   0  -9    0.09    0.12
   3   0  -9   -0.01    0.05
  -3   0   9    0.07    0.06
  -3   0   9    0.06    0.08
  -3   0   9    0.05    0.06
  -3   0   9    0.02    0.06
   2   0  -9   -0.01    0.03
   2   0  -9    0.01    0.03
   2   0  -9   -0.02    0.06
   2   0  -9   -0.04    0.07
  -2   0   9    0.01    0.05
  -2   0   9    0.03    0.04
  -2   0   9   -0.02    0.05
   1   0  -9   -0.04    0.04
   1   0  -9    0.20    0.09
   1   0  -9    0.01    0.05
   1   0  -9    0.04    0.03
  -1   0   9    0.06    0.06
  -1   0   9    0.01    0.03
  -1   0   9    0.02    0.03
   0   0  -9    0.09    0.05
   0   0  -9    0.09    0.03
   0   0  -9    0.31    0.10
   0   0  -9    0.12    0.05
   0   0   9    0.08    0.06
   0   0   9    0.10    0.04
   0   0   9    0.03    0.05
  -1   0  -9    0.02    0.04
  -1   0  -9    0.04    0.03
  -1   0  -9    0.01    0.03
  -1   0  -9   -0.02    0.05
  -1   0  -9    0.02    0.06
   1   0   9    0.01    0.05
   1   0   9    0.01    0.05
   1   0   9   -0.02    0.04
   1   0   9    0.01    0.03
  -2   0  -9    0.00    0.06
  -2   0  -9   -0.04    0.04
  -2   0  -9   -0.04    0.04
  -2   0  -9    0.06    0.08
  -2   0  -9    0.00    0.06
   2   0   9   -0.02    0.05
   2   0   9   -0.04    0.03
   2   0   9    0.03    0.06
   2   0   9   -0.02    0.06
   2   0   9   -0.02    0.04
  -3   0  -9   -0.03    0.05
  -3   0  -9   -0.03    0.05
  -3   0  -9    0.02    0.10
   3   0   9   -0.05    0.04
   3   0   9    0.04    0.08
   3   0   9   -0.01    0.06
   3   0   9    0.00    0.06
   3   0   9   -0.04    0.05
  -4   0  -9   -0.03    0.05
  -4   0  -9   -0.06    0.05
  -4   0  -9    0.03    0.04
  -4   0  -9   -0.02    0.12
   4   0   9    0.12    0.09
   4   0   9    0.04    0.08
   4   0   9    0.04    0.07
   4   0   9    0.08    0.06
   4   0   9    0.00    0.07
  -5   0  -9   -0.03    0.07
  -5   0  -9   -0.06    0.05
  -5   0  -9    0.16    0.10
  -5   0  -9    0.05    0.15
   5   0   9    0.19    0.13
   5   0   9    0.01    0.09
   5   0   9   -0.07    0.06
   5   0   9    0.09    0.12
   5   0   9    0.09    0.07
  -6   0  -9   -0.04    0.06
  -6   0  -9    0.06    0.10
  -6   0  -9    0.09    0.12
  -6   0  -9    0.01    0.15
   6   0   9    0.10    0.12
   6   0   9    0.00    0.08
   6   0   9    0.16    0.18
   6   0   9    0.01    0.09
  -7   0  -9    0.13    0.12
  -7   0  -9   -0.04    0.11
  -7   0  -9    0.06    0.16
   7   0   9    0.10    0.13
   7   0   9    0.21    0.21
   7   0   9    0.14    0.13
  -8   0  -9    0.06    0.12
   8   0   9    0.00    0.15
   8   0   9    0.17    0.16
   8   0   9    0.09    0.21
  -9   0  -9   -0.17    0.11
   9   0   9   -0.09    0.24
   9   0   9   -0.01    0.18
   9   0   9   -0.04    0.13
 -10   0  -9   -0.13    0.14
  10   0   9    0.06    0.29
 -11   0  -9   -0.02    0.17
  11   0   9   -0.11    0.34
  11  -1  -9   -0.11    0.21
 -11   1   9   -0.01    0.20
  10  -1  -9    1.90    0.62
  10  -1  -9    1.22    0.57
  10  -1  -9    1.98    0.46
 -10   1   9    1.69    0.44
   9  -1  -9    0.55    0.26
   9  -1  -9    0.43    0.34
   9  -1  -9    0.52    0.35
   9  -1  -9    0.57    0.21
  -9   1   9    0.68    0.29
  -9   1   9    0.72    0.29
   8  -1  -9    1.05    0.32
   8  -1  -9    1.42    0.46
   8  -1  -9    1.20    0.46
   8  -1  -9    1.44    0.30
  -8   1   9    2.76    0.42
  -8   1   9    1.37    0.29
   7  -1  -9    0.10    0.21
   7  -1  -9    0.01    0.12
   7  -1  -9   -0.03    0.18
   7  -1  -9    0.03    0.09
  -7   1   9   -0.05    0.18
  -7   1   9    0.02    0.11
   6  -1  -9   12.56    0.96
   6  -1  -9   11.05    1.12
   6  -1  -9   10.82    1.25
  -6   1   9   11.92    0.83
  -6   1   9   11.63    0.93
   5  -1  -9    2.13    0.42
   5  -1  -9    1.88    0.28
   5  -1  -9    1.78    0.43
  -5   1   9    2.17    0.32
  -5   1   9    2.14    0.29
   4  -1  -9   42.72    3.17
   4  -1  -9   42.07    3.63
   4  -1  -9   43.55    2.89
   3  -1  -9   41.99    3.09
   3  -1  -9   48.17    3.36
   3  -1  -9   48.54    3.09
   3  -1  -9   49.39    3.32
   3  -1  -9   44.92    3.87
   2  -1  -9   17.16    1.51
   2  -1  -9   17.45    1.27
   2  -1  -9   17.97    1.13
   2  -1  -9   15.55    1.14
   1  -1  -9   14.50    1.05
   1  -1  -9   13.63    1.26
   1  -1  -9   14.74    0.96
   1  -1  -9   13.03    0.97
   1  -1  -9   16.84    1.07
   0  -1  -9   20.87    1.81
   0  -1  -9   21.32    1.45
   0  -1  -9   21.20    1.53
   0  -1  -9   23.00    1.45
   0   1   9   22.34    2.02
  -1  -1  -9    2.07    0.22
  -1  -1  -9    1.71    0.17
  -1  -1  -9    1.66    0.16
  -1  -1  -9    1.49    0.16
  -1  -1  -9    1.81    0.19
   1   1   9    2.14    0.23
  -2  -1  -9   36.77    2.69
  -2  -1  -9   36.56    2.55
   2   1   9   38.29    3.51
   2   1   9   40.49    3.01
  -3  -1  -9   12.65    1.01
  -3  -1  -9   13.05    0.95
   3   1   9   12.73    0.85
   3   1   9   13.43    1.02
   3   1   9   13.07    1.12
   3   1   9   13.89    1.02
   3   1   9   13.69    1.29
  -4  -1  -9   18.32    1.27
  -4  -1  -9   17.31    1.34
   4   1   9   16.95    1.12
   4   1   9   18.61    1.37
   4   1   9   17.37    1.35
   4   1   9   17.26    1.70
   4   1   9   17.01    1.50
  -5  -1  -9    3.74    0.37
  -5  -1  -9    3.58    0.39
   5   1   9    2.98    0.42
   5   1   9    3.29    0.44
   5   1   9    3.72    0.53
  -6  -1  -9    3.87    0.50
  -6  -1  -9    3.86    0.41
   6   1   9    2.94    0.51
   6   1   9    3.49    0.48
   6   1   9    3.48    0.57
  -7  -1  -9    0.43    0.20
  -7  -1  -9    0.48    0.18
   7   1   9    0.63    0.23
   7   1   9    0.22    0.25
   7   1   9    0.41    0.22
  -8  -1  -9    0.17    0.14
  -8  -1  -9    0.06    0.18
   8   1   9    0.30    0.23
   8   1   9    0.25    0.17
  -9  -1  -9    2.17    0.40
   9   1   9    2.23    0.53
 -10  -1  -9    0.69    0.26
  10   1   9    0.51    0.34
  11  -2  -9    1.24    0.35
 -11   2   9    0.43    0.35
  10  -2  -9    7.50    1.23
  10  -2  -9    7.72    0.78
  10  -2  -9    7.49    1.36
   9  -2  -9    0.20    0.35
   9  -2  -9    0.14    0.16
   9  -2  -9    0.53    0.18
   9  -2  -9    0.32    0.38
  -9   2   9    0.20    0.20
  -9   2   9    0.55    0.35
   8  -2  -9    2.35    0.63
   8  -2  -9    1.95    0.55
   8  -2  -9    2.61    0.39
   8  -2  -9    2.55    0.36
  -8   2   9    2.38    0.48
   7  -2  -9    1.55    0.49
   7  -2  -9    0.97    0.40
   7  -2  -9    1.74    0.29
   7  -2  -9    1.39    0.26
  -7   2   9    2.07    0.35
   6  -2  -9    2.71    0.29
   6  -2  -9    2.36    0.58
   6  -2  -9    2.40    0.30
   6  -2  -9    2.18    0.49
  -6   2   9    2.53    0.39
   5  -2  -9    1.17    0.31
   5  -2  -9    1.44    0.16
   5  -2  -9    1.46    0.14
   5  -2  -9    1.79    0.47
  -5   2   9    1.92    0.31
   4  -2  -9   63.52    3.79
   4  -2  -9   54.01    4.84
   4  -2  -9   57.19    3.79
   4  -2  -9   54.73    4.17
  -4   2   9   56.37    3.19
   3  -2  -9   10.69    1.14
   3  -2  -9   11.46    0.92
   3  -2  -9   11.68    0.89
   2  -2  -9    5.20    0.43
   2  -2  -9    4.87    0.60
   2  -2  -9    5.24    0.43
   1  -2  -9   -0.10    0.06
   1  -2  -9    0.13    0.05
   1  -2  -9    0.08    0.03
  -1   2   9   -0.01    0.06
   0  -2  -9   18.12    1.66
   0  -2  -9   19.51    1.36
   0   2   9   19.97    1.55
  -1  -2  -9   12.52    1.10
  -1  -2  -9   14.06    0.94
  -1  -2  -9   11.82    0.91
  -1  -2  -9   11.55    1.05
  -2  -2  -9   13.71    1.18
  -2  -2  -9   13.50    1.19
  -2  -2  -9   13.88    1.06
  -2  -2  -9   15.34    1.09
  -3  -2  -9   15.20    1.14
  -3  -2  -9   15.73    1.29
  -3  -2  -9   15.89    1.24
  -3  -2  -9   16.12    1.35
  -3  -2  -9   18.31    1.39
  -3  -2  -9   16.52    1.12
   3   2   9   17.67    1.33
   3   2   9   15.39    1.00
  -4  -2  -9   15.14    0.93
  -4  -2  -9   11.08    0.98
  -4  -2  -9   12.01    0.88
  -4  -2  -9   12.20    1.02
   4   2   9   11.77    1.06
   4   2   9   10.95    0.98
  -5  -2  -9    6.17    0.51
  -5  -2  -9    5.61    0.59
   5   2   9    6.36    0.65
  -6  -2  -9    0.39    0.14
  -6  -2  -9    0.29    0.17
   6   2   9    0.46    0.21
  -7  -2  -9   17.70    1.42
  -7  -2  -9   16.81    1.27
   7   2   9   15.71    1.58
  -8  -2  -9    9.05    0.78
  -8  -2  -9    8.92    0.89
   8   2   9    8.30    1.01
  -9  -2  -9    1.00    0.33
  -9  -2  -9    0.45    0.19
   9   2   9    0.65    0.34
 -10  -2  -9    1.76    0.36
  10   2   9    1.70    0.54
  11  -3  -9    1.07    0.26
  11  -3  -9    1.31    0.63
  11  -3  -9    0.76    0.54
 -11   3   9    1.59    0.56
  10  -3  -9   -0.02    0.38
  10  -3  -9    0.36    0.17
  10  -3  -9    0.36    0.44
 -10   3   9    0.35    0.45
   9  -3  -9    0.91    0.46
   9  -3  -9    1.13    0.55
   9  -3  -9    0.71    0.19
  -9   3   9    2.34    0.52
   8  -3  -9    1.05    0.18
   8  -3  -9    0.76    0.43
   8  -3  -9    0.67    0.38
  -8   3   9    1.59    0.42
  -8   3   9    0.39    0.28
   7  -3  -9    3.18    0.26
   7  -3  -9    2.89    0.61
   7  -3  -9    3.35    0.75
  -7   3   9    3.08    0.54
   6  -3  -9    6.26    0.74
   5  -3  -9    0.07    0.17
   5  -3  -9    0.45    0.21
  -5   3   9    0.52    0.20
  -5   3   9    0.21    0.16
   4  -3  -9   15.22    1.17
   4  -3  -9   13.89    1.51
   4  -3  -9   15.15    1.23
  -4   3   9   15.72    1.03
   3  -3  -9    2.25    0.24
   3  -3  -9    1.85    0.44
   3  -3  -9    2.27    0.31
  -3   3   9    1.92    0.29
   2  -3  -9    1.39    0.36
   2  -3  -9    1.42    0.16
   2  -3  -9    1.31    0.15
  -2   3   9    1.71    0.27
   1  -3  -9    1.80    0.13
   1  -3  -9    1.69    0.15
   1  -3  -9    1.94    0.40
  -1   3   9    2.22    0.36
   0  -3  -9    0.13    0.04
   0  -3  -9    0.05    0.11
   0  -3  -9    0.04    0.04
   0   3   9    0.12    0.09
  -1  -3  -9    2.39    0.21
  -1  -3  -9    1.73    0.32
  -1  -3  -9    1.89    0.20
  -1  -3  -9    2.05    0.36
   1   3   9    2.26    0.28
   1   3   9    2.05    0.26
  -2  -3  -9   25.69    1.90
  -2  -3  -9   26.98    1.89
  -2  -3  -9   26.25    2.19
  -2  -3  -9   26.16    2.16
   2   3   9   25.06    1.65
  -3  -3  -9    1.91    0.26
  -3  -3  -9    2.10    0.34
  -3  -3  -9    1.90    0.28
   3   3   9    2.00    0.16
  -4  -3  -9    2.20    0.34
  -4  -3  -9    1.52    0.16
  -4  -3  -9    2.02    0.16
   4   3   9    1.80    0.23
  -5  -3  -9    1.34    0.18
  -5  -3  -9    1.02    0.25
   5   3   9    1.46    0.29
  -6  -3  -9    0.55    0.21
  -6  -3  -9    0.30    0.10
  -6  -3  -9    0.26    0.10
   6   3   9    0.82    0.24
  -7  -3  -9    2.86    0.32
  -7  -3  -9    2.96    0.32
  -7  -3  -9    3.22    0.52
   7   3   9    2.87    0.56
  -8  -3  -9    0.66    0.29
  -8  -3  -9    0.90    0.21
  -8  -3  -9    0.79    0.19
   8   3   9    0.46    0.28
  -9  -3  -9    0.22    0.17
  -9  -3  -9    0.13    0.12
  -9  -3  -9    0.14    0.21
   9   3   9    0.41    0.30
 -10  -3  -9   -0.04    0.16
 -10  -3  -9    0.07    0.13
  10   3   9   -0.24    0.25
  10  -4  -9    0.49    0.49
  10  -4  -9    0.51    0.50
 -10   4   9    0.98    0.52
   9  -4  -9    0.00    0.32
   9  -4  -9    0.22    0.38
  -9   4   9    0.19    0.35
   8  -4  -9    5.36    1.09
   8  -4  -9    3.26    0.66
   7  -4  -9    0.77    0.34
   7  -4  -9    0.82    0.44
  -7   4   9    0.61    0.29
   6  -4  -9    0.31    0.22
   6  -4  -9    0.14    0.25
  -6   4   9    0.05    0.16
  -6   4   9    0.35    0.11
   5  -4  -9    1.25    0.46
   5  -4  -9    1.10    0.29
  -5   4   9    1.57    0.31
  -5   4   9    1.14    0.31
   4  -4  -9    1.35    0.43
   4  -4  -9    1.32    0.28
   4  -4  -9    0.96    0.20
  -4   4   9    0.89    0.27
  -4   4   9    1.41    0.30
   3  -4  -9   38.81    2.74
   3  -4  -9   37.23    2.70
   3  -4  -9   36.07    3.36
  -3   4   9   40.47    2.24
  -3   4   9   37.81    2.58
   2  -4  -9    1.79    0.16
   2  -4  -9    1.79    0.46
   2  -4  -9    1.72    0.18
  -2   4   9    1.93    0.34
  -2   4   9    1.94    0.31
  -2   4   9    1.83    0.40
   1  -4  -9   19.65    1.92
  -1   4   9   22.06    1.84
  -1   4   9   20.28    1.27
  -1   4   9   21.21    1.48
   0  -4  -9    0.74    0.27
   0   4   9    0.86    0.21
   0   4   9    1.02    0.19
   0   4   9    0.68    0.21
  -1  -4  -9    8.31    0.63
  -1  -4  -9    7.90    0.86
  -1  -4  -9    8.25    0.63
   1   4   9    8.60    0.65
   1   4   9    7.70    0.56
   1   4   9    8.36    0.80
  -2  -4  -9   12.59    1.04
  -2  -4  -9   13.52    1.03
  -2  -4  -9   14.07    1.25
   2   4   9   12.91    0.81
   2   4   9   14.31    0.93
  -3  -4  -9   11.14    0.93
  -3  -4  -9   11.41    1.04
   3   4   9   12.12    0.77
   3   4   9   11.19    0.69
  -4  -4  -9    0.18    0.13
  -5  -4  -9    0.16    0.14
   5   4   9    0.05    0.09
  -6  -4  -9    0.08    0.15
   6   4   9    0.17    0.16
  -7  -4  -9    0.18    0.09
  -7  -4  -9    0.05    0.17
   7   4   9    0.07    0.17
  -8  -4  -9    0.38    0.24
  -8  -4  -9    0.24    0.13
   8   4   9    0.53    0.31
  -9  -4  -9    0.07    0.12
  -9  -4  -9    0.02    0.20
   9   4   9   -0.01    0.23
   9  -5  -9    4.31    0.85
   9  -5  -9    3.61    0.98
   8  -5  -9    0.72    0.36
   8  -5  -9    0.97    0.52
   7  -5  -9    1.14    0.50
   7  -5  -9    0.67    0.31
   6  -5  -9    2.55    0.50
   6  -5  -9    2.88    0.77
  -6   5   9    3.88    0.64
   5  -5  -9    2.29    0.64
   5  -5  -9    1.67    0.37
  -5   5   9    1.74    0.41
   4  -5  -9    1.59    0.30
   4  -5  -9    1.83    0.56
  -4   5   9    1.66    0.38
   3  -5  -9   10.93    0.90
   3  -5  -9   12.09    1.31
   3  -5  -9   11.56    0.85
  -3   5   9   12.07    1.00
  -3   5   9   11.76    0.88
  -3   5   9    9.05    1.15
   2  -5  -9    1.47    0.13
   2  -5  -9    1.27    0.43
  -2   5   9    1.20    0.25
  -2   5   9    1.16    0.29
  -2   5   9    1.58    0.41
   1  -5  -9    0.51    0.28
  -1   5   9    0.66    0.19
  -1   5   9    0.61    0.19
  -1   5   9    0.86    0.29
   0  -5  -9    5.19    0.80
   0   5   9    5.49    0.64
   0   5   9    4.67    0.49
   0   5   9    4.74    0.49
  -1  -5  -9    1.69    0.21
  -1  -5  -9    1.96    0.20
  -1  -5  -9    2.24    0.46
   1   5   9    2.28    0.33
   1   5   9    2.40    0.31
   1   5   9    2.20    0.40
  -2  -5  -9    2.94    0.36
  -2  -5  -9    3.64    0.56
  -2  -5  -9    3.08    0.33
   2   5   9    3.95    0.49
   2   5   9    3.03    0.33
   2   5   9    3.49    0.34
  -3  -5  -9   45.36    3.27
  -4  -5  -9    0.08    0.12
  -5  -5  -9    6.06    0.66
   5   5   9    6.75    0.66
  -6  -5  -9    2.40    0.45
   6   5   9    2.70    0.49
  -7  -5  -9    0.69    0.28
   7   5   9    0.76    0.31
  -8  -5  -9    1.03    0.37
   8   5   9    0.73    0.35
  -9  -5  -9    2.67    0.57
   9   5   9    3.39    0.75
   8  -6  -9   -0.12    0.24
   8  -6  -9    0.14    0.33
   7  -6  -9    0.58    0.47
   7  -6  -9    1.17    0.40
   6  -6  -9    1.16    0.53
   6  -6  -9    0.73    0.29
   5  -6  -9    0.18    0.19
   5  -6  -9   -0.13    0.19
   4  -6  -9    0.34    0.17
   4  -6  -9   -0.16    0.17
  -4   6   9    0.10    0.17
  -4   6   9    0.03    0.19
   3  -6  -9    1.44    0.25
   3  -6  -9    1.82    0.56
  -3   6   9    1.26    0.34
   2  -6  -9    1.40    0.21
   2  -6  -9    1.78    0.55
   2  -6  -9    2.04    0.16
  -2   6   9    1.63    0.33
  -2   6   9    1.69    0.47
  -2   6   9    1.10    0.31
   1  -6  -9    6.67    1.04
  -1   6   9    6.61    0.59
  -1   6   9    6.05    0.64
  -1   6   9    6.42    0.82
   0  -6  -9    1.11    0.38
   0   6   9    1.50    0.29
   0   6   9    1.23    0.25
   0   6   9    1.03    0.33
  -1  -6  -9    0.25    0.09
  -1  -6  -9    0.34    0.24
  -1  -6  -9    0.27    0.13
   1   6   9    0.29    0.15
   1   6   9    0.38    0.23
  -2  -6  -9    5.31    0.50
   2   6   9    6.18    0.71
  -3  -6  -9    7.76    0.70
  -4  -6  -9    1.84    0.34
  -5  -6  -9    0.90    0.27
  -6  -6  -9    0.60    0.26
   6   6   9    0.62    0.26
  -7  -6  -9   -0.03    0.16
   7   6   9   -0.06    0.19
  -8  -6  -9    2.20    0.50
   8   6   9    1.45    0.49
   7  -7  -9    0.21    0.41
   7  -7  -9    1.05    0.35
   6  -7  -9    0.31    0.39
   6  -7  -9    0.25    0.25
   5  -7  -9    0.76    0.48
   5  -7  -9    1.67    0.37
   4  -7  -9    0.01    0.15
   4  -7  -9   -0.11    0.22
   3  -7  -9   -0.06    0.11
   3  -7  -9   -0.14    0.19
  -3   7   9   -0.03    0.13
   2  -7  -9    1.25    0.18
   2  -7  -9    0.62    0.35
  -2   7   9    0.84    0.36
  -2   7   9    0.40    0.22
   1  -7  -9    0.60    0.10
   1  -7  -9    0.76    0.39
  -1   7   9    0.50    0.31
  -1   7   9    0.81    0.28
   0  -7  -9    0.63    0.36
   0  -7  -9    0.86    0.15
   0   7   9    0.68    0.33
   0   7   9    0.67    0.23
  -1  -7  -9    1.83    0.24
   1   7   9    2.72    0.54
  -2  -7  -9    0.47    0.15
  -3  -7  -9    0.00    0.09
  -4  -7  -9    2.00    0.36
  -5  -7  -9    0.10    0.15
  -6  -7  -9   -0.04    0.16
  -7  -7  -9    0.61    0.29
   7   7   9    0.28    0.25
   5  -8  -9    0.55    0.26
   4  -8  -9    1.68    0.33
   3  -8  -9    0.13    0.13
   2  -8  -9    0.07    0.09
  -1   8   9    4.65    0.71
   0  -8  -9    2.73    0.26
  -1  -8  -9    0.04    0.09
  -2  -8  -9    1.07    0.23
  -3  -8  -9    4.31    0.49
  -4  -8  -9    1.00    0.29
  -5  -8  -9    0.45    0.23
   2  -9  -9    0.57    0.14
   1  -9  -9    0.11    0.10
   0  -9  -9    0.40    0.12
  -1  -9  -9    1.27    0.24
  -2  -9  -9    0.17    0.14
   2   9 -10    0.22    0.21
  -2  -9  10   -0.01    0.23
   1   9 -10    0.30    0.24
  -1  -9  10   -0.18    0.22
   0   9 -10    0.09    0.18
   0  -9  10    0.13    0.29
  -1   9 -10    0.31    0.22
   1  -9  10    0.48    0.29
   5   8 -10    0.07    0.21
  -5  -8  10    0.04    0.18
   4   8 -10    0.00    0.20
  -4  -8  10   -0.08    0.14
   3   8 -10    0.26    0.25
  -3  -8  10    0.23    0.26
  -3  -8  10    0.26    0.20
   2   8 -10   -0.08    0.16
  -2  -8  10   -0.04    0.22
  -1  -8  10    2.37    0.44
   0   8 -10    1.34    0.33
   0  -8  10    1.83    0.40
  -1   8 -10    0.39    0.19
   1  -8  10   -0.15    0.16
  -2   8 -10    0.36    0.19
   2  -8  10    0.26    0.23
  -3   8 -10    0.77    0.25
   3  -8  10    0.38    0.25
  -4   8 -10    2.62    0.43
   4  -8  10    2.39    0.54
  -5   8 -10    0.85    0.27
   5  -8  10    1.14    0.37
   7   7 -10    0.38    0.31
  -7  -7  10    0.22    0.24
  -7  -7  10    0.41    0.14
   6   7 -10   -0.10    0.18
  -6  -7  10    0.06    0.09
  -6  -7  10    0.05    0.17
   5   7 -10   -0.08    0.17
  -5  -7  10   -0.01    0.15
   4   7 -10   -0.01    0.19
  -4  -7  10    0.24    0.19
   3   7 -10    1.14    0.33
  -3  -7  10    0.63    0.24
  -3  -7  10    0.47    0.26
   2   7 -10    0.01    0.14
  -2  -7  10    0.21    0.24
   1   7 -10    0.35    0.17
  -1  -7  10    0.69    0.32
   0   7 -10    0.81    0.22
   0   7 -10    1.38    0.29
   0  -7  10    0.31    0.20
  -1   7 -10    2.35    0.39
   1  -7  10    1.75    0.41
  -2   7 -10    0.38    0.17
   2  -7  10    0.28    0.22
  -3   7 -10    1.67    0.30
   3  -7  10    1.15    0.36
  -4   7 -10    0.60    0.22
   4  -7  10    0.65    0.31
  -5   7 -10    1.36    0.30
   5  -7  10    1.34    0.43
  -6   7 -10   -0.10    0.14
   6  -7  10    0.05    0.23
   8   6 -10    0.55    0.34
  -8  -6  10    0.41    0.28
  -8  -6  10    0.59    0.24
   7   6 -10    2.55    0.58
  -7  -6  10    2.07    0.37
  -7  -6  10    1.79    0.44
   6   6 -10    4.67    0.77
  -6  -6  10    3.63    0.60
  -6  -6  10    4.32    0.46
   5   6 -10    6.52    0.77
  -5  -6  10    5.59    0.52
  -5  -6  10    4.56    0.68
   4   6 -10    0.54    0.27
  -4  -6  10    0.53    0.16
  -4  -6  10    0.60    0.23
   3   6 -10    6.76    0.83
   3   6 -10    7.72    0.92
   3   6 -10   10.30    0.86
  -3  -6  10    7.87    0.79
  -3  -6  10    7.17    0.63
   2   6 -10    2.29    0.52
  -2  -6  10    1.45    0.36
  -2  -6  10    1.96    0.26
   1   6 -10   17.85    1.66
  -1  -6  10   15.17    1.13
   0   6 -10    9.92    1.15
   0   6 -10   10.69    0.80
   0  -6  10    9.59    0.72
   0  -6  10    8.77    0.71
  -1   6 -10    8.83    0.72
  -1   6 -10    8.07    1.02
  -1   6 -10    8.50    0.78
   1  -6  10    7.82    0.61
   1  -6  10    6.33    0.75
  -2   6 -10    0.06    0.13
  -2   6 -10   -0.14    0.15
  -2   6 -10    0.12    0.11
   2  -6  10    0.02    0.08
   2  -6  10   -0.03    0.12
  -3   6 -10    0.88    0.25
  -3   6 -10    1.23    0.24
   3  -6  10    0.98    0.31
   3  -6  10    0.74    0.16
  -4   6 -10    0.08    0.11
   4  -6  10   -0.06    0.09
   4  -6  10   -0.05    0.14
  -5   6 -10    2.33    0.38
   5  -6  10    2.37    0.34
   5  -6  10    3.10    0.57
  -6   6 -10    0.57    0.22
   6  -6  10    0.16    0.15
   6  -6  10    0.14    0.23
  -7   6 -10    2.97    0.47
   7  -6  10    4.03    0.73
   7  -6  10    2.44    0.40
  -8   6 -10    0.33    0.33
  -8   6 -10    2.08    0.49
   8  -6  10    0.45    0.34
   8  -6  10    0.41    0.22
   9   5 -10    0.83    0.37
  -9  -5  10    1.59    0.35
   8   5 -10    0.05    0.22
  -8  -5  10   -0.05    0.15
  -8  -5  10    0.20    0.22
   7   5 -10    0.64    0.31
  -7  -5  10    0.20    0.16
  -7  -5  10    0.21    0.22
   6   5 -10    1.82    0.45
  -6  -5  10    1.88    0.41
  -6  -5  10    1.57    0.31
   5   5 -10    2.71    0.50
  -5  -5  10    2.16    0.35
  -5  -5  10    2.25    0.41
   4   5 -10    0.09    0.15
   4   5 -10    0.18    0.17
  -4  -5  10    0.07    0.10
  -4  -5  10    0.03    0.12
   3   5 -10    5.05    0.64
   3   5 -10    6.74    0.61
   3   5 -10    3.96    0.59
  -3  -5  10    5.23    0.59
  -3  -5  10    5.08    0.48
   2   5 -10    0.14    0.17
   2   5 -10    0.14    0.15
  -2  -5  10    0.01    0.20
  -2  -5  10    0.14    0.10
   1   5 -10    2.09    0.47
   1   5 -10    2.02    0.35
  -1  -5  10    1.95    0.28
   0   5 -10   26.14    2.25
   0   5 -10   25.62    1.65
   0  -5  10   19.19    1.84
   0  -5  10   26.23    1.73
  -1   5 -10    0.12    0.09
  -1   5 -10    0.20    0.22
  -1   5 -10    0.25    0.13
   1  -5  10    0.09    0.10
   1  -5  10    0.09    0.10
   1  -5  10   -0.04    0.10
  -2   5 -10    8.79    0.81
  -2   5 -10    7.48    0.72
  -2   5 -10    8.03    1.04
   2  -5  10    9.92    0.77
   2  -5  10   10.01    0.86
  -3   5 -10   24.46    2.03
  -3   5 -10   23.42    1.73
   3  -5  10   26.80    1.95
   3  -5  10   23.36    1.79
  -4   5 -10    1.62    0.29
  -4   5 -10    1.25    0.32
   4  -5  10    1.76    0.37
   4  -5  10    1.40    0.29
  -5   5 -10    0.25    0.18
  -5   5 -10    0.18    0.14
   5  -5  10    0.28    0.20
   5  -5  10    0.18    0.17
  -6   5 -10    0.54    0.20
  -6   5 -10    0.53    0.23
   6  -5  10    0.18    0.20
   6  -5  10    0.28    0.24
  -7   5 -10    4.26    0.53
   7  -5  10    2.51    0.50
   7  -5  10    2.78    0.62
  -8   5 -10    1.00    0.40
   8  -5  10   -0.24    0.22
   8  -5  10   -0.13    0.17
   9  -5  10    2.59    0.53
  10   4 -10    0.38    0.27
 -10  -4  10   -0.22    0.18
   9   4 -10   -0.08    0.22
  -9  -4  10   -0.17    0.15
   8   4 -10    0.86    0.33
  -8  -4  10    0.18    0.18
  -8  -4  10    0.29    0.23
   7   4 -10    2.86    0.55
  -7  -4  10    2.01    0.45
  -7  -4  10    2.07    0.38
   6   4 -10    4.14    0.66
  -6  -4  10    3.57    0.55
  -6  -4  10    3.13    0.47
   5   4 -10    0.08    0.12
   5   4 -10   -0.02    0.13
  -5  -4  10    0.17    0.13
  -5  -4  10   -0.05    0.10
   4   4 -10   16.01    1.38
   4   4 -10   16.88    1.24
  -4  -4  10   11.95    1.11
  -4  -4  10   15.00    1.20
   3   4 -10   15.72    1.24
   3   4 -10   15.11    1.41
  -3  -4  10   16.47    1.21
  -3  -4  10   16.13    1.26
  -3  -4  10   15.81    1.28
   2   4 -10    6.55    0.74
   2   4 -10    6.21    0.60
   2   4 -10    7.81    0.70
  -2  -4  10    7.67    0.66
  -2  -4  10    6.28    0.58
   1   4 -10    1.05    0.31
  -1  -4  10    1.46    0.23
   0   4 -10   14.46    1.05
   0   4 -10   15.67    1.26
   0   4 -10   14.66    1.42
   0  -4  10   13.31    1.08
  -1   4 -10    0.24    0.08
  -1   4 -10    0.20    0.10
  -1   4 -10    0.03    0.13
  -1   4 -10    0.05    0.07
   1  -4  10    0.14    0.11
   1  -4  10    0.05    0.08
  -2   4 -10    0.39    0.09
  -2   4 -10    0.40    0.12
  -2   4 -10    0.27    0.13
   2  -4  10    0.51    0.17
   2  -4  10    0.31    0.15
  -3   4 -10   18.81    1.57
  -3   4 -10   19.50    1.36
   3  -4  10   19.55    1.52
   3  -4  10   17.47    1.43
[truncated: 468,237 more chars]
