# Supplementary material for: Crystal structure of flumioxazin
Source: Acta Crystallogr E Crystallogr Commun. 2015 Sep 17;71(Pt 10):o768. doi: 10.1107/S2056989015017223 (PMC4647385; doi:10.1107/S2056989015017223)
Supplement: Supplementary file 2 [file e-71-0o768-Isup2.hkl]

#
# h,k,l, Fc-squared, Fo-squared, sigma(Fo-squared), status flag
#
data_I
_shelx_title ' JK703 in P2(1)/c'
_shelx_refln_list_code          4
_shelx_F_calc_maximum      207.68
_exptl_crystal_F_000       736.00
_reflns_d_resolution_high  0.7462

loop_
 _space_group_symop_operation_xyz
 'x, y, z'
 '-x, y+1/2, -z+1/2'
 '-x, -y, -z'
 'x, -y-1/2, z-1/2'

_cell_length_a     8.8960
_cell_length_b     7.1592
_cell_length_c    25.7081
_cell_angle_alpha  90.000
_cell_angle_beta   96.039
_cell_angle_gamma  90.000

_shelx_F_squared_multiplier     1.000

loop_
 _refln_index_h
 _refln_index_k
 _refln_index_l
 _refln_F_squared_calc
 _refln_F_squared_meas
 _refln_F_squared_sigma
 _refln_observed_status
   1   0   0       5560.78       5495.24       142.05 o
   2   0   0       8833.61       8370.43       188.62 o
   3   0   0        230.05        342.37         9.29 o
   4   0   0         36.94         55.85         2.87 o
   5   0   0        181.61        247.88         7.95 o
   6   0   0       7443.38       7367.26       173.28 o
   7   0   0        155.83        234.76        10.24 o
   8   0   0        673.94        652.13        22.86 o
   9   0   0          0.04          3.86         2.60 o
  10   0   0         77.29         80.25         8.03 o
  11   0   0        691.12        660.72        70.76 o
   1   1   0       2412.10       2401.86        43.16 o
   2   1   0       2195.98       2317.66        38.55 o
   3   1   0        866.84        945.35        15.96 o
   4   1   0        322.48        316.42         6.30 o
   5   1   0        107.54        107.32         3.14 o
   6   1   0       2380.55       2328.82        38.80 o
   7   1   0        322.91        321.88         8.36 o
   8   1   0        137.73        127.28         6.08 o
   9   1   0        104.81         94.49         7.12 o
  10   1   0         10.50         12.40         3.95 o
  11   1   0          3.72         -0.43         5.35 o
   0   2   0         28.98         20.22         2.32 o
   1   2   0       4759.87       4651.15        78.09 o
   2   2   0       4674.91       4736.34        80.29 o
   3   2   0       1780.33       1765.79        30.87 o
   4   2   0       1350.61       1488.42        26.66 o
   5   2   0         14.40         13.24         1.56 o
   6   2   0          0.86          0.28         0.93 o
   7   2   0          5.43          6.14         1.93 o
   8   2   0        329.33        341.00        12.31 o
   9   2   0        111.21        113.38         8.17 o
  10   2   0        182.15        234.65        25.64 o
  11   2   0         60.99         69.36         7.85 o
   1   3   0       3472.65       3693.03        64.08 o
   2   3   0        244.29        224.83         5.19 o
   3   3   0        727.40        780.98        16.53 o
   4   3   0       1057.83       1088.15        20.46 o
   5   3   0        836.76        851.38        18.27 o
   6   3   0        217.15        236.60         9.67 o
   7   3   0        852.19        815.57        30.11 o
   8   3   0        165.89        163.53        10.92 o
   9   3   0         35.53         45.69         5.34 o
  10   3   0        339.02        340.75        19.57 o
  11   3   0         74.80         75.49         9.82 o
   0   4   0       2353.61       2554.33        82.25 o
   1   4   0          6.65          3.47         0.90 o
   2   4   0        828.59        819.72        17.07 o
   3   4   0         48.01         45.79         2.61 o
   4   4   0         44.47         62.56         3.63 o
   5   4   0         90.72        102.46         6.38 o
   6   4   0        169.63        177.24         8.72 o
   7   4   0        175.07        184.07         9.57 o
   8   4   0         31.05         40.44         4.62 o
   9   4   0          8.41         12.73         3.82 o
  10   4   0          3.49         -0.06         3.97 o
   1   5   0         65.75         75.52         4.14 o
   2   5   0        320.02        320.46         9.08 o
   3   5   0        925.74        902.50        34.73 o
   4   5   0          0.01         -0.90         1.77 o
   5   5   0        312.35        313.28        13.65 o
   6   5   0        453.83        439.74        15.98 o
   7   5   0          0.93         -0.61         1.95 o
   8   5   0         97.26        101.33        16.16 o
   9   5   0         92.77        154.10        49.80 o
  10   5   0          3.21          3.88         4.39 o
   0   6   0         19.50         15.79         4.10 o
   1   6   0        186.38        215.02         9.37 o
   2   6   0         85.07         88.53         8.82 o
   3   6   0         51.40         59.11         5.97 o
   4   6   0        800.91        752.35        30.39 o
   5   6   0          0.46          0.68         2.76 o
   6   6   0          0.71         24.69         4.21 o
   7   6   0         23.79         31.73         5.74 o
   8   6   0         91.57        115.80        11.19 o
   9   6   0          0.07         17.89         6.27 o
   1   7   0        161.86        134.81         9.98 o
   2   7   0         24.27         18.79         3.02 o
   3   7   0          3.52          2.93         2.80 o
   4   7   0         30.09         43.41         8.52 o
   5   7   0        242.49        249.12        16.04 o
   6   7   0          1.00         -2.44         3.96 o
   7   7   0          0.70         22.92         4.93 o
   8   7   0          9.75         13.76         5.25 o
   1   8   0          7.45          5.57         3.21 o
   2   8   0          9.68          4.61         3.06 o
   3   8   0          0.49          0.86         3.50 o
   4   8   0         10.00          8.32         7.33 o
   5   8   0         15.33         13.59         6.37 o
   6   8   0         10.35          9.29         5.41 o
   1   9   0         13.50         -0.36         4.06 o
   2   9   0          8.99         10.70         4.74 o
   3   9   0        131.35        172.27        16.82 o
 -11   1   1        237.53        257.07        28.55 o
 -10   1   1        417.60        397.03        18.99 o
  -9   1   1         31.68         38.20         3.57 o
  -8   1   1        151.47        157.08         6.77 o
  -7   1   1        109.02        116.23         4.30 o
  -6   1   1        379.60        377.29         8.04 o
  -5   1   1          8.60         20.93         1.38 o
  -4   1   1        309.94        305.93         6.17 o
  -3   1   1       1963.52       1955.40        33.64 o
  -2   1   1       9345.20       9449.10       154.98 o
  -1   1   1        587.62        569.92         9.89 o
   0   1   1      11054.15      10568.07       198.10 o
   1   1   1       6444.84       6155.15       104.64 o
   2   1   1       3849.54       3709.32        64.23 o
   3   1   1        856.45        925.74        16.48 o
   4   1   1       2038.35       1954.67        33.59 o
   5   1   1         65.93         82.70         3.01 o
   6   1   1        119.90        122.18         4.00 o
   7   1   1        400.78        365.28         9.18 o
   8   1   1         34.51         37.59         3.48 o
   9   1   1         39.26         53.39         6.91 o
  10   1   1         31.06         29.72         5.11 o
  11   1   1         18.87         18.44         7.20 o
 -11   2   1         83.69         97.64         9.14 o
 -10   2   1         98.28        126.15        18.85 o
  -9   2   1        105.65         96.75         7.42 o
  -8   2   1         38.05         46.99         5.59 o
  -7   2   1          0.57          1.69         1.54 o
  -6   2   1       1138.25       1136.07        23.58 o
  -5   2   1         25.49         36.77         1.68 o
  -4   2   1       4561.77       4709.00        77.69 o
  -3   2   1        391.86        454.10         9.27 o
  -2   2   1       5560.77       5654.80        98.85 o
  -1   2   1       2122.39       2282.01        39.59 o
   0   2   1       1989.67       1945.03        34.05 o
   1   2   1         73.44         73.18         1.69 o
   2   2   1       3143.82       3108.31        55.52 o
   3   2   1        213.11        201.49         4.52 o
   4   2   1        588.15        571.09        11.15 o
   5   2   1        487.82        446.12        10.28 o
   6   2   1         38.93         32.76         2.33 o
   7   2   1        242.17        241.08         8.83 o
   8   2   1          2.26          0.59         1.93 o
   9   2   1          9.47         12.61         3.46 o
  10   2   1        311.54        409.20       124.39 o
  11   2   1        254.13        304.38        44.10 o
 -11   3   1         10.65          6.18         5.45 o
 -10   3   1          4.19          2.65         4.22 o
  -9   3   1          0.85          0.29         2.21 o
  -8   3   1         34.34         42.59         6.85 o
  -7   3   1        229.39        234.23        15.10 o
  -6   3   1        406.63        399.25        13.64 o
  -5   3   1        456.85        458.24        10.69 o
  -4   3   1        235.96        249.90         5.82 o
  -3   3   1         52.04         39.70         1.76 o
  -2   3   1        777.20        824.04        14.70 o
  -1   3   1        698.30        746.84        14.22 o
   0   3   1       2467.08       2438.76        43.39 o
   1   3   1        744.91        801.07        15.67 o
   2   3   1         21.07         30.17         1.80 o
   3   3   1        436.75        474.66        11.17 o
   4   3   1        808.93        868.33        17.95 o
   5   3   1       1193.12       1315.98        33.69 o
   6   3   1          0.46          1.82         1.69 o
   7   3   1         10.33         11.83         2.51 o
   8   3   1         33.38         26.36         4.42 o
   9   3   1         88.47         83.78         7.45 o
  10   3   1        212.51        235.86        16.54 o
  11   3   1        132.32        139.03        23.37 o
 -10   4   1          0.00         -1.91         3.56 o
  -9   4   1          5.62         10.49         3.58 o
  -8   4   1         29.18         38.94         5.14 o
  -7   4   1       1764.86       1697.31        51.11 o
  -6   4   1       1470.01       1369.82        34.33 o
  -5   4   1         79.99         67.14         4.32 o
  -4   4   1        503.97        525.14        13.05 o
  -3   4   1         29.12         18.74         1.25 o
  -2   4   1         10.23          6.25         1.01 o
  -1   4   1       1153.94       1223.99        23.45 o
   0   4   1         76.01         78.06         3.18 o
   1   4   1        483.85        526.54        13.97 o
   2   4   1        117.88        124.12         3.78 o
   3   4   1         85.24        114.77         5.16 o
   4   4   1        296.43        297.55         8.76 o
   5   4   1        907.25        879.34        23.42 o
   6   4   1        478.49        477.82        17.14 o
   7   4   1         49.03         70.07         7.68 o
   8   4   1         86.25         88.25         7.06 o
   9   4   1         11.06          8.63         3.71 o
  10   4   1          7.96         12.90         4.70 o
 -10   5   1        102.53        128.24        19.92 o
  -9   5   1          9.40         16.45         4.72 o
  -8   5   1         70.64        109.66        23.08 o
  -7   5   1        119.32         90.27         8.35 o
  -6   5   1        131.68        129.05         8.89 o
  -5   5   1        112.20        120.28         5.28 o
  -4   5   1        283.27        266.60        13.21 o
  -3   5   1        102.21        113.65         6.03 o
  -2   5   1        377.86        341.49        10.30 o
  -1   5   1        314.27        305.01         9.32 o
   0   5   1        132.44        124.86         4.63 o
   1   5   1         66.53         88.12         4.07 o
   2   5   1        360.49        363.99         9.37 o
   3   5   1         57.24         61.34         5.08 o
   4   5   1          5.93         12.78         2.31 o
   5   5   1        212.37        201.75        10.24 o
   6   5   1        126.45        124.25         7.27 o
   7   5   1         30.10         29.12         3.75 o
   8   5   1         33.05         50.89         9.10 o
   9   5   1          0.14          0.63         2.41 o
  10   5   1          3.25          7.56         3.21 o
  -9   6   1         46.79         68.15        17.31 o
  -8   6   1          2.51          7.52         4.01 o
  -7   6   1        148.64        175.28        13.67 o
  -6   6   1         23.57         25.24         4.55 o
  -5   6   1         65.93         73.00         9.74 o
  -4   6   1         82.07         86.74         7.58 o
  -3   6   1        248.85        253.84        13.37 o
  -2   6   1          1.00          0.95         1.74 o
  -1   6   1         94.54         94.91         6.04 o
   0   6   1         25.43         20.57         2.87 o
   1   6   1         42.39         41.12         3.71 o
   2   6   1          5.38          9.99         1.97 o
   3   6   1         29.43         32.86         3.74 o
   4   6   1        511.91        480.23        24.15 o
   5   6   1          1.93         -0.42         1.88 o
   6   6   1         52.84         55.56         6.49 o
   7   6   1         26.70         22.10         4.96 o
   8   6   1          0.04          5.80         4.39 o
   9   6   1          0.00          6.90         7.71 o
  -8   7   1         90.58        104.15        10.64 o
  -7   7   1        225.72        269.33        19.91 o
  -6   7   1          5.70          7.99         5.06 o
  -5   7   1          4.39          4.66         3.77 o
  -4   7   1         40.77         33.15         9.71 o
  -3   7   1         11.78          9.12         6.17 o
  -2   7   1         55.11         31.95         6.53 o
  -1   7   1         12.46         15.72         3.07 o
   0   7   1         60.58         78.80        11.33 o
   1   7   1        127.18         95.46        10.36 o
   2   7   1          5.99          3.71         2.63 o
   3   7   1        103.93         92.52        12.84 o
   4   7   1        213.38        216.84        16.53 o
   5   7   1         21.16         15.59         6.94 o
   6   7   1         25.59         27.90         6.61 o
   7   7   1          4.86         11.27         4.48 o
   8   7   1         68.06         91.44        33.69 o
  -6   8   1          0.05         -4.28         4.28 o
  -5   8   1         66.61         70.29        11.40 o
  -4   8   1         14.66         16.38         5.98 o
  -3   8   1         20.72         10.84         9.51 o
  -2   8   1         20.57          9.42         4.18 o
  -1   8   1         50.62         42.87        10.31 o
   0   8   1        138.08        139.02        14.29 o
   1   8   1          7.95          6.74         4.18 o
   2   8   1         29.59         25.54         5.70 o
   3   8   1         15.40         12.11         4.85 o
   4   8   1         45.98         71.00        18.83 o
   5   8   1          5.28          7.80         5.42 o
   6   8   1         22.59         29.79         7.58 o
  -4   9   1         24.69         27.75        10.31 o
  -3   9   1         26.91         45.57        14.07 o
  -2   9   1          4.56          2.01         3.61 o
  -1   9   1          1.67          7.27        11.89 o
   0   9   1         14.31          0.93         7.93 o
   1   9   1         23.59         24.76        11.69 o
   2   9   1          7.95          9.68         4.74 o
   3   9   1        153.79        173.27        26.76 o
 -11   0   2         78.69         68.98        12.48 o
 -10   0   2         95.61        108.65        12.25 o
  -9   0   2         36.21         39.15         6.76 o
  -8   0   2        130.74        126.13         6.88 o
  -7   0   2          0.09         -0.30         1.44 o
  -6   0   2          4.87          3.86         1.63 o
  -5   0   2          1.64          0.09         1.06 o
  -4   0   2         84.66         91.58         4.46 o
  -3   0   2        909.12        880.13        23.64 o
  -2   0   2       4580.33       4566.11       132.03 o
  -1   0   2       1602.03       1481.71        49.16 o
   0   0   2        129.19         68.27         4.15 o
   1   0   2        918.90        957.93        25.42 o
   2   0   2       4373.96       3993.01        90.41 o
   3   0   2       3187.93       3082.60        75.73 o
   4   0   2        218.14        244.51         7.81 o
   5   0   2       1434.53       1418.14        36.87 o
   6   0   2         36.57         39.12         4.09 o
   7   0   2        232.85        247.33        10.16 o
   8   0   2         68.21         86.46         8.81 o
   9   0   2         22.49         15.86         5.03 o
  10   0   2         94.99        107.97        10.82 o
  11   0   2          0.30         -1.40         5.64 o
 -11   1   2          8.91          2.01         4.20 o
 -10   1   2         43.50         47.10         6.41 o
  -9   1   2        113.10        111.84         6.43 o
  -8   1   2          5.51          3.87         1.66 o
  -7   1   2          2.41          1.92         1.10 o
  -6   1   2        245.45        216.16         5.24 o
  -5   1   2         57.79         67.53         2.52 o
  -4   1   2        236.48        240.19         5.32 o
  -3   1   2        836.43        924.16        17.95 o
  -2   1   2         45.48         29.49         1.23 o
  -1   1   2       6304.12       6387.38       129.05 o
   0   1   2         44.87         55.40         1.79 o
   1   1   2       4906.67       4886.11        98.52 o
   2   1   2        127.64        113.91         2.85 o
   3   1   2        895.25        911.79        15.37 o
   4   1   2         16.39         21.86         1.28 o
   5   1   2       1332.54       1296.24        24.34 o
   6   1   2         27.61         38.78         2.23 o
   7   1   2        195.75        192.53         5.96 o
   8   1   2         16.31         14.08         2.19 o
   9   1   2         80.84         89.74         6.94 o
  10   1   2        358.43        333.97        15.64 o
  11   1   2          0.45          5.50         5.47 o
 -11   2   2         60.74         67.71         8.44 o
 -10   2   2         20.77         24.13         4.72 o
  -9   2   2        236.60        231.25        10.04 o
  -8   2   2         24.98         26.76         2.93 o
  -7   2   2          3.07          1.20         1.13 o
  -6   2   2          0.84          3.04         0.94 o
  -5   2   2        277.60        278.09         5.76 o
  -4   2   2        763.15        790.77        14.70 o
  -3   2   2       1382.18       1493.48        27.46 o
  -2   2   2       1344.91       1415.11        25.20 o
  -1   2   2       1094.11       1131.00        21.57 o
   0   2   2        225.72        244.77         5.20 o
   1   2   2        677.10        654.96        11.97 o
   2   2   2       1678.13       1699.34        31.16 o
   3   2   2         16.07         16.71         1.30 o
   4   2   2         32.87         34.06         1.58 o
   5   2   2         24.62         35.96         2.11 o
   6   2   2         89.32         78.35         4.00 o
   7   2   2         30.52         35.37         3.38 o
   8   2   2          3.79          5.88         2.30 o
   9   2   2        330.52        301.61        12.79 o
  10   2   2        111.68        101.99        11.95 o
  11   2   2          7.01         12.04         4.86 o
 -11   3   2         55.37         70.03         9.11 o
 -10   3   2         40.70         51.92         7.65 o
  -9   3   2          2.88          1.44         2.40 o
  -8   3   2          6.48          4.80         2.25 o
  -7   3   2         17.66         19.67         3.20 o
  -6   3   2        682.25        677.65        18.34 o
  -5   3   2        273.71        288.55         7.38 o
  -4   3   2       1073.09       1103.13        20.77 o
  -3   3   2        433.62        411.98         9.33 o
  -2   3   2        452.60        446.75         8.94 o
  -1   3   2       2882.08       2895.87        50.60 o
   0   3   2       1701.18       1840.34        32.81 o
   1   3   2       1219.68       1230.66        21.67 o
   2   3   2        361.51        403.68         9.19 o
   3   3   2         27.22         23.71         1.77 o
   4   3   2        535.35        555.73        12.03 o
   5   3   2        123.56        135.38         5.73 o
   6   3   2        181.20        191.23         8.82 o
   7   3   2          8.24         11.45         2.63 o
   8   3   2         43.71         38.72         4.89 o
   9   3   2          0.29          1.34         2.68 o
  10   3   2        388.97        407.02        21.45 o
  11   3   2         68.13         72.23         9.63 o
 -10   4   2          6.37         10.50         4.33 o
  -9   4   2          0.54          0.04         2.89 o
  -8   4   2         71.58         79.89         6.54 o
  -7   4   2       1496.79       1432.67        41.31 o
  -6   4   2        811.05        771.22        24.28 o
  -5   4   2        949.93        938.61        27.20 o
  -4   4   2         57.67         46.99         2.45 o
  -3   4   2        120.40        122.05         3.64 o
  -2   4   2        260.42        271.34         6.60 o
  -1   4   2        558.61        612.94        14.12 o
   0   4   2         60.84         89.52         3.18 o
   1   4   2        260.04        241.52         6.53 o
   2   4   2          3.18          4.96         1.03 o
   3   4   2        493.48        492.40        14.07 o
   4   4   2        711.92        687.81        19.75 o
   5   4   2        116.55        104.71         5.67 o
   6   4   2         18.48         12.14         2.41 o
   7   4   2        112.76        132.77         9.52 o
   8   4   2          7.38         14.09         3.31 o
   9   4   2         20.98         26.06         4.63 o
  10   4   2        148.94        165.61        12.34 o
 -10   5   2          4.93          9.37         5.69 o
  -9   5   2          6.50          5.36         4.46 o
  -8   5   2         12.32         25.60         7.42 o
  -7   5   2         75.99         68.55         9.04 o
  -6   5   2          4.63          4.17         2.07 o
  -5   5   2         41.31         42.03         4.17 o
  -4   5   2         73.44         73.01         5.87 o
  -3   5   2         14.19         12.70         1.68 o
  -2   5   2         55.91         55.96         3.25 o
  -1   5   2        139.62        153.34         8.19 o
   0   5   2          1.07          1.17         0.89 o
   1   5   2         45.24         54.98         3.26 o
   2   5   2        197.78        202.58         6.55 o
   3   5   2         38.98         46.95         3.73 o
   4   5   2        116.13        121.26         7.61 o
   5   5   2        127.35        113.75         7.61 o
   6   5   2         30.95         28.54         4.38 o
   7   5   2        103.61         94.54         6.91 o
   8   5   2         22.02         27.22         6.47 o
   9   5   2         95.00        105.61         8.11 o
  -9   6   2         17.37         35.02        15.60 o
  -8   6   2         78.94         72.99         6.39 o
  -7   6   2          6.28          9.51         3.73 o
  -6   6   2          2.85          3.98         4.24 o
  -5   6   2        127.70        144.14        12.98 o
  -4   6   2        102.09        101.10         8.35 o
  -3   6   2         24.78         34.23         4.56 o
  -2   6   2        370.10        317.99        13.93 o
  -1   6   2          7.44          5.96         1.42 o
   0   6   2         37.48         30.94         3.44 o
   1   6   2        173.20        192.69        10.06 o
   2   6   2        107.49         99.72         5.57 o
   3   6   2        329.09        372.17        19.66 o
   4   6   2       1129.17       1103.73        47.93 o
   5   6   2        120.26        133.29         8.54 o
   6   6   2         30.02         25.97         4.80 o
   7   6   2         16.59         17.40         4.66 o
   8   6   2         10.35         11.75         4.85 o
   9   6   2        118.73        141.17        16.92 o
  -8   7   2          0.21         -1.11         3.89 o
  -7   7   2         39.31         55.48         9.62 o
  -6   7   2         86.34         98.09        11.60 o
  -5   7   2          8.32         14.14         4.94 o
  -4   7   2         10.80         14.54         5.02 o
  -3   7   2          4.52          7.39         3.39 o
  -2   7   2        576.84        460.16        52.35 o
  -1   7   2          1.12          3.57         2.18 o
   0   7   2         22.44         27.82         7.23 o
   1   7   2         52.46         54.58         6.29 o
   2   7   2         54.76         41.87         4.74 o
   3   7   2        301.60        307.59        16.74 o
   4   7   2        145.50        173.26        19.82 o
   5   7   2         11.59         12.98         5.52 o
   6   7   2          4.08          6.78         3.35 o
   7   7   2          6.46          6.64         4.19 o
  -6   8   2          9.34         19.41         6.22 o
  -5   8   2          6.03         11.67         4.98 o
  -4   8   2         28.41         31.33         7.22 o
  -3   8   2          7.45          7.14         6.94 o
  -2   8   2         19.04          7.16         3.38 o
  -1   8   2         11.07         12.75         3.88 o
   0   8   2          0.96         64.83        49.01 o
   1   8   2         27.03         12.13         4.76 o
   2   8   2         26.90         31.77        10.70 o
   3   8   2          8.87         13.06         4.74 o
   4   8   2          4.54          8.49         4.76 o
   5   8   2         64.56         78.43        11.90 o
   6   8   2         70.84        100.22        21.80 o
  -4   9   2          0.25         -5.15         5.15 o
  -3   9   2        155.28        190.37        16.40 o
  -2   9   2          7.68          5.57         3.32 o
  -1   9   2          7.96         37.70        46.18 o
   0   9   2          1.25          2.17         4.96 o
   1   9   2         21.56         26.94         9.91 o
   2   9   2          6.25          2.37         6.74 o
   3   9   2         88.43        121.76        13.81 o
 -11   1   3          0.99          5.55         4.60 o
 -10   1   3         35.16         40.64         6.91 o
  -9   1   3         28.12         41.52         4.43 o
  -8   1   3          0.62         -1.26         1.38 o
  -7   1   3         72.53         79.68         3.60 o
  -6   1   3         11.58         16.71         1.38 o
  -5   1   3        463.87        442.20         8.80 o
  -4   1   3         14.52         24.01         1.46 o
  -3   1   3        164.14        172.84         4.51 o
  -2   1   3      21551.48      21453.30       448.42 o
  -1   1   3        193.07        195.53         4.84 o
   0   1   3        101.32         72.15         2.79 o
   1   1   3       1712.25       1671.46        33.64 o
   2   1   3       4353.96       4302.80        81.92 o
   3   1   3          0.18         -0.06         0.35 o
   4   1   3       3514.60       3468.26        56.37 o
   5   1   3          2.04          3.89         0.78 o
   6   1   3         10.68         13.97         1.41 o
   7   1   3        280.93        273.64         7.82 o
   8   1   3        219.87        197.39         7.76 o
   9   1   3         73.02         81.11         6.51 o
  10   1   3         61.18         66.00         7.78 o
  11   1   3         11.93          9.57         7.37 o
 -11   2   3         23.20         27.26         5.57 o
 -10   2   3         37.96         53.57         6.05 o
  -9   2   3         44.69         68.14         5.01 o
  -8   2   3          6.76          4.77         1.80 o
  -7   2   3         36.09         39.34         2.84 o
  -6   2   3         52.02         56.58         2.66 o
  -5   2   3       1607.31       1596.35        28.20 o
  -4   2   3        450.86        472.05         9.50 o
  -3   2   3       2416.52       2460.22        47.07 o
  -2   2   3        510.82        504.54        10.47 o
  -1   2   3        892.53        780.33        16.65 o
   0   2   3       4923.63       4836.60       104.63 o
   1   2   3       6236.37       6279.70       115.53 o
   2   2   3        333.90        386.96         7.64 o
   3   2   3       3457.95       3512.56        63.19 o
   4   2   3       2769.91       2924.66        57.47 o
   5   2   3        209.83        207.51         5.83 o
   6   2   3         46.79         44.05         2.74 o
   7   2   3         98.86        105.58         5.89 o
   8   2   3        370.39        342.34        13.13 o
   9   2   3         39.17         51.62         6.19 o
  10   2   3          6.35          0.53         4.92 o
  11   2   3          9.44          9.43         4.96 o
 -11   3   3         31.73         40.66         7.66 o
 -10   3   3          0.25         -3.62         3.75 o
  -9   3   3          0.09          8.61         2.64 o
  -8   3   3         58.64         51.74         4.77 o
  -7   3   3          4.89          8.06         2.26 o
  -6   3   3         14.87         64.19         4.93 o
  -5   3   3        156.04        181.48         4.62 o
  -4   3   3        369.77        389.01        10.03 o
  -3   3   3         88.99        124.87         4.27 o
  -2   3   3         76.55         87.84         2.83 o
  -1   3   3          0.80          8.48         1.15 o
   0   3   3       1149.89       1240.59        22.88 o
   1   3   3        124.03        142.21         3.33 o
   2   3   3         25.47         22.14         1.46 o
   3   3   3        654.19        743.74        15.78 o
   4   3   3        183.73        177.95         4.90 o
   5   3   3         32.52         31.93         2.95 o
   6   3   3         88.12        132.03         7.95 o
   7   3   3          2.26          0.90         1.67 o
   8   3   3          2.33          5.60         2.29 o
   9   3   3         54.55         71.86         7.32 o
  10   3   3         21.86         28.17         6.33 o
  11   3   3         19.96         18.15         6.85 o
 -10   4   3          1.66          0.73         3.35 o
  -9   4   3         13.71         19.11         4.01 o
  -8   4   3          0.04         -0.33         2.08 o
  -7   4   3          5.18         14.93         4.97 o
  -6   4   3        455.34        422.28        15.08 o
  -5   4   3         25.00         22.91         3.78 o
  -4   4   3          0.03          0.26         0.79 o
  -3   4   3        273.88        270.34         6.18 o
  -2   4   3          7.55          6.58         0.95 o
  -1   4   3       3039.20       3152.22        63.14 o
   0   4   3        856.22        793.82        15.39 o
   1   4   3        132.94        148.09         4.33 o
   2   4   3         47.08         50.13         2.67 o
   3   4   3         59.26         53.00         2.64 o
   4   4   3          4.42          5.81         1.14 o
   5   4   3       1404.98       1399.16        42.44 o
   6   4   3          2.85          2.87         1.86 o
   7   4   3          4.39          7.92         2.51 o
   8   4   3          0.03          0.32         2.24 o
   9   4   3         72.78        102.74        13.96 o
  10   4   3          0.14          3.16         3.86 o
 -10   5   3         67.06        108.79        22.47 o
  -9   5   3          3.38         -1.44         3.80 o
  -8   5   3          6.52          2.12         3.18 o
  -7   5   3          0.00         -1.96         2.05 o
  -6   5   3         84.18         81.42         5.59 o
  -5   5   3          8.94          7.40         2.45 o
  -4   5   3        718.64        734.16        19.96 o
  -3   5   3         52.57         52.94         3.17 o
  -2   5   3        437.22        443.38        11.91 o
  -1   5   3         33.52         32.29         2.54 o
   0   5   3         12.23          9.62         1.30 o
   1   5   3          0.13          1.32         0.96 o
   2   5   3         25.05         29.13         2.87 o
   3   5   3       1003.99       1039.48        39.61 o
   4   5   3        103.55        108.18         8.63 o
   5   5   3        491.82        484.84        19.31 o
   6   5   3         49.01         49.61         5.58 o
   7   5   3          0.79          1.50         1.79 o
   8   5   3          2.24          4.03         2.52 o
   9   5   3         41.47         51.10         6.86 o
  -9   6   3         50.35         71.00        18.32 o
  -8   6   3         76.36         83.24         7.04 o
  -7   6   3         65.58         66.61         5.33 o
  -6   6   3         39.87         69.31         9.02 o
  -5   6   3         58.46         51.93         6.73 o
  -4   6   3          9.99         11.46         3.37 o
  -3   6   3         57.79         78.10         5.37 o
  -2   6   3        107.01        124.86         6.91 o
  -1   6   3        227.49        217.06         9.71 o
   0   6   3         29.74         33.43         3.47 o
   1   6   3          0.00          2.47         1.69 o
   2   6   3         20.61         18.35         2.83 o
   3   6   3         65.37         56.72         5.72 o
   4   6   3        353.60        343.50        15.89 o
   5   6   3        102.72        104.01         7.42 o
   6   6   3         19.52         33.64         4.94 o
   7   6   3         16.90         17.45         4.74 o
   8   6   3         86.07        114.01        12.89 o
   9   6   3         36.48         38.54         9.39 o
  -8   7   3         33.36         41.96         6.96 o
  -7   7   3        110.61        148.96        15.40 o
  -6   7   3        209.44        213.66        24.29 o
  -5   7   3         53.64         57.77         9.32 o
  -4   7   3         11.63         18.70         4.82 o
  -3   7   3        129.73        134.88        14.41 o
  -2   7   3         24.86         21.81         6.18 o
  -1   7   3         82.77         67.15         9.98 o
   0   7   3         26.14         19.99         3.62 o
   1   7   3        102.48         98.54         8.54 o
   2   7   3          2.31          5.27         2.78 o
   3   7   3        338.63        346.91        42.02 o
   4   7   3         59.66         69.14         9.91 o
   5   7   3        132.96        172.37        44.40 o
   6   7   3        156.17        173.28        15.12 o
   7   7   3         22.96         31.52         5.92 o
  -6   8   3         64.63         77.91        12.56 o
  -5   8   3        175.69        205.41        17.09 o
  -4   8   3          2.45         -3.81         3.81 o
  -3   8   3         81.58        109.85        20.22 o
  -2   8   3         13.61         15.06         5.05 o
  -1   8   3         12.57          5.45         4.32 o
   0   8   3         13.44          4.18         6.94 o
   1   8   3         23.36         12.15         4.55 o
   2   8   3          7.15         13.92         4.55 o
   3   8   3          3.82          2.45         3.59 o
   4   8   3         85.82         96.57        12.41 o
   5   8   3        152.32        204.00        55.89 o
   6   8   3        123.34        177.10        45.19 o
  -3   9   3          6.82          7.00         7.53 o
  -2   9   3          5.03          4.52         3.49 o
  -1   9   3         43.68          2.72         6.34 o
   0   9   3          9.51          0.55         4.38 o
   1   9   3          1.20         15.02        12.70 o
   2   9   3         11.95         12.87         5.42 o
   3   9   3          4.70          6.27         4.74 o
 -11   0   4          4.43          3.12         4.10 o
 -10   0   4         41.28         45.85         6.89 o
  -9   0   4         15.09         17.44         4.13 o
  -8   0   4       1364.47       1258.34        35.45 o
  -7   0   4        452.18        429.08        15.65 o
  -6   0   4        290.45        305.81        10.71 o
  -5   0   4        321.19        308.54        10.28 o
  -4   0   4        350.85        364.69        11.23 o
  -3   0   4        109.61         80.03         4.53 o
  -2   0   4      33213.25      28994.05      1089.32 o
  -1   0   4      10418.77      10928.61       349.46 o
   0   0   4       7094.40       4591.70       293.20 o
   1   0   4       2346.41       2457.08        70.32 o
   2   0   4       2541.21       2424.51        59.70 o
   3   0   4         39.09         38.52         2.31 o
   4   0   4        251.69        204.14         6.49 o
   5   0   4         59.66         66.95         3.77 o
   6   0   4         51.41         52.95         3.70 o
   7   0   4        254.04        256.78         9.07 o
   8   0   4        456.45        421.42        20.78 o
   9   0   4         77.87         72.58         8.37 o
  10   0   4        776.10        786.99        47.52 o
  11   0   4         93.14         82.19        25.96 o
 -11   1   4          0.56          2.69         4.72 o
 -10   1   4         74.92         87.97        10.95 o
  -9   1   4         18.57         18.74         2.66 o
  -8   1   4          1.82          1.36         1.48 o
  -7   1   4        210.55        201.42         6.02 o
  -6   1   4        184.60        178.21         4.71 o
  -5   1   4        271.90        271.38         6.35 o
  -4   1   4        210.63        218.80         5.49 o
  -3   1   4        744.24        697.66        13.88 o
  -2   1   4      13291.26      13827.39       378.02 o
  -1   1   4       3663.11       3630.41       107.64 o
   0   1   4         21.98         24.44         1.11 o
   1   1   4         14.02         13.86         0.79 o
   2   1   4         94.99         84.39         2.20 o
   3   1   4        576.45        568.03        11.15 o
   4   1   4       3369.36       3506.40        57.61 o
   5   1   4        183.25        178.04         4.32 o
   6   1   4        442.98        426.50         8.80 o
   7   1   4         79.43         80.50         4.05 o
   8   1   4         21.30         23.32         2.61 o
   9   1   4        119.94        136.91        11.65 o
  10   1   4         46.41         32.70         4.99 o
  11   1   4        192.86        193.90        15.46 o
 -11   2   4          3.46          7.49         4.72 o
 -10   2   4         44.14         51.46         5.21 o
  -9   2   4        245.24        248.28        10.36 o
  -8   2   4        409.60        393.48        11.47 o
  -7   2   4        203.06        195.86         6.73 o
  -6   2   4        209.24        198.11         6.16 o
  -5   2   4        119.30        117.12         3.71 o
  -4   2   4        221.19        223.71         5.08 o
  -3   2   4       1589.23       1661.78        35.19 o
  -2   2   4       1357.42       1487.61        28.04 o
  -1   2   4        102.42         90.55         3.78 o
   0   2   4         10.02         16.40         1.31 o
   1   2   4         14.62         13.97         0.94 o
   2   2   4       1210.21       1295.77        24.93 o
   3   2   4        662.20        668.38        12.55 o
   4   2   4        271.10        265.51         6.63 o
   5   2   4        712.29        718.87        15.70 o
   6   2   4          0.61          1.11         1.29 o
   7   2   4          3.24          5.14         1.80 o
   8   2   4        412.74        395.09        14.47 o
   9   2   4        100.14         98.04         8.55 o
  10   2   4          0.59          0.23         4.31 o
  11   2   4         99.94        125.98        12.51 o
 -11   3   4          9.44          5.47         5.21 o
 -10   3   4          3.48          5.94         4.60 o
  -9   3   4        338.63        319.87        20.42 o
  -8   3   4         24.37         30.24         3.98 o
  -7   3   4        154.27        146.37         7.37 o
  -6   3   4       1077.42       1091.06        27.21 o
  -5   3   4         10.82         13.59         1.23 o
  -4   3   4        526.89        622.98        15.39 o
  -3   3   4        272.82        262.89         6.98 o
  -2   3   4         33.34         35.78         1.81 o
  -1   3   4       5008.25       5226.44       120.10 o
   0   3   4         25.00         16.55         1.43 o
   1   3   4       1640.37       1654.19        30.23 o
   2   3   4        560.61        578.91        11.64 o
   3   3   4        152.10        154.04         5.51 o
   4   3   4        229.24        225.36         5.76 o
   5   3   4        329.50        320.50        10.04 o
   6   3   4         12.70         15.90         2.51 o
   7   3   4        175.17        162.01         9.42 o
   8   3   4         25.83         20.89         3.90 o
   9   3   4        120.26        137.81         8.60 o
  10   3   4          8.56          7.09         5.04 o
 -10   4   4          0.35          1.42         3.34 o
  -9   4   4         16.79         13.32         3.38 o
  -8   4   4         69.17         90.01         6.02 o
  -7   4   4         17.77         31.22         7.01 o
  -6   4   4          0.21          0.45         1.90 o
  -5   4   4        132.17        139.91         6.58 o
  -4   4   4        115.46        110.91         5.63 o
  -3   4   4        541.56        515.56        11.99 o
  -2   4   4        692.99        728.13        16.14 o
  -1   4   4       2914.96       3044.31        70.20 o
   0   4   4        902.79        892.85        22.20 o
   1   4   4        129.85        168.56         4.66 o
   2   4   4         51.03         35.18         1.78 o
   3   4   4        826.73        845.75        21.74 o
   4   4   4        381.02        379.85        13.37 o
   5   4   4        753.60        747.77        20.46 o
   6   4   4        397.02        363.94        14.27 o
   7   4   4         64.79         74.91         6.59 o
   8   4   4         57.55         72.72         6.48 o
   9   4   4         24.89         29.61         4.89 o
  10   4   4         12.05         11.00         4.40 o
 -10   5   4        113.38        140.47        30.19 o
  -9   5   4          3.33         10.48         5.05 o
  -8   5   4        139.58        142.03        11.53 o
  -7   5   4         40.87         46.28         5.08 o
  -6   5   4         12.71         14.63         2.74 o
  -5   5   4        133.50        136.50         7.94 o
  -4   5   4         32.18         36.17         3.04 o
  -3   5   4         11.03         14.04         1.76 o
  -2   5   4         25.22         23.10         1.85 o
  -1   5   4         43.59         51.34         3.24 o
   0   5   4         15.48         23.10         1.83 o
   1   5   4          5.57         10.37         1.67 o
   2   5   4        296.73        269.00        10.47 o
   3   5   4        207.97        242.86         9.34 o
   4   5   4        419.17        401.72        22.26 o
   5   5   4         91.22        103.86         7.45 o
   6   5   4          2.51          4.18         2.29 o
   7   5   4          6.76          4.38         2.85 o
   8   5   4         56.85         85.83        16.46 o
   9   5   4        125.43        123.14        10.24 o
  -9   6   4         33.27         51.30        18.44 o
  -8   6   4          0.39          3.73         3.11 o
  -7   6   4        107.51        120.22         9.03 o
  -6   6   4        530.23        480.91        38.67 o
  -5   6   4        382.70        372.89        17.30 o
  -4   6   4        469.53        450.48        19.11 o
  -3   6   4         82.08         79.30         5.41 o
  -2   6   4         12.78         12.13         1.70 o
  -1   6   4         99.37        109.87         6.71 o
   0   6   4        120.16         91.29         9.78 o
   1   6   4        274.51        258.48        10.81 o
   2   6   4         62.06         59.07         6.15 o
   3   6   4          2.11          1.89         1.75 o
   4   6   4         59.62         57.02         5.95 o
   5   6   4          0.97          4.00         2.57 o
   6   6   4         22.70         22.85         4.76 o
   7   6   4         38.53         40.96         9.27 o
   8   6   4          1.28          6.50         3.97 o
  -8   7   4         42.33         52.18         9.93 o
  -7   7   4         21.24         20.53         6.47 o
  -6   7   4        369.83        384.66        25.91 o
  -5   7   4        148.95        139.88        13.12 o
  -4   7   4          0.00         -1.41         2.78 o
  -3   7   4          0.76          4.80         2.38 o
  -2   7   4         34.17         26.95         5.03 o
  -1   7   4         18.76         20.33         3.31 o
   0   7   4         61.30         53.56         7.50 o
   1   7   4          5.74          4.00         2.43 o
   2   7   4          5.57          9.89         3.17 o
   3   7   4          3.11          3.37         3.64 o
   4   7   4          7.33         14.74         5.46 o
   5   7   4         91.71        121.47        10.47 o
   6   7   4          6.23         14.43         4.11 o
   7   7   4         76.91         67.48         7.87 o
  -6   8   4         67.59         65.62        10.02 o
  -5   8   4         42.96         38.91         7.42 o
  -4   8   4         26.87         32.56         6.94 o
  -3   8   4         19.15         25.46         9.71 o
  -2   8   4         11.78          5.84         9.32 o
  -1   8   4         74.19         32.65        13.14 o
   0   8   4        196.48        103.91        89.39 o
   1   8   4         81.91         31.55        30.13 o
   2   8   4         20.44         17.61         5.24 o
   3   8   4          5.63         11.73         4.84 o
   4   8   4         21.00         22.10         6.66 o
   5   8   4          3.08          6.64         7.53 o
   6   8   4         19.39         30.20         6.52 o
  -3   9   4         54.17         63.13         9.39 o
  -2   9   4          0.48          3.49         3.29 o
  -1   9   4          0.40         11.13         5.02 o
   0   9   4         11.96         12.29        10.11 o
   1   9   4          3.38          4.17         3.89 o
   2   9   4         24.56         26.49         6.37 o
   3   9   4         18.49         20.84         8.13 o
 -11   1   5         43.40         28.55         7.90 o
 -10   1   5          0.72         -2.06         2.84 o
  -9   1   5        148.96        144.79         6.96 o
  -8   1   5        205.99        198.88         7.86 o
  -7   1   5        135.27        145.65         5.12 o
  -6   1   5        100.61        107.29         4.08 o
  -5   1   5        173.78        172.82         5.09 o
  -4   1   5         50.75         56.03         2.36 o
  -3   1   5          1.51          1.26         0.58 o
  -2   1   5       7847.30       8319.47       175.35 o
  -1   1   5       1203.10       1176.12        26.21 o
   0   1   5       2777.71       2693.23        70.00 o
   1   1   5       5360.33       5316.56       113.79 o
   2   1   5       1370.54       1389.05        25.39 o
   3   1   5        108.22        104.58         3.03 o
   4   1   5          2.17         10.52         0.85 o
   5   1   5         31.97         36.64         1.76 o
   6   1   5         83.52         76.63         3.80 o
   7   1   5         53.18         47.42         3.17 o
   8   1   5         72.34        104.48         5.94 o
   9   1   5         29.32         28.91         4.72 o
  10   1   5         31.70         24.54         4.55 o
  11   1   5         37.07         34.73         7.80 o
 -11   2   5          5.58          8.46         4.48 o
 -10   2   5         52.77         50.24         5.29 o
  -9   2   5          8.25          8.47         2.46 o
  -8   2   5        150.98        157.05         6.24 o
  -7   2   5         60.40         54.72         3.46 o
  -6   2   5         95.84        109.86         3.91 o
  -5   2   5        203.20        211.48         5.52 o
  -4   2   5         13.56         19.66         1.13 o
  -3   2   5       3184.60       3147.66        66.44 o
  -2   2   5       8591.97       8660.14       165.90 o
  -1   2   5         18.20         17.63         1.56 o
   0   2   5        450.13        324.46        11.78 o
   1   2   5        438.17        420.77         9.60 o
   2   2   5         46.51         43.76         1.78 o
   3   2   5        552.73        548.49        10.62 o
   4   2   5       1673.72       1587.08        29.06 o
   5   2   5         66.84         59.96         2.53 o
   6   2   5        821.14        770.74        19.42 o
   7   2   5         74.53         65.03         4.72 o
   8   2   5       1369.38       1273.10        35.00 o
   9   2   5        984.15        816.87        48.94 o
  10   2   5         42.36         42.92         7.44 o
  11   2   5         16.21         23.45         6.47 o
 -11   3   5         23.19         16.65         5.81 o
 -10   3   5         27.41         28.22         5.46 o
  -9   3   5        234.78        240.13        14.52 o
  -8   3   5        581.30        598.15        20.24 o
  -7   3   5          8.43         13.62         2.41 o
  -6   3   5         57.59         62.49         3.35 o
  -5   3   5        306.68        294.99         7.12 o
  -4   3   5        587.84        641.70        14.82 o
  -3   3   5        825.54        897.45        20.58 o
  -2   3   5       1994.32       2075.00        41.55 o
  -1   3   5        218.29        217.50         7.21 o
   0   3   5         11.63          7.98         1.02 o
   1   3   5        544.25        570.39        12.09 o
   2   3   5         12.51         21.51         1.47 o
   3   3   5        791.94        858.01        18.70 o
   4   3   5         50.75         68.46         2.99 o
   5   3   5        178.35        186.17         6.72 o
   6   3   5        172.29        178.46         8.91 o
   7   3   5        269.32        255.52         9.99 o
   8   3   5        100.70         93.96         6.11 o
   9   3   5          2.13          5.06         2.74 o
  10   3   5         27.24         43.40         8.35 o
 -10   4   5          2.36          1.99         3.25 o
  -9   4   5         33.81         31.49         5.86 o
  -8   4   5        822.83        754.10        27.39 o
  -7   4   5        132.18        168.88        16.07 o
  -6   4   5         65.03         73.13         5.34 o
  -5   4   5          0.48         -1.35         1.54 o
  -4   4   5         41.30         32.21         2.78 o
  -3   4   5        171.09        148.92         4.68 o
  -2   4   5         46.38         51.72         3.41 o
  -1   4   5       1954.33       2029.14        46.57 o
   0   4   5          3.58          2.83         0.73 o
   1   4   5         73.98         85.98         2.87 o
   2   4   5         82.23         90.92         2.93 o
   3   4   5        466.68        445.56        13.17 o
   4   4   5        610.01        624.92        20.50 o
   5   4   5        386.82        398.71        12.92 o
   6   4   5         35.84         34.51         3.45 o
   7   4   5         24.23         34.35         4.20 o
   8   4   5          0.43          0.82         2.34 o
   9   4   5         21.83         28.46         4.87 o
  10   4   5          2.17          2.05         3.93 o
 -10   5   5          0.55          7.77         5.57 o
  -9   5   5         15.72         16.10         5.46 o
  -8   5   5          5.33          6.07         4.03 o
  -7   5   5        554.27        454.48        37.84 o
  -6   5   5         10.89         11.15         2.96 o
  -5   5   5         13.08         21.31         3.45 o
  -4   5   5        417.58        371.36        12.65 o
  -3   5   5         18.80         22.72         1.80 o
  -2   5   5        165.33        172.11         7.40 o
  -1   5   5          0.15         -0.57         0.80 o
   0   5   5        188.00        210.91         6.29 o
   1   5   5        224.38        213.16         6.89 o
   2   5   5       1096.18       1020.03        59.62 o
   3   5   5        157.55        174.53         9.72 o
   4   5   5        954.65        903.01        30.73 o
   5   5   5       1547.48       1498.57        45.74 o
   6   5   5         31.08         28.70         3.85 o
   7   5   5         11.83          5.53         2.96 o
   8   5   5          4.16         11.31         3.28 o
   9   5   5        126.28        144.91        12.85 o
  -9   6   5        261.56        251.00        26.09 o
  -8   6   5         22.84         25.89         4.61 o
  -7   6   5         14.83         21.57         4.81 o
  -6   6   5         21.00         39.97         4.81 o
  -5   6   5         51.77         63.49         7.06 o
  -4   6   5         51.48         47.07         5.35 o
  -3   6   5        346.35        346.93        12.26 o
  -2   6   5         20.46         17.83         1.86 o
  -1   6   5        267.73        263.08         9.30 o
   0   6   5          4.53          1.21         1.31 o
   1   6   5        196.15        180.88        13.01 o
   2   6   5        339.32        330.29        12.60 o
   3   6   5         59.10         50.56         4.68 o
   4   6   5          0.01          0.67         1.99 o
   5   6   5          3.12         -0.29         2.56 o
   6   6   5         10.92         14.45         4.00 o
   7   6   5         74.00         80.46         8.51 o
   8   6   5         21.78         39.11         6.21 o
  -8   7   5         95.18         88.73        12.56 o
  -7   7   5         25.05         24.82         7.18 o
  -6   7   5          4.64          1.83         4.08 o
  -5   7   5         39.83         43.57         7.33 o
  -4   7   5         14.01          8.32         4.58 o
  -3   7   5         63.30         61.87         9.08 o
  -2   7   5        431.01        455.90        23.62 o
  -1   7   5          7.02         10.25         2.80 o
   0   7   5         66.63         95.54         9.71 o
   1   7   5         13.61          7.19         2.50 o
   2   7   5        147.01        116.76         9.95 o
   3   7   5         39.70         38.03         7.03 o
   4   7   5         17.83         22.58         4.47 o
   5   7   5         20.24         31.96         5.74 o
   6   7   5        205.89        227.34        16.04 o
   7   7   5          0.03          2.79         3.60 o
  -6   8   5         23.42         27.36         7.20 o
  -5   8   5         53.76         75.60        15.26 o
  -4   8   5         55.32         48.70         7.55 o
  -3   8   5          2.75          2.67         3.50 o
  -2   8   5         19.75         20.41        10.70 o
  -1   8   5         79.43         66.72         7.10 o
   0   8   5        209.81        119.78       155.99 o
   1   8   5         39.46         31.50        11.07 o
   2   8   5         16.80         17.26         4.98 o
   3   8   5         27.61         27.55         6.53 o
   4   8   5          0.02         -1.34         4.00 o
   5   8   5         22.15         27.71         5.65 o
   6   8   5          4.55          3.20         4.19 o
  -3   9   5          6.50         12.80         5.15 o
  -2   9   5         38.68         27.95        10.14 o
  -1   9   5          7.45         53.53        44.00 o
   0   9   5         42.12         -2.76         3.77 o
   1   9   5         28.24         30.10        10.90 o
   2   9   5          2.22          7.81         4.55 o
   3   9   5         43.89         55.31         9.48 o
 -11   0   6         64.83         73.64        20.81 o
 -10   0   6         23.25         21.01         5.21 o
  -9   0   6          0.30          2.50         2.99 o
  -8   0   6       3108.82       2952.86        90.95 o
  -7   0   6        558.16        542.50        20.06 o
  -6   0   6        354.35        410.59        13.38 o
  -5   0   6        363.41        388.94        13.18 o
  -4   0   6        363.80        334.89        13.03 o
  -3   0   6        663.98        754.90        23.36 o
  -2   0   6      43132.11      37311.05      1203.75 o
  -1   0   6       7586.73       8081.72       250.19 o
   0   0   6       3142.03       2593.04       215.68 o
   1   0   6       1660.75       1791.51        52.04 o
   2   0   6       8430.29       8125.94       203.67 o
   3   0   6       2672.72       2696.43        66.37 o
   4   0   6       1989.92       2063.24        51.68 o
   5   0   6        616.78        563.34        15.58 o
   6   0   6         19.37         50.04         3.21 o
   7   0   6        177.59        172.09         7.44 o
   8   0   6          8.40          4.28         2.72 o
   9   0   6        562.42        540.09        31.01 o
  10   0   6         43.10         43.03        10.38 o
  11   0   6         85.91         82.63        15.66 o
 -11   1   6          4.33          0.24         4.02 o
 -10   1   6         82.35         68.57         7.41 o
  -9   1   6          2.48          3.77         1.89 o
  -8   1   6         39.15         41.02         3.20 o
  -7   1   6         77.94         78.11         3.72 o
  -6   1   6        711.63        691.95        14.63 o
  -5   1   6         12.66         13.90         1.38 o
  -4   1   6       1286.85       1325.53        25.55 o
  -3   1   6       5331.65       5527.15       118.51 o
  -2   1   6       1992.21       2081.70        47.23 o
  -1   1   6       1215.26       1193.52        29.79 o
   0   1   6        247.99        201.03         4.91 o
   1   1   6        175.16        188.42         4.57 o
   2   1   6        345.44        337.70         6.72 o
   3   1   6       1972.67       2034.98        36.98 o
   4   1   6        369.46        401.45         8.38 o
   5   1   6        107.79        111.49         3.13 o
   6   1   6         19.69         27.37         1.98 o
   7   1   6          0.08          1.33         1.44 o
   8   1   6        918.90        829.41        23.93 o
   9   1   6        513.53        440.72        16.84 o
  10   1   6          0.20         -2.83         2.94 o
  11   1   6          0.02         -0.85         4.23 o
 -11   2   6          5.81         -3.43         4.92 o
 -10   2   6         11.95         14.51         3.58 o
  -9   2   6         83.83         86.53         5.95 o
  -8   2   6         88.32        100.69         5.41 o
  -7   2   6         72.09         70.74         3.86 o
  -6   2   6        385.50        384.85         9.75 o
  -5   2   6        115.12        126.27         4.15 o
  -4   2   6          0.35          4.22         0.69 o
  -3   2   6        322.50        278.08         7.37 o
  -2   2   6        192.44        214.38         5.48 o
  -1   2   6          6.16          9.87         1.14 o
   0   2   6       6296.43       6098.82       149.67 o
   1   2   6         59.72         58.46         2.22 o
   2   2   6        799.64        835.86        16.79 o
   3   2   6       1995.93       2231.51        40.52 o
   4   2   6        450.29        530.16        11.45 o
   5   2   6          2.92          2.85         0.85 o
   6   2   6        108.36        106.66         5.12 o
   7   2   6        114.18        102.98         6.15 o
   8   2   6        263.77        271.16        10.72 o
   9   2   6         22.51         37.96         5.92 o
  10   2   6          0.97         -3.40         6.53 o
  11   2   6          3.70          4.70         6.14 o
 -11   3   6         26.97         22.61         5.47 o
 -10   3   6         50.38         62.79         7.62 o
  -9   3   6        455.22        473.21        18.97 o
  -8   3   6        574.49        547.52        23.90 o
  -7   3   6         41.90         53.32         4.49 o
  -6   3   6         32.92         30.30         2.33 o
  -5   3   6        122.50        131.81         5.52 o
  -4   3   6          0.25          1.32         0.92 o
  -3   3   6        500.19        583.81        13.65 o
  -2   3   6        387.00        330.92         7.56 o
  -1   3   6        322.83        283.93         7.35 o
   0   3   6        163.62        172.67         6.58 o
   1   3   6         62.17         76.32         2.70 o
   2   3   6       2665.01       2835.69        57.21 o
   3   3   6         27.06         65.77         2.49 o
   4   3   6       1642.58       1677.07        38.72 o
   5   3   6         38.25         34.58         2.84 o
   6   3   6        808.98        789.00        25.44 o
   7   3   6         20.17         19.50         3.18 o
   8   3   6         83.79         84.16         5.75 o
   9   3   6        174.49        174.73        10.32 o
  10   3   6          5.11          0.06         3.35 o
 -10   4   6          0.70          1.87         5.36 o
  -9   4   6         29.69         37.61         8.36 o
  -8   4   6        101.31        111.64        11.88 o
  -7   4   6        370.84        424.38        88.81 o
  -6   4   6        716.86        677.24        22.06 o
  -5   4   6        402.38        391.98        13.61 o
  -4   4   6        226.52        184.02         8.07 o
  -3   4   6          7.92         14.98         1.53 o
  -2   4   6         53.06         76.21         4.34 o
  -1   4   6        333.71        332.08        10.20 o
   0   4   6        445.61        383.65        10.00 o
   1   4   6         56.47         50.61         2.49 o
   2   4   6          7.76         13.66         1.23 o
   3   4   6         93.76        106.04         4.42 o
   4   4   6       1356.44       1333.35        43.93 o
   5   4   6       1129.30       1080.27        33.77 o
   6   4   6         84.81         80.67         5.08 o
   7   4   6        326.62        325.62        13.16 o
   8   4   6         97.17        107.61         7.88 o
   9   4   6          6.63          2.52         3.39 o
  10   4   6         51.43         74.31        11.51 o
 -10   5   6          7.52          9.76         6.35 o
  -9   5   6         43.98         57.53         9.52 o
  -8   5   6          9.03         16.36         5.96 o
  -7   5   6        180.57        146.18         9.14 o
  -6   5   6        149.68        132.61        12.17 o
  -5   5   6         23.78         14.57         2.99 o
  -4   5   6          2.48          5.22         2.00 o
  -3   5   6          8.95          7.17         1.33 o
  -2   5   6        339.74        369.25         9.17 o
  -1   5   6        295.70        282.18        10.27 o
   0   5   6        485.01        473.42        13.86 o
   1   5   6        785.34        736.06        18.79 o
   2   5   6        871.33        876.19        22.78 o
   3   5   6        260.64        248.19         8.83 o
   4   5   6        555.43        583.78        26.26 o
   5   5   6         24.41         24.17         3.37 o
   6   5   6          0.59          3.96         2.28 o
   7   5   6        293.21        294.18        14.38 o
   8   5   6        130.00        150.03        12.64 o
   9   5   6          6.26          8.32         3.60 o
  -9   6   6        228.22        248.92        24.02 o
  -8   6   6          2.56          0.81         2.90 o
  -7   6   6          4.91          4.67         3.25 o
  -6   6   6         12.67         23.96         4.07 o
  -5   6   6         20.37         14.00         2.91 o
  -4   6   6        838.07        816.82        28.49 o
  -3   6   6          9.50         14.81         2.80 o
  -2   6   6        223.68        230.63         7.68 o
  -1   6   6         25.97         29.74         2.91 o
   0   6   6         75.33         69.15         4.40 o
   1   6   6        722.10        738.21        29.10 o
   2   6   6       1955.57       1988.30        70.14 o
   3   6   6        149.87        159.32         8.33 o
   4   6   6          6.49          7.14         2.72 o
   5   6   6         45.39         54.13         7.01 o
   6   6   6         13.49         24.71         4.66 o
   7   6   6          9.97         11.55         4.48 o
   8   6   6         88.66        150.38        25.33 o
  -8   7   6          0.20          0.22         6.19 o
  -7   7   6          7.56         10.30         6.03 o
  -6   7   6         34.45         43.31         7.86 o
  -5   7   6         26.08         31.66         6.45 o
  -4   7   6         31.35         57.41         7.07 o
  -3   7   6        160.21        162.00         9.28 o
  -2   7   6          6.30         10.78         3.73 o
  -1   7   6          1.23          3.39         2.09 o
   0   7   6         31.23         16.28         4.81 o
   1   7   6        117.07        108.93         7.74 o
   2   7   6          0.07         -0.64         2.38 o
   3   7   6          0.54         -0.98         2.12 o
   4   7   6         20.90         20.93         5.03 o
   5   7   6         44.46         50.73         8.97 o
   6   7   6        156.86        178.60        16.59 o
   7   7   6          0.79          8.02         4.36 o
  -6   8   6         16.21         14.28         5.76 o
  -5   8   6          4.18          4.47         4.63 o
  -4   8   6          3.49          7.68         4.32 o
  -3   8   6          4.04          5.98         3.50 o
  -2   8   6         31.57         21.90        13.28 o
  -1   8   6         12.82         15.75         3.58 o
   0   8   6         11.86         81.78       119.32 o
   1   8   6          0.42          3.70         2.84 o
   2   8   6         43.23         34.98         8.32 o
   3   8   6          2.11          1.43         3.96 o
   4   8   6         23.07         24.04         6.82 o
   5   8   6         26.82         32.52         6.32 o
  -3   9   6         20.31         39.32        10.31 o
  -2   9   6          0.03          3.43         3.26 o
  -1   9   6         50.37          2.99         4.25 o
   0   9   6          0.25         17.53        26.16 o
   1   9   6        124.76        132.91        70.36 o
   2   9   6         45.49         46.91         8.06 o
   3   9   6          0.01          1.64         4.76 o
 -11   1   7          6.79          0.35         3.92 o
 -10   1   7         12.70          7.80         3.14 o
  -9   1   7          0.51         -1.34         1.72 o
  -8   1   7          7.45          7.55         1.85 o
  -7   1   7          3.83          4.28         1.34 o
  -6   1   7          6.31          9.78         1.41 o
  -5   1   7        216.55        232.53         6.00 o
  -4   1   7         94.53        100.36         3.39 o
  -3   1   7        405.58        372.09         9.21 o
  -2   1   7       3674.86       3870.71        78.59 o
  -1   1   7        204.84        194.26         6.05 o
   0   1   7        806.92        779.21        17.26 o
   1   1   7       1198.96       1284.65        29.60 o
   2   1   7       2526.57       2632.68        49.58 o
   3   1   7       1748.36       1857.07        33.12 o
   4   1   7        109.38        129.05         3.97 o
   5   1   7         46.01         39.25         2.06 o
   6   1   7        143.30        116.37         3.86 o
   7   1   7          2.85          2.67         1.55 o
   8   1   7        613.33        586.06        17.96 o
   9   1   7         30.00         35.52         4.71 o
  10   1   7         29.85         37.62         6.84 o
  11   1   7          0.35         -1.23         4.26 o
 -11   2   7          8.10          4.73         5.36 o
 -10   2   7        310.28        289.37        20.98 o
  -9   2   7         83.41         92.71         6.54 o
  -8   2   7        376.07        355.83        11.31 o
  -7   2   7        215.04        204.74         7.01 o
  -6   2   7        166.35        164.08         5.87 o
  -5   2   7        401.31        380.64         9.04 o
  -4   2   7        117.82        142.35         4.16 o
  -3   2   7       1290.98       1334.09        29.33 o
  -2   2   7         93.48         74.80         2.68 o
  -1   2   7        298.44        286.56         8.35 o
   0   2   7       1990.57       1761.75        39.09 o
   1   2   7        223.71        221.34         5.10 o
   2   2   7        854.83        922.72        19.42 o
   3   2   7        145.32        108.73         3.13 o
   4   2   7        285.70        332.70         7.38 o
   5   2   7        701.92        643.42        13.72 o
   6   2   7        113.63         92.50         4.95 o
   7   2   7        391.85        371.96        12.27 o
   8   2   7        439.72        430.57        15.27 o
   9   2   7          5.28          0.26         3.45 o
  10   2   7         12.16         15.99         5.85 o
  11   2   7        159.21        205.09        26.25 o
 -11   3   7          1.48         -2.22         4.66 o
 -10   3   7         21.12         20.69         5.03 o
  -9   3   7         48.33         66.86         8.55 o
  -8   3   7         92.49         92.75         6.44 o
  -7   3   7          1.94          2.11         1.82 o
  -6   3   7          1.99          0.94         0.92 o
  -5   3   7        136.94        138.72         5.17 o
  -4   3   7        107.38        100.48         4.34 o
  -3   3   7         24.27         31.91         2.04 o
  -2   3   7         21.67         15.25         1.34 o
  -1   3   7         77.01         63.70         3.96 o
   0   3   7          1.59         -0.03         0.71 o
   1   3   7         47.52         67.49         2.51 o
   2   3   7       1179.91       1155.52        26.32 o
   3   3   7        209.27        226.21         6.67 o
   4   3   7         56.31         60.92         3.07 o
   5   3   7         28.74         30.83         3.13 o
   6   3   7          1.29          2.54         1.93 o
   7   3   7         31.18         38.67         5.29 o
   8   3   7         28.93         25.69         3.19 o
   9   3   7          0.42          1.77         2.57 o
  10   3   7         79.84         83.29         8.38 o
 -10   4   7          8.36          9.87         5.51 o
  -9   4   7        214.02        256.19        18.22 o
  -8   4   7         75.09         59.71         7.37 o
  -7   4   7          0.01          4.08         2.87 o
  -6   4   7        486.65        425.66        15.21 o
  -5   4   7          8.92          8.18         2.12 o
  -4   4   7        772.54        776.15        21.20 o
  -3   4   7        780.25        798.12        18.22 o
  -2   4   7        575.07        615.77        14.35 o
  -1   4   7        383.67        330.93        10.48 o
   0   4   7          2.24          2.77         1.03 o
   1   4   7         11.39          9.92         1.14 o
   2   4   7        157.36        156.21         4.51 o
   3   4   7          8.08          9.69         1.28 o
   4   4   7         84.43         88.37         6.37 o
   5   4   7        174.19        180.62         8.64 o
   6   4   7         23.72         28.01         3.09 o
   7   4   7         94.12        132.94        10.43 o
   8   4   7         12.94         16.82         3.45 o
   9   4   7         19.78         24.55         4.65 o
  10   4   7          1.12         -2.01         4.00 o
 -10   5   7         53.63         56.67         8.49 o
  -9   5   7          4.17          7.22         4.44 o
  -8   5   7          1.78          7.31         3.39 o
  -7   5   7         28.49         31.35         4.28 o
  -6   5   7         27.32         25.68         4.07 o
  -5   5   7         69.48         66.67         5.74 o
  -4   5   7         44.59         53.17         3.99 o
  -3   5   7         57.61         65.73         4.36 o
  -2   5   7          0.35          1.09         0.80 o
  -1   5   7          9.18          8.09         1.57 o
   0   5   7         24.35         18.23         1.91 o
   1   5   7        152.50        124.62         4.07 o
   2   5   7        541.97        524.15        11.90 o
   3   5   7         27.58         30.63         3.29 o
   4   5   7         84.34         75.60         5.68 o
   5   5   7          9.84         13.55         2.70 o
   6   5   7          0.02         -0.31         2.15 o
   7   5   7        286.41        283.01        13.93 o
   8   5   7         87.14         83.77         9.79 o
   9   5   7          0.19          0.95         4.42 o
  -9   6   7          6.74         21.23         7.68 o
  -8   6   7         18.32         11.45         4.37 o
  -7   6   7         17.46         17.30         4.35 o
  -6   6   7          9.89          8.05         3.17 o
  -5   6   7          6.54          4.13         2.52 o
  -4   6   7        168.34        143.67         9.47 o
  -3   6   7        186.36        178.89         8.78 o
  -2   6   7         78.32         84.40         4.24 o
  -1   6   7          0.74          1.53         1.14 o
   0   6   7         15.88         10.97         1.77 o
   1   6   7        361.52        328.37        10.44 o
   2   6   7        861.55        769.78        46.06 o
   3   6   7         14.56         23.62         3.65 o
   4   6   7          0.89          1.95         2.22 o
   5   6   7         23.59         32.92         5.61 o
   6   6   7          1.07         -1.88         2.78 o
   7   6   7         85.66         92.71         9.36 o
   8   6   7          6.15         12.86         5.37 o
  -7   7   7         11.05         15.79         6.12 o
  -6   7   7         34.25         33.83         7.03 o
  -5   7   7         49.02         53.71         7.66 o
  -4   7   7        239.95        197.58        13.05 o
  -3   7   7          8.18         12.26         3.29 o
  -2   7   7         87.03         82.41         6.04 o
  -1   7   7         82.94         94.44         6.32 o
   0   7   7          0.74          4.29         1.96 o
   1   7   7          1.25         -0.11         1.78 o
   2   7   7         55.05         53.61        10.99 o
   3   7   7          0.32         -0.09         2.46 o
   4   7   7          8.01          9.13         3.50 o
   5   7   7         21.77         28.21         5.83 o
   6   7   7         13.79         25.16         7.43 o
   7   7   7         13.10         23.20         5.62 o
  -6   8   7         33.13         55.65         9.27 o
  -5   8   7          0.01         -0.53         3.85 o
  -4   8   7         80.13         76.08        14.49 o
  -3   8   7         44.12         69.46         8.03 o
  -2   8   7         15.37         17.27         4.72 o
  -1   8   7         36.08         21.43         6.83 o
   0   8   7        138.02         14.10         7.14 o
   1   8   7         92.45         99.60        14.07 o
   2   8   7          9.27         13.12         4.79 o
   3   8   7         88.11        112.27        10.32 o
   4   8   7         65.21         77.37         8.76 o
   5   8   7          1.29          0.50         3.72 o
  -3   9   7         39.89         71.66         8.76 o
  -2   9   7         56.08         27.62        18.23 o
  -1   9   7          0.64          7.44         4.18 o
   0   9   7         19.45         18.11        10.06 o
   1   9   7         23.68         64.38        42.02 o
   2   9   7         13.34         13.00         5.34 o
 -11   0   8         72.72         75.57        10.96 o
 -10   0   8         39.72         42.62         7.80 o
  -9   0   8        256.74        273.28        19.83 o
  -8   0   8         73.43         77.36         7.42 o
  -7   0   8         67.99         73.35         6.73 o
  -6   0   8         16.26          6.75         1.81 o
  -5   0   8         24.69         29.27         3.19 o
  -4   0   8        258.58        260.31         9.60 o
  -3   0   8         31.35         17.70         2.33 o
  -2   0   8       1958.38       2283.08        73.69 o
  -1   0   8       3264.88       3499.85        89.54 o
   0   0   8       2495.65       2511.81       106.77 o
   1   0   8       1539.79       1763.24        54.86 o
   2   0   8         16.29         24.72         2.07 o
   3   0   8        488.94        476.04        14.86 o
   4   0   8       2177.95       2145.20        53.82 o
   5   0   8       3356.22       3251.99        75.27 o
   6   0   8        389.64        382.83        11.68 o
   7   0   8         50.55         62.24         5.23 o
   8   0   8          0.01          7.38         3.20 o
   9   0   8          2.97         -0.34         3.19 o
  10   0   8          2.81          2.71         5.99 o
  11   0   8          3.21          8.38         8.21 o
 -11   1   8         46.01         45.44         6.23 o
 -10   1   8         62.51         65.67         5.28 o
  -9   1   8          3.66          2.13         2.02 o
  -8   1   8         15.92         18.69         2.40 o
  -7   1   8         89.30         92.23         4.19 o
  -6   1   8         26.50         21.23         1.78 o
  -5   1   8        176.64        182.13         5.12 o
  -4   1   8        732.08        777.28        19.13 o
  -3   1   8          5.46         10.61         1.27 o
  -2   1   8         17.59         26.25         1.85 o
  -1   1   8        118.67        110.27         4.18 o
   0   1   8        489.03        475.69         9.59 o
   1   1   8        869.61        943.03        20.56 o
   2   1   8       1121.25       1236.77        25.01 o
   3   1   8        138.50        130.00         3.33 o
   4   1   8        881.99        900.99        17.31 o
   5   1   8         16.41         19.19         1.52 o
   6   1   8         25.18         31.67         2.29 o
   7   1   8         81.60         71.97         4.44 o
   8   1   8         36.47         40.75         3.78 o
   9   1   8         18.08         13.24         3.26 o
  10   1   8         66.42         63.50         8.59 o
  11   1   8         14.04         16.64         5.84 o
 -11   2   8         19.64         18.71         6.41 o
 -10   2   8          0.11         -0.91         3.96 o
  -9   2   8         93.03        101.06         7.03 o
  -8   2   8          6.86          6.47         2.01 o
  -7   2   8         10.26          7.11         1.64 o
  -6   2   8        210.49        239.32         7.43 o
  -5   2   8          1.91          3.74         0.96 o
  -4   2   8        741.53        706.20        15.08 o
  -3   2   8       1189.96       1204.53        30.78 o
  -2   2   8          1.24          1.51         0.71 o
  -1   2   8        583.61        580.58        14.99 o
   0   2   8        402.48        383.88         9.84 o
   1   2   8         35.41         53.74         2.16 o
   2   2   8         45.70         46.67         2.12 o
   3   2   8         46.46         51.88         2.00 o
   4   2   8        143.15        133.95         3.83 o
   5   2   8         92.80         93.47         3.48 o
   6   2   8         90.75         84.48         4.85 o
   7   2   8         48.98         49.34         4.20 o
   8   2   8        335.03        284.76        17.03 o
   9   2   8         88.61        100.56         8.95 o
  10   2   8          5.71          5.17         5.26 o
 -11   3   8         48.47         58.19         7.89 o
 -10   3   8          0.51         -1.51         3.33 o
  -9   3   8          0.05          0.59         3.09 o
  -8   3   8         14.46         14.18         3.71 o
  -7   3   8         31.35         26.56         3.18 o
  -6   3   8         22.73         22.94         3.07 o
  -5   3   8        154.02        175.49         6.07 o
  -4   3   8         10.67          8.89         1.33 o
  -3   3   8        299.92        305.16         8.21 o
  -2   3   8        107.22        101.79         3.60 o
  -1   3   8          9.79          6.69         1.27 o
   0   3   8        461.13        474.57        12.65 o
   1   3   8       1724.44       1753.43        43.09 o
   2   3   8       1590.77       1503.40        32.35 o
   3   3   8        107.64        118.34         3.94 o
   4   3   8        190.75        190.44         5.88 o
   5   3   8         17.42         15.29         2.03 o
   6   3   8         42.21         47.17         3.81 o
   7   3   8        110.72        115.05         6.56 o
   8   3   8        133.22        131.35         7.53 o
   9   3   8        144.56        151.16        10.41 o
  10   3   8         97.40        126.88        18.16 o
 -10   4   8          0.06         -4.18         4.18 o
  -9   4   8         31.73         48.34         7.81 o
  -8   4   8         77.73         57.66         6.99 o
  -7   4   8        131.87        107.62         8.41 o
  -6   4   8         22.29         24.38         3.19 o
  -5   4   8          6.10          5.89         1.98 o
  -4   4   8        312.32        329.56        10.61 o
  -3   4   8          7.59         11.58         1.53 o
  -2   4   8         35.14         24.17         1.71 o
  -1   4   8         30.14         44.59         2.68 o
   0   4   8        346.22        312.97         9.04 o
   1   4   8        146.70        174.48         4.59 o
   2   4   8        456.12        414.32         9.81 o
   3   4   8        335.34        354.24         9.47 o
   4   4   8        164.77        168.93         8.51 o
   5   4   8        161.09        134.76         7.54 o
   6   4   8         56.68         69.08         4.48 o
   7   4   8        205.30        199.00        10.87 o
   8   4   8          0.28          6.31         2.71 o
   9   4   8         13.22          9.33         3.73 o
  10   4   8          1.70          0.05         3.82 o
  -9   5   8        115.27        121.66        20.44 o
  -8   5   8         16.42         23.01         7.03 o
  -7   5   8          0.60         -1.48         2.64 o
  -6   5   8         43.89         37.45         4.95 o
  -5   5   8        253.53        222.64        10.81 o
  -4   5   8         18.43         18.94         2.74 o
  -3   5   8         42.73         45.60         2.85 o
  -2   5   8        195.44        202.02         6.64 o
  -1   5   8          3.00          0.89         1.26 o
   0   5   8         17.96         16.11         1.97 o
   1   5   8        943.37        945.60        20.25 o
   2   5   8        626.75        578.11        13.03 o
   3   5   8        172.60        162.22         8.04 o
   4   5   8          0.77          1.65         2.07 o
   5   5   8         59.69         64.46         5.26 o
   6   5   8        101.32         92.93         6.81 o
   7   5   8        132.41        147.28        10.27 o
   8   5   8        126.52        145.58        12.87 o
   9   5   8          0.45          3.45         4.48 o
  -9   6   8         43.64         40.24         6.87 o
  -8   6   8          8.54          8.45         4.38 o
  -7   6   8         29.98         31.08         5.36 o
  -6   6   8          0.01          0.70         2.64 o
  -5   6   8          7.81          9.28         3.17 o
  -4   6   8          1.05          0.89         1.89 o
  -3   6   8        148.95        148.22         6.79 o
  -2   6   8         68.66         73.12         3.95 o
  -1   6   8         83.14         78.85         6.70 o
   0   6   8          9.03          5.54         1.92 o
   1   6   8        265.95        234.84        10.26 o
   2   6   8         12.56         13.96         2.63 o
   3   6   8        302.98        295.48        13.48 o
   4   6   8         88.31         96.38         7.75 o
   5   6   8         51.75         45.80         6.59 o
   6   6   8          4.92          5.28         2.33 o
   7   6   8         15.24         22.56         3.93 o
   8   6   8          6.87         22.30         5.57 o
  -7   7   8          9.74         10.55         5.50 o
  -6   7   8          0.00          0.69         4.09 o
  -5   7   8         85.36         85.14        10.99 o
  -4   7   8         34.95         39.07         6.16 o
  -3   7   8          3.73          2.84         2.60 o
  -2   7   8         75.18         77.52         6.06 o
  -1   7   8        193.56        163.64        16.46 o
   0   7   8          7.89          2.70         1.56 o
   1   7   8        126.66        122.39        14.70 o
   2   7   8         66.99         68.49         7.11 o
   3   7   8          8.10          8.41         3.25 o
   4   7   8         24.07         36.62         5.95 o
   5   7   8          0.28          2.61         3.46 o
   6   7   8         30.99         34.80         6.83 o
   7   7   8         72.20        101.52        10.12 o
  -6   8   8          8.90          5.00         5.17 o
  -5   8   8         11.86         31.81         6.68 o
  -4   8   8         19.76         27.71         7.19 o
  -3   8   8         73.96        126.33        11.08 o
  -2   8   8         17.41         21.09         7.83 o
  -1   8   8         25.31         20.42         7.01 o
   0   8   8         72.83         57.75        30.49 o
   1   8   8        170.96        199.79        14.38 o
   2   8   8          7.16          5.45         3.34 o
   3   8   8         52.06         66.02         7.88 o
   4   8   8         78.13         87.86         9.50 o
   5   8   8          0.10         -0.05         3.58 o
  -3   9   8         33.82         51.35         7.35 o
  -2   9   8        123.29         92.03        23.39 o
  -1   9   8          5.05          6.49         6.14 o
   0   9   8         26.11         26.78         5.60 o
   1   9   8        171.95        159.04        86.02 o
   2   9   8         13.60         15.75         5.64 o
 -11   1   9          1.07         -0.59         3.60 o
 -10   1   9         72.16         67.53         5.79 o
  -9   1   9         16.67         21.32         2.94 o
  -8   1   9         61.99         56.89         3.79 o
  -7   1   9          0.02         -1.05         1.12 o
  -6   1   9        490.39        453.99        11.26 o
  -5   1   9        109.47         82.15         3.50 o
  -4   1   9       1847.57       1776.91        41.59 o
  -3   1   9       1858.36       1931.89        38.88 o
  -2   1   9        599.19        689.40        15.65 o
  -1   1   9        643.73        555.11        13.36 o
   0   1   9        821.35        822.48        17.15 o
   1   1   9         59.21         67.97         2.00 o
   2   1   9       1424.24       1510.66        33.48 o
   3   1   9        486.99        517.62        10.06 o
   4   1   9        689.49        692.93        13.68 o
   5   1   9        135.71        143.92         4.66 o
   6   1   9        144.92        143.79         5.10 o
   7   1   9         18.92         20.68         2.56 o
   8   1   9         13.16          9.27         2.41 o
   9   1   9         86.68        103.02        10.56 o
  10   1   9         32.09         26.13         6.08 o
 -11   2   9         56.95         49.51        10.00 o
 -10   2   9        271.77        307.20        17.17 o
  -9   2   9         12.96         12.29         2.93 o
  -8   2   9         95.86        104.75         6.49 o
  -7   2   9         62.46         62.64         4.22 o
  -6   2   9        108.46        107.44         4.60 o
  -5   2   9         61.20         62.55         3.83 o
  -4   2   9       2237.28       2298.78        46.87 o
  -3   2   9        442.38        451.19        11.96 o
  -2   2   9        219.64        200.52         6.23 o
  -1   2   9          0.34          1.10         0.60 o
   0   2   9        851.54        779.34        18.51 o
   1   2   9        532.32        505.40        11.14 o
   2   2   9        596.45        566.47        13.13 o
   3   2   9        677.21        649.64        12.57 o
   4   2   9        473.22        465.70        10.32 o
   5   2   9        253.03        239.85         7.28 o
   6   2   9         10.57         13.88         2.15 o
   7   2   9        734.60        649.81        19.46 o
   8   2   9        370.67        327.10        15.21 o
   9   2   9         17.08         27.85         5.53 o
  10   2   9         59.58         65.66        12.00 o
 -11   3   9         42.40         47.25         7.25 o
 -10   3   9         14.82         12.53         4.26 o
  -9   3   9         41.75         41.25         5.39 o
  -8   3   9         31.66         34.59         4.37 o
  -7   3   9        137.39        130.58         6.57 o
  -6   3   9          8.69        186.64        22.88 o
  -5   3   9         11.42         12.42         1.85 o
  -4   3   9        653.58        592.40        15.16 o
  -3   3   9         75.67         92.71         3.86 o
  -2   3   9         57.91         61.61         3.16 o
  -1   3   9         62.03         76.40         3.99 o
   0   3   9          4.68          3.01         0.74 o
   1   3   9         62.13         85.27         2.96 o
   2   3   9       1098.92       1087.51        23.77 o
   3   3   9         66.56         82.27         3.17 o
   4   3   9         69.46         70.69         3.55 o
   5   3   9         51.29         53.08         3.54 o
   6   3   9          4.25         19.69         3.15 o
   7   3   9        130.39        119.62         6.56 o
   8   3   9         38.35         32.24         4.44 o
   9   3   9          4.08          6.97         3.14 o
  10   3   9          2.51         -1.55         3.41 o
 -10   4   9         27.03         21.22         6.51 o
  -9   4   9          3.46          3.23         4.57 o
  -8   4   9        193.72        185.11        20.54 o
  -7   4   9         26.80         25.91         4.43 o
  -6   4   9          9.69          9.50         2.40 o
  -5   4   9         57.91         51.60         4.59 o
  -4   4   9         34.91         50.29         3.71 o
  -3   4   9       1660.94       1567.82        33.76 o
  -2   4   9         81.22         75.59         3.30 o
  -1   4   9        846.87        851.78        26.40 o
   0   4   9         21.77         26.75         2.15 o
   1   4   9        331.08        325.94         8.26 o
   2   4   9        561.02        554.06        13.10 o
   3   4   9        495.67        465.84        12.62 o
   4   4   9          6.78          6.70         2.24 o
   5   4   9          0.05          1.87         1.83 o
   6   4   9          1.10          1.95         2.33 o
   7   4   9          0.61          4.81         2.24 o
   8   4   9         18.49         15.38         3.62 o
   9   4   9          0.84          0.72         3.31 o
  -9   5   9        167.53        147.24        14.21 o
  -8   5   9         43.70         33.35         5.89 o
  -7   5   9         39.92         36.37         5.66 o
  -6   5   9        128.23        121.10         8.78 o
  -5   5   9         93.45         83.07         6.76 o
  -4   5   9         82.17         67.14         5.50 o
  -3   5   9        447.01        477.07        11.85 o
  -2   5   9         54.94         57.51         3.28 o
  -1   5   9         23.86         25.03         2.69 o
   0   5   9        193.56        192.88         7.77 o
   1   5   9         81.65         83.18         3.61 o
   2   5   9        148.86        131.08         4.81 o
   3   5   9       2005.61       1909.05        61.30 o
   4   5   9          1.92          2.98         2.12 o
   5   5   9        245.14        239.95        10.62 o
   6   5   9         80.67         93.82         7.30 o
   7   5   9         23.98         29.66         5.17 o
   8   5   9         35.74         65.26        16.61 o
   9   5   9         82.31        152.07        22.91 o
  -8   6   9          3.35          2.73         3.89 o
  -7   6   9         38.20         45.80         6.65 o
  -6   6   9         46.31         47.84         5.81 o
  -5   6   9          0.63          1.63         2.45 o
  -4   6   9          1.13          2.45         2.00 o
  -3   6   9         52.26         69.72         4.48 o
  -2   6   9         80.71         69.33         3.14 o
  -1   6   9        289.73        229.42        17.95 o
   0   6   9         23.54         46.45         3.87 o
   1   6   9          9.25         11.04         1.96 o
   2   6   9        231.14        215.02         9.74 o
   3   6   9        336.98        328.26        14.69 o
   4   6   9         69.93         78.71         6.40 o
   5   6   9         25.31         41.72         7.12 o
   6   6   9         11.95         18.89         3.59 o
   7   6   9          0.24          0.83         2.88 o
   8   6   9         77.01         98.67        16.04 o
  -7   7   9         16.08         23.20         4.82 o
  -6   7   9          5.39          7.93         4.80 o
  -5   7   9         40.67         55.98         7.85 o
  -4   7   9          0.00          1.49         3.38 o
  -3   7   9          1.74         -0.04         2.33 o
  -2   7   9         21.26         38.01         4.69 o
  -1   7   9         26.14         25.20         2.97 o
   0   7   9         34.02         31.98         3.72 o
   1   7   9         70.99         77.11         6.80 o
   2   7   9         20.99         15.77         3.66 o
   3   7   9          0.19          0.13         2.53 o
   4   7   9         75.46         85.07         8.99 o
   5   7   9          4.97          7.52         3.97 o
   6   7   9          0.54          3.37         4.12 o
   7   7   9         12.32         18.82         5.24 o
  -6   8   9         12.79         23.27         9.03 o
  -5   8   9         11.32         14.03         5.47 o
  -4   8   9         31.11         53.33         7.80 o
  -3   8   9          1.11          2.62         3.22 o
  -2   8   9          2.47          0.52         2.91 o
  -1   8   9        180.11        164.04        18.63 o
   0   8   9        109.33        118.13        17.66 o
   1   8   9          4.61          3.60         2.79 o
   2   8   9         37.95         34.40         8.34 o
   3   8   9        159.93        180.22        13.01 o
   4   8   9         30.85         50.47        10.59 o
   5   8   9         14.08         20.90         5.53 o
  -2   9   9         33.44         19.56         4.38 o
  -1   9   9         33.41         12.21        12.78 o
   0   9   9         13.00         16.24         4.05 o
   1   9   9         47.48         58.19        12.69 o
   2   9   9          8.83          6.90         3.93 o
 -11   0  10         13.07         19.68        13.48 o
 -10   0  10        533.82        529.85        34.27 o
  -9   0  10        121.84        125.22        13.10 o
  -8   0  10        263.13        284.61        16.45 o
  -7   0  10        351.91        349.20        14.71 o
  -6   0  10        160.14        178.70         9.22 o
  -5   0  10        326.34        372.17        13.45 o
  -4   0  10       3113.43       3325.10        89.38 o
  -3   0  10        818.82        843.58        25.74 o
  -2   0  10       3696.73       3875.01       111.50 o
  -1   0  10        354.68        308.97        17.50 o
   0   0  10       4356.52       4124.67       158.05 o
   1   0  10         63.82         73.55         4.46 o
   2   0  10       3006.77       3086.22        78.37 o
   3   0  10       1824.09       1948.18        55.19 o
   4   0  10        530.12        555.09        16.93 o
   5   0  10        239.32        245.09         8.10 o
   6   0  10       3230.00       3196.20        83.88 o
   7   0  10        522.13        504.97        20.82 o
   8   0  10        732.37        671.71        31.09 o
   9   0  10        139.07        151.96        12.96 o
  10   0  10        232.98        198.98        23.98 o
 -11   1  10         10.63          4.09         3.84 o
 -10   1  10         98.12        106.33         7.88 o
  -9   1  10        297.48        298.30        11.74 o
  -8   1  10          6.43          4.84         1.68 o
  -7   1  10         54.43         52.95         3.39 o
  -6   1  10         33.58         50.90         3.17 o
  -5   1  10       1317.25       1244.74        29.74 o
  -4   1  10       5272.71       5242.50       113.01 o
  -3   1  10        800.35        877.52        18.44 o
  -2   1  10        553.60        531.83        14.37 o
  -1   1  10          6.78          7.81         0.63 o
   0   1  10        892.92        906.61        18.51 o
   1   1  10         43.10         44.76         2.06 o
   2   1  10       1426.85       1502.33        33.37 o
   3   1  10        123.66        137.84         3.45 o
   4   1  10        587.03        613.52        12.25 o
   5   1  10        423.89        446.99        10.96 o
   6   1  10        990.95        959.66        21.23 o
   7   1  10        400.50        341.77        11.27 o
   8   1  10        137.86        121.57         7.56 o
   9   1  10        211.75        194.12        14.36 o
  10   1  10          0.23          3.42         3.72 o
 -11   2  10         46.96         59.62         7.86 o
 -10   2  10        323.27        326.48        17.13 o
  -9   2  10        164.24        188.72        10.97 o
  -8   2  10        141.01        136.67         6.51 o
  -7   2  10         45.81         58.71         4.35 o
  -6   2  10        216.80        209.08         6.75 o
  -5   2  10        249.94        234.24         6.57 o
  -4   2  10        424.21        473.94        11.65 o
  -3   2  10         70.60         59.91         3.08 o
  -2   2  10         12.84         10.12         1.16 o
  -1   2  10        498.75        533.73        17.66 o
   0   2  10       4361.63       4583.61       110.88 o
   1   2  10       7896.12       8353.05       175.17 o
   2   2  10       2261.83       2461.21        56.39 o
   3   2  10        867.87        906.41        17.07 o
   4   2  10        556.00        572.24        13.41 o
   5   2  10         19.18         27.36         3.14 o
   6   2  10        236.49        254.76         9.48 o
   7   2  10         48.29         55.19         4.53 o
   8   2  10          0.09         -1.12         2.12 o
   9   2  10         94.80         96.93        10.72 o
  10   2  10        101.44        114.41        11.32 o
 -11   3  10         67.18         69.28         8.85 o
 -10   3  10         77.93         85.79         9.85 o
  -9   3  10         11.26         11.25         3.22 o
  -8   3  10         96.16         84.65         5.98 o
  -7   3  10          0.14         -0.49         0.87 o
  -6   3  10         90.37         83.93         4.80 o
  -5   3  10         86.95         95.92         5.05 o
  -4   3  10        409.12        438.66        11.47 o
  -3   3  10        170.63        145.59         6.24 o
  -2   3  10         23.21         29.61         2.04 o
  -1   3  10        805.38        823.30        22.59 o
   0   3  10        307.74        337.85        11.75 o
   1   3  10          4.66          7.64         0.99 o
   2   3  10       1284.28       1323.74        29.11 o
   3   3  10          5.96         13.73         1.31 o
   4   3  10          7.18          6.53         1.18 o
   5   3  10        150.10        150.41         6.18 o
   6   3  10         22.15         28.70         4.27 o
   7   3  10         35.46         27.95         3.99 o
   8   3  10          7.17          1.98         2.20 o
   9   3  10          8.20         12.22         3.49 o
  10   3  10         16.34         25.28         5.44 o
 -10   4  10          9.33          6.97         6.16 o
  -9   4  10          1.54         -2.41         4.16 o
  -8   4  10         19.31         22.39         8.04 o
  -7   4  10         92.87         86.14         7.77 o
  -6   4  10        165.50        148.15         9.75 o
  -5   4  10          6.59          2.12         1.87 o
  -4   4  10        672.40        579.24        15.78 o
  -3   4  10        584.26        591.27        14.88 o
  -2   4  10        229.97        246.31         7.43 o
  -1   4  10         38.81         49.49         4.35 o
   0   4  10        599.87        555.20        15.70 o
   1   4  10          5.59          4.54         0.96 o
   2   4  10          9.85         17.07         1.65 o
   3   4  10        723.30        718.97        20.15 o
   4   4  10         16.76         16.28         3.14 o
   5   4  10        537.18        496.29        17.64 o
   6   4  10        169.99        180.35         9.70 o
   7   4  10          2.86         -1.55         1.97 o
   8   4  10         93.16        107.00        20.94 o
   9   4  10          3.68          7.81         3.81 o
  -9   5  10         74.14         54.74         8.63 o
  -8   5  10         13.12         10.24         6.27 o
  -7   5  10         12.12         11.65         4.13 o
  -6   5  10         79.58         61.45         6.32 o
  -5   5  10        102.57         91.26         7.14 o
  -4   5  10          2.38          4.32         2.12 o
  -3   5  10        190.35        190.81         7.29 o
  -2   5  10          7.62          4.62         1.23 o
  -1   5  10         66.37         76.90         5.44 o
   0   5  10       1106.52       1002.42        29.16 o
   1   5  10          0.06          2.27         1.07 o
   2   5  10        363.00        362.95        11.74 o
   3   5  10        927.64        948.85        32.25 o
   4   5  10         54.48         58.06         5.37 o
   5   5  10         13.39          8.91         2.91 o
   6   5  10         17.43         13.11         3.33 o
   7   5  10        106.10        124.16        11.88 o
   8   5  10          0.24          2.59         6.17 o
   9   5  10         61.73         97.11        12.87 o
  -8   6  10         23.86         19.91         5.53 o
  -7   6  10         80.17         84.17         8.60 o
  -6   6  10        176.48        156.84        12.03 o
  -5   6  10        185.73        197.82        19.15 o
  -4   6  10         15.55         15.96         3.11 o
  -3   6  10        276.00        282.95        14.95 o
  -2   6  10         73.32         74.62         4.77 o
  -1   6  10        623.37        622.86        21.22 o
   0   6  10        427.44        398.01        12.08 o
   1   6  10        336.50        318.06         9.28 o
   2   6  10          1.56          0.47         1.64 o
   3   6  10         44.88         36.15         3.82 o
   4   6  10          0.65          0.17         2.15 o
   5   6  10         79.08         94.74         7.84 o
   6   6  10         10.02         12.04         3.91 o
   7   6  10        109.95        124.93        10.14 o
   8   6  10         15.60         28.55         7.62 o
  -7   7  10          7.61         11.46         3.93 o
  -6   7  10          2.24         -0.61         2.61 o
  -5   7  10          0.21         -1.23         3.63 o
  -4   7  10          2.12          4.08         3.83 o
  -3   7  10         20.02         24.41         4.48 o
  -2   7  10          0.01         -0.86         2.26 o
  -1   7  10          3.64          8.49         4.18 o
   0   7  10         32.81         35.47         3.00 o
   1   7  10         80.47         81.76         9.61 o
   2   7  10          8.67         10.08         3.38 o
   3   7  10         58.03         64.33         7.33 o
   4   7  10         19.42         20.30         5.04 o
   5   7  10         32.14         44.47         8.30 o
   6   7  10          1.25         -0.38         3.95 o
  -5   8  10          3.91          2.68         4.16 o
  -4   8  10          0.00         -0.07         3.58 o
  -3   8  10         16.12         13.69         4.11 o
  -2   8  10          0.72          2.32         2.92 o
  -1   8  10         19.91         93.95        17.44 o
   0   8  10         20.74         41.14        12.91 o
   1   8  10          7.75          5.82         5.64 o
   2   8  10         12.61         11.16         3.85 o
   3   8  10         20.85         21.68         5.13 o
   4   8  10        101.34        100.73        10.59 o
   5   8  10         28.37         35.43         6.82 o
  -2   9  10          1.84         12.42         5.45 o
  -1   9  10         35.50         -0.36         4.87 o
   0   9  10          0.35         -0.09         2.73 o
   1   9  10          6.52         14.96         4.52 o
 -11   1  11        106.23        115.92        11.94 o
 -10   1  11          7.90          7.74         2.87 o
  -9   1  11        183.07        190.93         9.03 o
  -8   1  11         88.95         97.63         5.37 o
  -7   1  11         43.07         39.08         2.93 o
  -6   1  11         14.71         20.21         2.04 o
  -5   1  11        406.28        435.86        11.43 o
  -4   1  11        719.83        817.71        19.39 o
  -3   1  11        605.38        606.68        13.11 o
  -2   1  11       3500.93       3496.72        69.72 o
  -1   1  11        268.55        283.03         7.52 o
   0   1  11          0.22          0.52         0.38 o
   1   1  11        338.80        396.27         9.58 o
   2   1  11        915.12       1089.76        24.61 o
   3   1  11        524.61        490.05         9.88 o
   4   1  11        363.55        324.49         7.77 o
   5   1  11         43.22         44.84         2.62 o
   6   1  11       1226.77       1186.20        28.52 o
   7   1  11        300.61        290.17        11.19 o
   8   1  11         21.23         21.95         3.39 o
   9   1  11         12.86          5.91         4.98 o
  10   1  11          1.77          0.63         3.66 o
 -11   2  11        116.57        108.39        11.56 o
 -10   2  11          2.46          3.84         3.98 o
  -9   2  11          7.56          7.15         2.34 o
  -8   2  11        393.68        406.79        15.99 o
  -7   2  11          0.45         -1.23         1.23 o
  -6   2  11        784.92        775.97        19.16 o
  -5   2  11        674.75        706.91        16.00 o
  -4   2  11       1013.58       1001.80        24.80 o
  -3   2  11        711.17        737.26        18.50 o
  -2   2  11         11.85          7.88         1.09 o
  -1   2  11        901.99        973.01        24.14 o
   0   2  11       1731.82       1718.08        45.84 o
   1   2  11         11.50         17.68         1.34 o
   2   2  11       1263.84       1231.57        27.24 o
   3   2  11         30.62         25.74         1.37 o
   4   2  11         45.86         57.01         2.71 o
   5   2  11        402.43        391.22        11.16 o
   6   2  11       1978.44       1794.39        46.09 o
   7   2  11       1627.68       1453.33        43.45 o
   8   2  11         69.78         74.99         6.60 o
   9   2  11         29.53         25.47         4.72 o
  10   2  11         10.57          2.38         3.83 o
 -10   3  11        175.17        183.39        17.90 o
  -9   3  11         34.36         33.61         4.13 o
  -8   3  11          4.05          3.09         1.88 o
  -7   3  11         79.58         74.15        10.13 o
  -6   3  11          2.73          4.14         1.66 o
  -5   3  11         46.65         57.29         4.20 o
  -4   3  11         79.15         94.60         4.28 o
  -3   3  11         78.88         79.53         4.23 o
  -2   3  11         24.69         30.19         2.01 o
  -1   3  11        123.42        128.93         4.00 o
   0   3  11        597.07        625.79        17.68 o
   1   3  11        403.07        451.49        13.21 o
   2   3  11         33.24         42.25         2.35 o
   3   3  11          1.84          4.03         0.96 o
   4   3  11        117.18        122.89         5.64 o
   5   3  11        350.49        348.07        12.37 o
   6   3  11         33.95         33.55         3.04 o
   7   3  11        103.75         99.41         6.22 o
   8   3  11         40.75         57.69         7.48 o
   9   3  11         83.67        100.07         8.15 o
  10   3  11         36.35         30.76         5.41 o
 -10   4  11        106.26        115.03        23.31 o
  -9   4  11          0.05          2.52         4.50 o
  -8   4  11         31.27         32.46         5.49 o
  -7   4  11         38.48         29.03         4.85 o
  -6   4  11         19.33         14.99         3.60 o
  -5   4  11        292.27        236.02        11.07 o
  -4   4  11         10.64         12.60         2.30 o
  -3   4  11          1.81          3.02         1.27 o
  -2   4  11         79.61         68.43         4.05 o
  -1   4  11        507.93        489.22        13.39 o
   0   4  11        424.62        388.66        10.54 o
   1   4  11         56.44         59.88         3.33 o
   2   4  11         48.52         42.52         2.72 o
   3   4  11         39.24         47.78         4.46 o
   4   4  11        477.26        456.44        17.62 o
   5   4  11        286.80        273.71        13.86 o
   6   4  11        214.91        236.53        11.45 o
   7   4  11          5.74          5.86         2.13 o
   8   4  11          0.33          0.64         2.76 o
   9   4  11         24.84         37.69         7.18 o
  -9   5  11          5.95          5.38         4.72 o
  -8   5  11         11.53         19.06         8.22 o
  -7   5  11          5.17          7.90         3.47 o
  -6   5  11         37.33         29.47         5.14 o
  -5   5  11         98.32         79.95         6.80 o
  -4   5  11        377.65        321.46        13.20 o
  -3   5  11        616.95        594.98        20.59 o
  -2   5  11          3.91          3.46         1.22 o
  -1   5  11        721.58        710.59        25.81 o
   0   5  11        435.80        431.02        14.38 o
   1   5  11        309.35        304.62         8.30 o
   2   5  11       1353.48       1315.83        38.04 o
   3   5  11        151.02        146.77         8.33 o
   4   5  11        122.43        149.82         8.95 o
   5   5  11         62.60         56.60         5.74 o
   6   5  11         51.92         32.40         4.82 o
   7   5  11         42.98         67.54        10.81 o
   8   5  11          3.99         11.22         4.74 o
  -8   6  11         13.76          7.59         4.52 o
  -7   6  11        116.81        111.49        13.05 o
  -6   6  11         57.37         54.62         6.51 o
  -5   6  11         21.26         10.82         3.44 o
  -4   6  11         84.38         78.36         5.89 o
  -3   6  11        225.07        231.55         8.99 o
  -2   6  11         86.09         82.97         6.12 o
  -1   6  11        139.51        148.65         7.97 o
   0   6  11        341.48        350.40        12.61 o
   1   6  11         18.62         18.01         2.52 o
   2   6  11        118.73        118.33         6.40 o
   3   6  11         38.79         35.67         4.03 o
   4   6  11          4.38          4.49         2.69 o
   5   6  11         13.09         18.80         4.18 o
   6   6  11         20.99         21.64         4.61 o
   7   6  11          8.93         21.45         4.64 o
  -7   7  11          8.07         12.19         4.05 o
  -6   7  11         14.25         13.26         3.77 o
  -5   7  11          1.90          0.08         2.45 o
  -4   7  11          0.00          1.35         3.36 o
  -3   7  11          1.38          1.80         3.16 o
  -2   7  11          0.74          1.01         1.55 o
  -1   7  11        119.48        127.11        11.34 o
   0   7  11         60.45         49.24        11.96 o
   1   7  11          0.12          2.47         2.17 o
   2   7  11        121.94        118.08         9.54 o
   3   7  11          0.11          0.29         3.07 o
   4   7  11         12.27         18.44         6.96 o
   5   7  11         30.10         30.00         6.29 o
   6   7  11         23.02         35.79         7.16 o
  -5   8  11          0.43          0.01         3.89 o
  -4   8  11          1.44          3.78         4.02 o
  -3   8  11        125.99        158.93        11.46 o
  -2   8  11         30.72         45.09        11.93 o
  -1   8  11        245.37        288.19        48.76 o
   0   8  11          7.24          6.74         2.99 o
   1   8  11          2.73          0.22         2.64 o
   2   8  11          2.26          1.29         3.08 o
   3   8  11         15.31         12.34         4.92 o
   4   8  11          8.16         13.02         4.69 o
  -2   9  11         24.75         35.28        13.48 o
  -1   9  11         46.22         31.98        23.19 o
   0   9  11         32.99         29.56        12.19 o
   1   9  11          2.47          3.96         7.93 o
 -11   0  12         89.64        102.38        21.41 o
 -10   0  12          4.65          8.09         4.89 o
  -9   0  12         12.80         12.03         4.14 o
  -8   0  12         50.89         62.40         6.16 o
  -7   0  12        238.70        230.56        11.66 o
  -6   0  12        187.93        423.01        20.51 o
  -5   0  12        241.30        241.46        10.49 o
  -4   0  12        872.21        869.18        37.41 o
  -3   0  12         22.86         89.72         9.96 o
  -2   0  12        790.41        844.98        23.93 o
  -1   0  12        670.00        615.08        31.24 o
   0   0  12       6233.96       6569.96       276.82 o
   1   0  12       3064.12       3115.49       100.99 o
   2   0  12        154.68        202.99         7.21 o
   3   0  12        419.18        472.93        13.60 o
   4   0  12        401.06        396.69        12.79 o
   5   0  12        885.82        885.64        32.26 o
   6   0  12         19.19         26.55         3.76 o
   7   0  12        107.93        119.78         8.84 o
   8   0  12        129.15        115.03        11.09 o
   9   0  12         46.58         35.59         6.70 o
  10   0  12         60.47         64.50        12.07 o
 -11   1  12        166.82        192.80        13.63 o
 -10   1  12         44.31         46.87         5.30 o
  -9   1  12         21.16         16.57         3.06 o
  -8   1  12          4.10          1.71         1.72 o
  -7   1  12          0.00         -0.64         1.45 o
  -6   1  12         10.64         12.09         1.99 o
  -5   1  12       2203.43       2236.96        52.65 o
  -4   1  12        699.08        718.67        16.98 o
  -3   1  12        248.08        255.64         6.25 o
  -2   1  12         76.82         90.09         3.34 o
  -1   1  12        667.13        669.63        16.68 o
   0   1  12        720.60        758.12        16.88 o
   1   1  12        623.55        728.34        14.20 o
   2   1  12        222.93        212.30         5.59 o
   3   1  12          0.11          1.38         0.63 o
   4   1  12        191.57        210.72         5.88 o
   5   1  12         24.42         30.10         2.25 o
   6   1  12       1229.04       1132.39        30.16 o
   7   1  12       1500.34       1344.03        40.18 o
   8   1  12         15.72         13.43         3.19 o
   9   1  12        109.04        103.39        10.38 o
  10   1  12          1.91         -0.07         3.79 o
 -11   2  12         44.78         39.93         6.80 o
 -10   2  12         44.27         50.06         6.31 o
  -9   2  12         23.66         26.56         3.58 o
  -8   2  12        340.90        334.17        12.64 o
  -7   2  12          1.15         -1.06         1.44 o
  -6   2  12         32.40         34.82         2.73 o
  -5   2  12         50.20         56.67         2.96 o
  -4   2  12          3.29          4.10         1.23 o
  -3   2  12        346.84        364.59        10.12 o
  -2   2  12       1328.97       1258.36        32.20 o
  -1   2  12        189.03        211.85         5.85 o
   0   2  12       1127.92       1206.93        31.28 o
   1   2  12        790.72        852.84        19.72 o
   2   2  12        556.76        489.17        11.92 o
   3   2  12        159.50        162.81         4.16 o
   4   2  12        211.33        192.99         5.53 o
   5   2  12        139.10        115.48         6.83 o
   6   2  12        380.64        346.27        11.38 o
   7   2  12          1.65          5.54         2.21 o
   8   2  12        147.73        140.04         9.11 o
   9   2  12         41.78         45.02         5.61 o
  10   2  12          1.37          1.67         3.78 o
 -10   3  12          0.16          0.14         4.23 o
  -9   3  12          8.14         11.20         2.81 o
  -8   3  12          1.59          2.31         3.18 o
  -7   3  12         44.98         50.49         8.16 o
  -6   3  12        207.35        286.70        11.66 o
  -5   3  12       1062.10        980.12        28.86 o
  -4   3  12         78.92         77.96         3.94 o
  -3   3  12        638.55        679.77        18.25 o
  -2   3  12        904.56        856.05        21.76 o
  -1   3  12         19.47         27.12         1.76 o
   0   3  12         35.40         45.32         3.12 o
   1   3  12        176.51        169.43         5.37 o
   2   3  12          4.55          4.24         1.07 o
   3   3  12        226.48        217.53         6.66 o
   4   3  12        121.71        110.26         7.50 o
   5   3  12          4.84          5.07         1.44 o
   6   3  12         39.68         42.54         3.36 o
   7   3  12         12.03         12.68         2.34 o
   8   3  12         17.85         29.08         5.40 o
   9   3  12         31.97         43.73         5.50 o
  10   3  12         11.82         22.60        15.46 o
 -10   4  12          6.53         -0.58         4.91 o
  -9   4  12         15.34         12.03         6.49 o
  -8   4  12          2.25         20.34         5.00 o
  -7   4  12          8.51          4.76         3.10 o
  -6   4  12        105.47         90.03         7.58 o
  -5   4  12         26.18         17.81         3.06 o
  -4   4  12         86.36         95.43         6.56 o
  -3   4  12         75.55         78.66         5.05 o
  -2   4  12        196.87        185.51         7.27 o
  -1   4  12       1039.68       1070.79        24.92 o
   0   4  12       1279.57       1282.48        32.14 o
   1   4  12        193.34        223.04         7.00 o
   2   4  12        159.66        142.43         5.18 o
   3   4  12        604.78        563.70        25.21 o
   4   4  12        120.30        127.68         6.87 o
   5   4  12        370.04        331.99        13.03 o
   6   4  12         90.65        118.32        11.04 o
   7   4  12          0.13          5.77         3.26 o
   8   4  12         29.90         45.85         7.81 o
   9   4  12          7.58         10.97         4.15 o
  -9   5  12         30.02         24.95         9.94 o
  -8   5  12          3.52          2.79         3.86 o
  -7   5  12         88.08         66.26         8.68 o
  -6   5  12         18.22         13.62         3.93 o
  -5   5  12         37.18         30.03         4.40 o
  -4   5  12        153.29        131.83         9.02 o
  -3   5  12          3.81          2.43         1.59 o
  -2   5  12          0.03         -0.94         1.08 o
  -1   5  12        322.26        323.36        11.88 o
   0   5  12       1111.91       1031.84        27.94 o
   1   5  12        259.28        247.84         7.20 o
   2   5  12        488.08        456.24        15.25 o
   3   5  12          6.69          4.69         2.23 o
   4   5  12         72.21         74.40         6.23 o
   5   5  12         39.08         28.72         4.29 o
   6   5  12        283.09        277.84        14.03 o
   7   5  12         17.85         21.04         5.12 o
   8   5  12         21.87         44.26         9.99 o
  -8   6  12         40.26         35.65         6.34 o
  -7   6  12         32.39         28.23         5.46 o
  -6   6  12        370.99        391.00        22.01 o
  -5   6  12         10.05          6.02         2.88 o
  -4   6  12         38.88         33.17         4.05 o
  -3   6  12          7.36          8.05         2.35 o
  -2   6  12         74.31         73.81         4.00 o
  -1   6  12        117.86         99.90         7.68 o
   0   6  12        933.91        950.32        26.07 o
   1   6  12          1.37          2.35         1.55 o
   2   6  12         19.02         28.79         3.48 o
   3   6  12          0.66          1.66         2.22 o
   4   6  12          0.30         -1.39         2.38 o
   5   6  12          0.02          0.50         2.93 o
   6   6  12          0.93          8.18         3.86 o
   7   6  12          4.09          0.19         3.38 o
  -7   7  12          1.24          2.85         3.61 o
  -6   7  12          0.01         -0.04         2.99 o
  -5   7  12         49.52         54.35         6.30 o
  -4   7  12          3.22          0.40         2.50 o
  -3   7  12        120.28        116.19         6.54 o
  -2   7  12        235.14        187.68        29.72 o
  -1   7  12         69.97         70.65         7.36 o
   0   7  12        184.11        191.40        29.73 o
   1   7  12         21.76         17.86         3.63 o
   2   7  12          0.01          0.92         2.74 o
   3   7  12         57.24         69.31         8.08 o
   4   7  12        116.94        130.04        12.62 o
   5   7  12          0.00          3.54         3.77 o
   6   7  12         16.02         17.49         5.65 o
  -5   8  12         11.47         20.68         5.94 o
  -4   8  12          0.01          2.80         3.94 o
  -3   8  12          0.07          1.35         3.26 o
  -2   8  12         54.19         22.03        17.15 o
  -1   8  12         38.81        135.16        48.96 o
   0   8  12         31.92         21.61        20.22 o
   1   8  12         43.72         33.28        15.05 o
   2   8  12         59.24         75.64         9.23 o
   3   8  12         12.55          9.98         4.52 o
   4   8  12          8.13         17.46         5.34 o
 -11   1  13         22.44         29.98         5.46 o
 -10   1  13          3.36          6.41         4.36 o
  -9   1  13         16.83         22.38         3.66 o
  -8   1  13         74.40         71.97         5.37 o
  -7   1  13          3.10          2.53         1.87 o
  -6   1  13        139.21        152.55         6.57 o
  -5   1  13         83.41        105.51         4.77 o
  -4   1  13        644.34        630.33        13.19 o
  -3   1  13        459.39        459.74        10.37 o
  -2   1  13        150.52        158.17         4.64 o
  -1   1  13       1046.75       1078.04        28.01 o
   0   1  13        138.48        156.02         3.94 o
   1   1  13        117.69        143.75         4.02 o
   2   1  13       1395.54       1440.55        33.08 o
   3   1  13         79.68         88.80         3.48 o
   4   1  13        103.47         85.50         3.54 o
   5   1  13        374.59        397.31        11.14 o
   6   1  13        767.83        693.37        19.71 o
   7   1  13        190.90        174.05         9.22 o
   8   1  13          1.62          4.58         2.66 o
   9   1  13         15.65          8.42         4.15 o
  10   1  13         12.43          9.57         4.72 o
 -11   2  13          1.32          2.64         6.29 o
 -10   2  13          3.74          2.05         4.67 o
  -9   2  13         67.97         71.47         6.53 o
  -8   2  13         12.99         18.15         2.60 o
  -7   2  13        158.39        178.69         7.26 o
  -6   2  13         25.17         27.24         2.73 o
  -5   2  13          2.24          3.53         1.04 o
  -4   2  13          1.46          4.19         1.25 o
  -3   2  13        408.25        404.07        11.15 o
  -2   2  13        261.01        242.15         6.54 o
  -1   2  13         89.07         87.66         3.45 o
   0   2  13        474.59        495.93        13.64 o
   1   2  13        109.97        121.05         3.84 o
   2   2  13         73.85         82.85         3.28 o
   3   2  13       1722.23       1660.43        32.01 o
   4   2  13        605.88        552.92        13.88 o
   5   2  13         94.75         87.54         4.88 o
   6   2  13         32.74         26.80         3.07 o
   7   2  13        121.55        106.61         7.66 o
   8   2  13         32.58         32.60         4.25 o
   9   2  13          7.25         12.73         4.07 o
  10   2  13          2.74          1.47         3.86 o
 -10   3  13         58.56         57.31         5.50 o
  -9   3  13         86.68         89.39        15.20 o
  -8   3  13        184.21        174.89        18.68 o
  -7   3  13         36.54         62.21         9.39 o
  -6   3  13         74.96         66.95         4.88 o
  -5   3  13         15.60         17.67         2.34 o
  -4   3  13         12.85         14.46         2.25 o
  -3   3  13        198.16        199.11         7.01 o
  -2   3  13        150.99        143.31         5.39 o
  -1   3  13         75.74         81.69         3.11 o
   0   3  13        168.43        163.70         5.61 o
   1   3  13         10.56         13.60         1.43 o
   2   3  13         12.60         12.51         1.42 o
   3   3  13         92.51         95.22         4.62 o
   4   3  13        177.53        181.49         6.78 o
   5   3  13        230.67        237.91        10.13 o
   6   3  13         14.01         17.94         3.06 o
   7   3  13         25.05         28.71         3.10 o
   8   3  13          5.71          5.72         2.61 o
   9   3  13         14.30         17.12         4.02 o
 -10   4  13         21.06         23.32         6.52 o
  -9   4  13          8.82          0.63         4.58 o
  -8   4  13         67.07         90.45        16.06 o
  -7   4  13         26.70         31.16        11.86 o
  -6   4  13        331.27        287.40        13.50 o
  -5   4  13        292.17        272.57        14.37 o
  -4   4  13        793.87        748.42        30.42 o
  -3   4  13        213.31        208.48         8.89 o
  -2   4  13         82.30         91.73         4.43 o
  -1   4  13        117.77        109.26         5.91 o
   0   4  13        342.15        353.44        10.92 o
   1   4  13         39.83         40.54         2.42 o
   2   4  13        820.53        796.00        23.05 o
   3   4  13        448.86        453.48        17.15 o
   4   4  13          0.29          1.60         1.59 o
   5   4  13        321.34        283.39        11.69 o
   6   4  13          2.92          4.40         2.49 o
   7   4  13        153.94        136.58        11.36 o
   8   4  13        172.41        282.32        84.67 o
   9   4  13          2.46          4.96         3.34 o
  -9   5  13         18.13          7.48         6.61 o
  -8   5  13          5.82          9.05         4.65 o
  -7   5  13         40.01         39.33         6.26 o
  -6   5  13          0.00         -1.51         2.55 o
  -5   5  13         13.72         10.79         3.27 o
  -4   5  13        237.51        202.83         9.51 o
  -3   5  13        408.57        381.21        19.44 o
  -2   5  13         63.64         63.48         4.91 o
  -1   5  13         97.23         84.36         4.10 o
   0   5  13        415.01        389.61        11.22 o
   1   5  13        154.16        152.83         6.07 o
   2   5  13         76.41         84.18         5.93 o
   3   5  13         61.05         63.61         5.57 o
   4   5  13          8.80          5.27         2.57 o
   5   5  13          8.14         13.33         3.39 o
   6   5  13        165.09        162.67        10.71 o
   7   5  13         18.00         33.70         6.44 o
   8   5  13          0.24          5.22         4.67 o
  -8   6  13          7.15          9.53         4.98 o
  -7   6  13         32.62         12.93         4.51 o
  -6   6  13         46.10         34.72         6.08 o
  -5   6  13          5.30          6.65         3.10 o
  -4   6  13          0.74         -0.06         2.08 o
  -3   6  13         39.33         43.16         4.10 o
  -2   6  13        127.48        125.22         5.34 o
  -1   6  13        178.94        176.96         9.16 o
   0   6  13        437.42        444.38        12.75 o
   1   6  13         52.60         56.68         4.10 o
   2   6  13         14.14         13.95         2.88 o
   3   6  13         20.80         24.29         7.41 o
   4   6  13          9.01          7.04         3.28 o
   5   6  13        192.46        213.56        21.14 o
   6   6  13          1.86         -1.08         3.21 o
   7   6  13         20.58         27.02         5.41 o
  -7   7  13          4.01          2.25         3.67 o
  -6   7  13          1.36         -0.50         2.95 o
  -5   7  13          1.13          2.22         2.87 o
  -4   7  13          3.59          4.55         2.86 o
  -3   7  13         25.49         26.73         4.19 o
  -2   7  13         19.77         21.00         2.94 o
  -1   7  13         10.96         19.23         5.35 o
   0   7  13          0.49          5.13         3.95 o
   1   7  13         92.10         78.36        13.31 o
   2   7  13          7.00          6.81         3.37 o
   3   7  13         77.68         92.68        10.82 o
   4   7  13        110.05        138.36        12.28 o
   5   7  13         20.78         14.52         5.10 o
   6   7  13          0.35          1.73         4.15 o
  -5   8  13          0.33         -0.43         4.18 o
  -4   8  13         19.22         31.46         6.39 o
  -3   8  13          2.10          2.10         3.33 o
  -2   8  13        120.25         75.23        29.04 o
  -1   8  13         91.64         96.90        58.67 o
   0   8  13          4.72         13.11         6.45 o
   1   8  13         39.29         33.01         7.69 o
   2   8  13        158.27        211.99        14.42 o
   3   8  13          0.02          2.28         3.70 o
   4   8  13          7.17          7.67         4.44 o
 -11   0  14        260.00        273.15        22.57 o
 -10   0  14          8.28         14.48         5.55 o
  -9   0  14         12.73          7.50         3.69 o
  -8   0  14          3.69          5.45         2.80 o
  -7   0  14       1044.01       1365.73        63.54 o
  -6   0  14         20.37         10.82         2.42 o
  -5   0  14       1210.91       1251.41        53.47 o
  -4   0  14       1391.58       1442.14        43.76 o
  -3   0  14          6.45         12.76         1.56 o
  -2   0  14        156.63        151.82         5.85 o
  -1   0  14          9.00          8.02         1.24 o
   0   0  14       1352.73       1449.97        48.43 o
   1   0  14          6.28          5.30         1.28 o
   2   0  14          2.85          0.97         0.74 o
   3   0  14         86.55         82.04         4.03 o
   4   0  14       1303.55       1214.36        37.20 o
   5   0  14        250.96        231.93         9.99 o
   6   0  14        140.69        126.67         8.30 o
   7   0  14         89.87         93.38         7.85 o
   8   0  14         71.09         54.93         8.52 o
   9   0  14         53.86         51.97        10.33 o
  10   0  14        103.10        123.28        21.41 o
 -11   1  14         22.18         19.78         4.73 o
 -10   1  14        121.21        122.84         8.88 o
  -9   1  14          6.53          5.62         2.81 o
  -8   1  14        167.09        168.07         8.56 o
  -7   1  14          3.61          5.00         1.98 o
  -6   1  14        158.99        172.33         7.88 o
  -5   1  14        224.54        244.13         8.35 o
  -4   1  14          4.28         10.06         1.22 o
  -3   1  14        152.67        142.09         4.47 o
  -2   1  14        101.32        109.23         3.50 o
  -1   1  14          3.55          1.84         0.51 o
   0   1  14        445.81        432.88        11.10 o
   1   1  14         24.54         38.19         2.30 o
   2   1  14         13.12         22.48         1.85 o
   3   1  14        133.43        140.26         5.38 o
   4   1  14        216.46        233.64         8.34 o
   5   1  14         12.43         13.84         1.87 o
   6   1  14          2.04          1.83         1.71 o
   7   1  14        295.80        271.94        11.61 o
   8   1  14          0.65          2.74         2.28 o
   9   1  14        172.25        156.32        13.10 o
  10   1  14         20.67         18.71         6.60 o
 -11   2  14          1.64          4.60         4.55 o
 -10   2  14          1.17         -2.00         3.22 o
  -9   2  14        100.86        108.09         9.73 o
  -8   2  14          2.86          2.47         1.65 o
  -7   2  14         21.18         17.99         2.56 o
  -6   2  14        241.43        235.54         9.05 o
  -5   2  14        451.69        423.17        11.54 o
  -4   2  14        418.14        370.38        10.89 o
  -3   2  14        236.51        240.78         7.05 o
  -2   2  14        193.40        187.12         5.65 o
  -1   2  14        470.69        489.64        18.13 o
   0   2  14        140.16        188.93         5.80 o
   1   2  14         30.01         36.04         2.90 o
   2   2  14        914.11        886.43        20.94 o
   3   2  14         13.50         14.10         1.16 o
   4   2  14         18.88         20.48         2.53 o
   5   2  14         40.09         36.09         3.67 o
   6   2  14         57.87         43.95         3.84 o
   7   2  14         22.61         24.06         3.51 o
   8   2  14         87.41        112.09        12.72 o
   9   2  14         41.18         34.83         5.72 o
  10   2  14        120.20        153.81        33.30 o
 -10   3  14         32.23         42.58         7.80 o
  -9   3  14         25.47         32.08         5.75 o
  -8   3  14         76.38         71.35         7.98 o
  -7   3  14        163.00        186.72        11.49 o
  -6   3  14        313.57        294.00        12.61 o
  -5   3  14        294.42        293.88        11.23 o
  -4   3  14          7.94          7.04         1.77 o
  -3   3  14        137.37        121.42         7.70 o
  -2   3  14        200.90        188.25         7.05 o
  -1   3  14          1.97          2.24         0.85 o
   0   3  14        443.81        484.13        18.34 o
   1   3  14       1379.08       1365.01        36.43 o
   2   3  14         55.30         42.98         2.73 o
   3   3  14        639.55        632.17        18.12 o
   4   3  14          1.24         -0.43         1.14 o
   5   3  14        101.61         91.21         4.99 o
   6   3  14          3.83          3.70         1.52 o
   7   3  14          0.96          1.03         1.57 o
   8   3  14          4.34          6.50         2.93 o
   9   3  14         58.41         64.04         7.03 o
 -10   4  14          3.80         -4.99         4.99 o
  -9   4  14          6.26          2.74         4.45 o
  -8   4  14         10.00          6.39         4.68 o
  -7   4  14         12.11         12.26         4.25 o
  -6   4  14        185.48        175.33        11.99 o
  -5   4  14        187.21        180.38         9.16 o
  -4   4  14         45.63         44.39         4.28 o
  -3   4  14        138.25        137.45         8.30 o
  -2   4  14         46.26         55.95         3.25 o
  -1   4  14        123.18        132.19         5.53 o
   0   4  14         37.11         40.25         2.68 o
   1   4  14         17.22         17.32         1.82 o
   2   4  14          8.52         10.19         1.69 o
   3   4  14          8.16          5.15         2.24 o
   4   4  14          0.35          2.81         1.61 o
   5   4  14          7.67         11.86         2.79 o
   6   4  14          1.29          1.31         2.36 o
   7   4  14          0.47          2.55         3.33 o
   8   4  14         12.35         19.67         5.89 o
   9   4  14        116.87        120.57        28.44 o
  -9   5  14          3.01         -0.97         4.46 o
  -8   5  14         31.83         25.49         6.84 o
  -7   5  14         88.24         77.60        17.88 o
  -6   5  14         35.70         30.38         6.24 o
  -5   5  14        317.17        304.24        22.43 o
  -4   5  14         90.42        105.70         7.72 o
  -3   5  14          1.94          1.96         1.94 o
  -2   5  14        197.80        179.83         9.05 o
  -1   5  14        333.98        332.60        10.92 o
   0   5  14        968.76        946.04        29.30 o
   1   5  14        249.64        259.38         7.53 o
   2   5  14         56.25         48.51         4.37 o
   3   5  14          9.20          9.63         2.73 o
   4   5  14         35.80         37.62         4.67 o
   5   5  14         16.96         21.36         4.66 o
   6   5  14         75.77         93.69         8.13 o
   7   5  14         34.37         57.88         9.93 o
   8   5  14         52.45         77.08        21.97 o
  -8   6  14          3.16          1.93         4.72 o
  -7   6  14          2.84          1.07         3.70 o
  -6   6  14          8.27          7.84         3.89 o
  -5   6  14         76.11         74.59         7.68 o
  -4   6  14          5.68          6.03         2.78 o
  -3   6  14         62.08         56.51         4.73 o
  -2   6  14         20.46         26.25         2.50 o
  -1   6  14         44.31         57.44         5.32 o
   0   6  14        346.37        388.72        11.58 o
   1   6  14        806.14        812.19        33.80 o
   2   6  14         78.80         73.73         6.66 o
   3   6  14          3.89          6.09         2.99 o
   4   6  14          0.90          0.90         2.93 o
   5   6  14          0.08          4.95         3.40 o
   6   6  14         69.13         88.67         8.93 o
   7   6  14        153.88        232.80        19.80 o
  -6   7  14         11.86         13.71         4.30 o
  -5   7  14         28.46         23.69         4.53 o
  -4   7  14          0.38         -0.08         2.82 o
  -3   7  14          5.45          6.75         2.68 o
  -2   7  14         10.83         16.39         3.78 o
  -1   7  14          5.61          2.35         3.20 o
   0   7  14          0.05          0.34         1.64 o
   1   7  14        129.36        131.01        14.25 o
   2   7  14         40.64         35.10         4.22 o
   3   7  14          1.48          1.96         2.56 o
   4   7  14          5.79          5.08         3.05 o
   5   7  14         24.85         29.07         4.71 o
  -4   8  14          0.26          3.46         4.23 o
  -3   8  14          6.85         11.70         4.05 o
  -2   8  14         13.65         17.65         7.10 o
  -1   8  14          9.24         66.60        16.65 o
   0   8  14          0.80         -4.59         5.71 o
   1   8  14          0.54          0.52         4.70 o
   2   8  14         44.39         49.77         6.85 o
   3   8  14         11.26         20.64         5.29 o
 -11   1  15          2.42          1.95         3.63 o
 -10   1  15         74.45         70.51         7.71 o
  -9   1  15         14.33         14.25         3.59 o
  -8   1  15         13.12         14.96         2.64 o
  -7   1  15         23.17         24.94         2.99 o
  -6   1  15         56.10         67.56         5.76 o
  -5   1  15         58.56         65.88         3.85 o
  -4   1  15        131.81        116.90         4.29 o
  -3   1  15         11.47         11.73         1.10 o
  -2   1  15         28.36         42.77         2.23 o
  -1   1  15        150.96        160.29         4.26 o
   0   1  15          3.88          1.39         0.50 o
   1   1  15          0.81          1.74         0.56 o
   2   1  15        270.33        260.36         6.79 o
   3   1  15        125.00        113.46         3.87 o
   4   1  15        136.91        126.33         5.02 o
   5   1  15       1050.41        958.09        28.03 o
   6   1  15         64.12         58.08         4.46 o
   7   1  15         13.16         12.16         2.88 o
   8   1  15         44.32         37.38         4.71 o
   9   1  15          9.07          8.11         3.81 o
  10   1  15         62.92         65.41        21.41 o
 -10   2  15         28.90         18.61         4.46 o
  -9   2  15        101.63        107.55         9.28 o
  -8   2  15         27.37         25.19         3.34 o
  -7   2  15       1195.01       1109.14        31.28 o
  -6   2  15        571.69        568.24        16.51 o
  -5   2  15        371.27        376.01        10.43 o
  -4   2  15         59.11         51.52         3.37 o
  -3   2  15        271.08        250.20         7.30 o
  -2   2  15         45.69         46.54         2.45 o
  -1   2  15         15.96         23.46         2.45 o
   0   2  15          0.51          1.62         0.75 o
   1   2  15          1.45          1.42         0.78 o
   2   2  15         25.83         28.43         1.87 o
   3   2  15         48.03         49.97         2.87 o
   4   2  15        214.39        190.07         6.46 o
   5   2  15        719.77        633.39        19.00 o
   6   2  15        177.90        165.17         7.29 o
   7   2  15         25.14         30.95         4.58 o
   8   2  15         39.42         48.16         7.53 o
   9   2  15         59.06         59.57         6.98 o
 -10   3  15         16.59          4.67         5.93 o
  -9   3  15          2.08         -0.56         5.48 o
  -8   3  15          3.94          5.49         3.63 o
  -7   3  15         31.84         34.31         4.74 o
  -6   3  15        370.55        416.44        15.34 o
  -5   3  15        551.81        512.35        18.48 o
  -4   3  15        221.39        197.18        12.96 o
  -3   3  15         16.58         21.17         2.85 o
  -2   3  15        118.66        117.09         4.33 o
  -1   3  15         72.16         83.96         3.83 o
   0   3  15        433.85        474.27        13.56 o
   1   3  15        145.69        126.60         5.19 o
   2   3  15         95.38        106.78         4.86 o
   3   3  15        595.45        605.07        16.14 o
   4   3  15        207.09        174.69         7.38 o
   5   3  15       1265.95       1158.23        29.65 o
   6   3  15        237.99        200.99         8.88 o
   7   3  15         39.40         57.03        10.00 o
   8   3  15          2.90          0.34         2.29 o
   9   3  15        126.38        139.51         9.20 o
  -9   4  15          3.52          3.25         4.83 o
  -8   4  15          4.06          6.07         4.66 o
  -7   4  15        109.82         87.53        10.59 o
  -6   4  15         57.91         53.92         6.09 o
  -5   4  15         12.90         20.26         3.55 o
  -4   4  15         96.98        112.31         8.55 o
  -3   4  15         34.68         41.59         3.50 o
  -2   4  15        169.41        188.19         7.02 o
  -1   4  15       1086.46       1068.98        34.95 o
   0   4  15          0.57          1.27         0.94 o
   1   4  15         31.30         28.39         2.71 o
   2   4  15          9.58          8.48         1.79 o
   3   4  15         16.86         16.36         2.67 o
   4   4  15        101.25         93.39         6.12 o
   5   4  15         57.93         68.07         7.18 o
   6   4  15          2.06          1.40         2.27 o
   7   4  15         12.44         16.93         9.96 o
   8   4  15          6.46          2.87         4.78 o
  -9   5  15          3.23          3.49         4.95 o
  -8   5  15         71.25         46.90         9.54 o
  -7   5  15         15.84         12.36         4.73 o
  -6   5  15         71.43         51.68         6.46 o
  -5   5  15        148.34        173.65        12.39 o
  -4   5  15          4.48          2.41         2.22 o
  -3   5  15        269.33        298.98        12.48 o
  -2   5  15        879.95        932.73        25.93 o
  -1   5  15          5.02          7.39         3.27 o
   0   5  15         83.40         80.33         3.97 o
   1   5  15        955.45        893.89        26.38 o
   2   5  15        222.73        224.90         9.99 o
   3   5  15        244.09        224.87        12.04 o
   4   5  15          9.92          6.41         2.81 o
   5   5  15         22.45         29.79         5.11 o
   6   5  15          3.25          1.90         3.05 o
   7   5  15         84.26        127.35        13.77 o
   8   5  15         15.04         17.09         9.67 o
  -8   6  15          0.25         -3.80         4.12 o
  -7   6  15          1.00          0.52         4.29 o
  -6   6  15         24.01         56.28         6.73 o
  -5   6  15         32.85         26.56         4.81 o
  -4   6  15        118.85        142.43        11.79 o
  -3   6  15         28.69         33.33         4.18 o
  -2   6  15        106.72        108.23         5.93 o
  -1   6  15          0.17          1.68         1.47 o
   0   6  15        734.10        751.79        24.83 o
   1   6  15        200.57        184.29         9.73 o
   2   6  15         20.93         28.36         4.29 o
   3   6  15         47.60         55.10         6.13 o
   4   6  15         77.61         89.18         8.44 o
   5   6  15         31.53         23.27         4.98 o
   6   6  15          0.00          2.97         3.84 o
   7   6  15         12.79         14.60         4.76 o
  -6   7  15         33.95         24.92         5.19 o
  -5   7  15          0.20          0.23         2.95 o
  -4   7  15        108.24         88.00         9.43 o
  -3   7  15         24.73         21.45         3.66 o
  -2   7  15         73.13         66.26         7.13 o
  -1   7  15         29.07         16.41         4.54 o
   0   7  15         12.08         12.18         3.89 o
   1   7  15        126.79        141.83        11.27 o
   2   7  15         37.10         30.41         4.33 o
   3   7  15         19.46         17.51         3.91 o
   4   7  15         88.86         87.03         9.71 o
   5   7  15         83.58         88.58         8.53 o
  -4   8  15         16.48         20.91         5.53 o
  -3   8  15          3.44         -0.43         3.50 o
  -2   8  15          1.99          2.61         4.73 o
  -1   8  15          0.17          0.61         6.06 o
   0   8  15         58.10         26.31        36.47 o
   1   8  15        145.18        152.85        11.98 o
   2   8  15          1.28          0.55         3.33 o
   3   8  15        136.02        147.09        12.35 o
 -11   0  16         46.34         48.60         8.95 o
 -10   0  16        214.35        228.48        22.20 o
  -9   0  16          0.30         -1.91         3.46 o
  -8   0  16        246.54        288.13        19.67 o
  -7   0  16        320.78        312.53        16.64 o
  -6   0  16          0.11          1.28         2.17 o
  -5   0  16         11.44          9.56         2.47 o
  -4   0  16        472.83        482.72        16.46 o
  -3   0  16         50.98         58.39         3.61 o
  -2   0  16          0.00          1.36         0.95 o
  -1   0  16         15.28         20.98         1.96 o
   0   0  16       1663.71       1882.40        62.21 o
   1   0  16        934.50        939.24        32.06 o
   2   0  16         22.47         30.07         3.21 o
   3   0  16        141.92        153.39        11.22 o
   4   0  16       5167.80       4931.45       159.38 o
   5   0  16       1973.19       1797.46        61.49 o
   6   0  16        270.52        218.52        10.81 o
   7   0  16         94.37         80.84         8.07 o
   8   0  16        154.81        145.48        17.21 o
   9   0  16          5.90         10.56         6.37 o
 -10   1  16         37.22         44.75         5.54 o
  -9   1  16        127.44        127.69         7.96 o
  -8   1  16          2.20          2.34         2.20 o
  -7   1  16        189.53        222.95        10.20 o
  -6   1  16        936.88        919.10        26.27 o
  -5   1  16         10.02         14.16         1.74 o
  -4   1  16        967.91        978.98        25.56 o
  -3   1  16        374.17        380.62         9.33 o
  -2   1  16       2889.37       2842.66        74.23 o
  -1   1  16       2941.33       2967.96        68.08 o
   0   1  16        192.49        185.85         4.98 o
   1   1  16         36.52         42.91         1.94 o
   2   1  16          0.07          0.10         0.72 o
   3   1  16         92.98         89.77         3.49 o
   4   1  16       1305.44       1206.84        32.78 o
   5   1  16       2591.23       2372.00        65.02 o
   6   1  16        265.52        247.30        10.25 o
   7   1  16        179.46        152.27         8.62 o
   8   1  16          0.36          1.27         2.52 o
   9   1  16          1.87          3.43         3.98 o
 -10   2  16         31.04         31.52         5.12 o
  -9   2  16          7.68          5.70         2.74 o
  -8   2  16        139.78        145.44         8.21 o
  -7   2  16        222.41        237.46         9.31 o
  -6   2  16        291.72        304.22        12.02 o
  -5   2  16        253.71        234.60         9.36 o
  -4   2  16         18.45         14.91         2.36 o
  -3   2  16        102.71        111.91         5.64 o
  -2   2  16       1101.14       1071.35        27.44 o
  -1   2  16        702.36        761.31        22.21 o
   0   2  16        488.07        466.40        13.51 o
   1   2  16          0.50         -0.18         0.61 o
   2   2  16         33.84         47.01         3.36 o
   3   2  16        127.77        134.74         4.34 o
   4   2  16         94.54         87.87         4.26 o
   5   2  16        447.14        376.23        14.68 o
   6   2  16         39.15         30.12         4.12 o
   7   2  16        104.24        102.47         7.56 o
   8   2  16          1.96          0.09         2.56 o
   9   2  16         15.51          5.69         4.11 o
 -10   3  16          0.28         -2.92         6.24 o
  -9   3  16          5.32          1.87         5.11 o
  -8   3  16          1.51         -0.96         3.51 o
  -7   3  16        251.74        218.56        11.97 o
  -6   3  16        346.66        345.83        13.41 o
  -5   3  16         42.32         40.86         3.77 o
  -4   3  16         86.95         77.01         5.13 o
  -3   3  16        206.83        176.15         6.42 o
  -2   3  16        270.28        287.49         8.10 o
  -1   3  16        414.38        439.08        12.56 o
   0   3  16        655.81        629.57        18.01 o
   1   3  16        308.48        276.51         9.06 o
   2   3  16        459.84        413.76        13.43 o
   3   3  16        386.59        349.16        11.11 o
   4   3  16        293.98        304.55        10.95 o
   5   3  16        800.98        620.05        71.67 o
   6   3  16         84.58         88.22         5.53 o
   7   3  16        128.96        114.83         6.37 o
   8   3  16          3.60         13.80         2.97 o
   9   3  16        154.81        172.88        12.43 o
  -9   4  16          0.02         -4.37         4.37 o
  -8   4  16          0.00          9.37         7.03 o
  -7   4  16         22.93         29.06         5.03 o
  -6   4  16          9.58          5.59         3.16 o
  -5   4  16         61.72         66.17         6.18 o
  -4   4  16         49.06         57.40         5.88 o
  -3   4  16        893.43        891.35        43.24 o
  -2   4  16        190.78        218.04         8.32 o
  -1   4  16        330.41        351.05        10.74 o
   0   4  16        120.01        135.86         6.98 o
   1   4  16        266.91        253.41        10.22 o
   2   4  16         12.69         13.07         2.14 o
   3   4  16        554.16        495.48        18.61 o
   4   4  16        276.24        248.77        18.77 o
   5   4  16          0.07          0.94         2.04 o
   6   4  16         58.67         63.56         7.28 o
   7   4  16         80.78        111.20        28.64 o
   8   4  16          6.55          7.69         5.09 o
  -9   5  16         10.71          6.83         5.62 o
  -8   5  16         12.26         15.47         5.77 o
  -7   5  16         46.26         26.24         6.22 o
  -6   5  16          0.03         -2.13         2.80 o
  -5   5  16         61.48         67.80         6.29 o
  -4   5  16          0.06         -0.40         2.13 o
  -3   5  16         11.33          7.97         2.54 o
  -2   5  16        127.08        134.80        11.67 o
  -1   5  16        109.15        122.54         5.99 o
   0   5  16         17.65         14.44         2.16 o
   1   5  16        413.93        375.31        14.47 o
   2   5  16         19.59         18.59         3.30 o
   3   5  16          0.92          0.03         1.92 o
   4   5  16          1.24          0.12         2.43 o
   5   5  16         24.15         24.64         5.01 o
   6   5  16        132.19        179.31        16.79 o
   7   5  16         92.97        193.39        70.34 o
  -7   6  16        162.93        121.55        31.62 o
  -6   6  16         16.04         15.84         4.68 o
  -5   6  16         60.64         52.21         6.48 o
  -4   6  16         41.59         46.18         5.65 o
  -3   6  16        176.40        204.65        13.22 o
  -2   6  16         41.80         41.72         3.86 o
  -1   6  16        236.60        240.88        10.67 o
   0   6  16        120.18        118.32         9.02 o
   1   6  16         43.23         40.14         4.39 o
   2   6  16        166.02        192.25        12.27 o
   3   6  16        148.17        159.64        10.50 o
   4   6  16          7.68         11.83         3.93 o
   5   6  16         59.59         76.54         7.99 o
   6   6  16        103.35        130.03        11.38 o
  -6   7  16          1.71          7.60         4.06 o
  -5   7  16         15.22         20.09         4.79 o
  -4   7  16         13.14         15.04         4.47 o
  -3   7  16          2.03          9.00         3.03 o
  -2   7  16         14.47         13.88         3.13 o
  -1   7  16        135.23        171.49        15.91 o
   0   7  16          5.84          7.41         2.06 o
   1   7  16          0.87          4.04         2.75 o
   2   7  16         10.55          8.40         3.75 o
   3   7  16          4.24         13.04         5.38 o
   4   7  16          1.97          3.69         3.29 o
   5   7  16          9.98         11.36         4.19 o
  -4   8  16          0.01         -7.14         7.53 o
  -3   8  16         29.64         33.26         8.94 o
  -2   8  16          4.82         13.72         5.92 o
  -1   8  16          2.27          9.99         6.31 o
   0   8  16          7.02          6.38         7.11 o
   1   8  16         32.43         31.02         4.70 o
   2   8  16         96.24        103.72        16.97 o
 -10   1  17         21.18         20.89         4.12 o
  -9   1  17          0.62         -0.07         2.66 o
  -8   1  17         58.33         56.29         4.58 o
  -7   1  17        677.34        690.90        21.42 o
  -6   1  17        247.07        246.52        12.56 o
  -5   1  17          5.62          6.50         1.58 o
  -4   1  17        392.94        391.20        11.51 o
  -3   1  17          6.04          5.89         0.97 o
  -2   1  17        823.95        832.39        20.18 o
  -1   1  17         43.69         63.69         4.14 o
   0   1  17        224.28        266.46         6.71 o
   1   1  17        291.66        311.57         9.73 o
   2   1  17        213.52        198.59         6.09 o
   3   1  17        941.12        900.33        23.54 o
   4   1  17       1705.35       1538.38        42.84 o
   5   1  17        333.72        308.68        10.54 o
   6   1  17          3.99          3.90         2.06 o
   7   1  17         11.49         11.62         2.97 o
   8   1  17         12.65         13.54         3.46 o
   9   1  17         88.00         99.45        10.70 o
 -10   2  17         41.67         40.94         6.59 o
  -9   2  17        206.61        211.06        10.76 o
  -8   2  17         14.63         19.65         2.84 o
  -7   2  17         73.36         87.91         5.23 o
  -6   2  17         73.99         68.62         4.16 o
  -5   2  17        553.14        538.76        18.79 o
  -4   2  17        208.77        205.08         7.73 o
  -3   2  17          4.04          6.54         1.42 o
  -2   2  17         44.87         50.40         2.97 o
  -1   2  17        681.64        673.20        22.12 o
   0   2  17        751.41        749.31        20.83 o
   1   2  17         21.98         13.44         1.31 o
   2   2  17         38.56         33.48         2.25 o
   3   2  17        143.86        139.17         4.69 o
   4   2  17         20.01         19.78         2.18 o
   5   2  17        255.45        225.28         9.62 o
   6   2  17          0.41          0.77         1.81 o
   7   2  17        104.58         99.87         7.97 o
   8   2  17          1.87         -2.37         2.82 o
   9   2  17          3.05          2.56         3.58 o
 -10   3  17         49.95         40.85         9.75 o
  -9   3  17          0.55         -4.51         4.51 o
  -8   3  17        246.14        213.70        25.52 o
  -7   3  17          8.57         10.16         2.81 o
  -6   3  17          1.85          0.62         2.00 o
  -5   3  17         89.27         77.50         5.62 o
  -4   3  17         15.47         16.81         2.44 o
  -3   3  17          0.74          0.79         1.25 o
  -2   3  17         33.66         37.23         3.13 o
  -1   3  17          1.56          5.29         1.50 o
   0   3  17          6.41          7.41         1.49 o
   1   3  17        269.04        275.31        11.31 o
   2   3  17          0.99          1.90         1.33 o
   3   3  17        279.78        244.63         8.48 o
   4   3  17        133.42         98.92         6.08 o
   5   3  17        112.20         98.55         8.14 o
   6   3  17          5.36          7.00         2.11 o
   7   3  17        159.58        152.32        13.15 o
   8   3  17          9.65         14.47         2.93 o
  -9   4  17         49.35         37.19         9.96 o
  -8   4  17         29.84         19.14         4.90 o
  -7   4  17         80.58         73.82        10.42 o
  -6   4  17        251.12        227.57        12.21 o
  -5   4  17        215.03        180.51        15.95 o
  -4   4  17         65.69         61.48         5.76 o
  -3   4  17        682.28        695.89        24.93 o
  -2   4  17       1243.59       1252.16        55.88 o
  -1   4  17        114.97        123.48         8.60 o
   0   4  17         73.99         83.59         4.62 o
   1   4  17        360.26        337.21        12.50 o
   2   4  17         10.31         15.34         2.30 o
   3   4  17          1.18          0.74         1.88 o
   4   4  17        478.46        454.53        16.33 o
   5   4  17         49.14         67.38         9.07 o
   6   4  17         53.90         51.91         8.01 o
   7   4  17          1.44          1.26         3.86 o
   8   4  17         21.38         29.74         7.44 o
  -8   5  17         67.56         45.30        12.70 o
  -7   5  17          5.76          3.11         4.47 o
  -6   5  17          1.92          3.80         3.94 o
  -5   5  17          7.34          7.51         3.12 o
  -4   5  17          6.84          7.03         2.65 o
  -3   5  17         29.27         36.99         4.11 o
  -2   5  17        646.49        580.50        85.66 o
  -1   5  17         15.95         16.48         2.33 o
   0   5  17        166.29        169.66         7.84 o
   1   5  17        283.18        280.86        11.80 o
   2   5  17          5.05          5.27         2.40 o
   3   5  17         93.06         89.41         7.41 o
   4   5  17          0.14          0.57         2.91 o
   5   5  17         49.52         51.12         6.71 o
   6   5  17          0.30          4.29         3.50 o
   7   5  17         12.80         18.10         6.81 o
  -7   6  17          8.55          8.16         5.56 o
  -6   6  17          0.54          3.74         4.15 o
  -5   6  17          7.87         10.81         4.00 o
  -4   6  17         25.46         26.36         4.20 o
  -3   6  17        118.60        115.99         7.47 o
  -2   6  17         33.47         29.03         4.91 o
  -1   6  17          7.75         10.21         3.44 o
   0   6  17         23.89         29.36         3.19 o
   1   6  17         22.46         20.24         4.01 o
   2   6  17         22.96         25.74         4.20 o
   3   6  17        104.08        132.40        10.01 o
   4   6  17          0.28         -0.39         3.01 o
   5   6  17         63.53         74.21         8.15 o
   6   6  17          3.57          2.74         4.05 o
  -6   7  17         26.56         20.24         5.63 o
  -5   7  17          0.36          0.55         3.26 o
  -4   7  17          0.17          1.30         3.17 o
  -3   7  17        137.64        167.77        25.26 o
  -2   7  17         90.83         91.64        11.95 o
  -1   7  17         88.22        106.24         9.99 o
   0   7  17         45.66         47.03         3.95 o
   1   7  17          4.94          7.56         2.63 o
   2   7  17        233.37        265.89        24.18 o
   3   7  17          4.52          6.35         3.49 o
   4   7  17         74.65         66.25         7.01 o
  -3   8  17        111.36        164.17        41.03 o
  -2   8  17         24.74         19.76         9.00 o
  -1   8  17        121.78        149.97        33.50 o
   0   8  17          7.90          5.17         6.83 o
   1   8  17         16.66         10.59         3.76 o
   2   8  17          8.97          6.76         3.64 o
 -10   0  18          0.68         -2.37         4.25 o
  -9   0  18          6.05          7.88         4.30 o
  -8   0  18        250.42        229.48        18.13 o
  -7   0  18         91.70        120.46        20.47 o
  -6   0  18         43.00        388.52        42.81 o
  -5   0  18        329.10        327.06        15.65 o
  -4   0  18        125.66        117.90         7.24 o
  -3   0  18         71.08         96.11         6.44 o
  -2   0  18        157.51        148.20         8.04 o
  -1   0  18          0.95          0.91         0.79 o
   0   0  18          1.81         10.17         1.53 o
   1   0  18         34.85         39.52         3.16 o
   2   0  18        295.59        276.68        12.09 o
   3   0  18        192.85        175.60        11.58 o
   4   0  18       1177.67       1085.34        54.07 o
   5   0  18         31.21         35.07         6.08 o
   6   0  18        733.08        703.54        33.44 o
   7   0  18        103.14         96.46        13.35 o
   8   0  18         11.62          6.96         5.42 o
   9   0  18         94.84        125.51        16.92 o
 -10   1  18          2.49         -0.24         2.95 o
  -9   1  18          2.71         -0.85         2.64 o
  -8   1  18          1.85         -0.23         1.98 o
  -7   1  18         50.11         56.75         4.48 o
  -6   1  18          0.61          2.80         1.62 o
  -5   1  18          0.07          0.43         1.29 o
  -4   1  18         13.61         14.79         1.63 o
  -3   1  18         36.42         43.55         2.11 o
  -2   1  18        135.39        133.02         7.14 o
  -1   1  18        165.64        167.94         5.03 o
   0   1  18        397.23        417.10         9.70 o
   1   1  18         27.44         33.78         2.21 o
   2   1  18        130.40        142.47         6.97 o
   3   1  18          1.39          0.75         1.18 o
   4   1  18         43.26         39.40         3.81 o
   5   1  18         86.88         80.22         4.64 o
   6   1  18         71.16         65.23         7.57 o
   7   1  18          1.27          3.17         2.14 o
   8   1  18         69.99         56.61         6.95 o
   9   1  18          3.25          4.95         3.86 o
 -10   2  18         31.54         31.18         4.47 o
  -9   2  18         23.43         25.16         3.80 o
  -8   2  18          5.82          5.83         1.89 o
  -7   2  18          1.54          2.58         1.35 o
  -6   2  18        130.71        132.45         5.42 o
  -5   2  18         42.64         45.14         6.17 o
  -4   2  18          0.13          2.29         1.41 o
  -3   2  18        141.58        127.55         5.56 o
  -2   2  18          2.65          3.47         1.41 o
  -1   2  18        309.62        317.43        10.69 o
   0   2  18        589.69        547.73        17.03 o
   1   2  18        505.47        483.31        13.89 o
   2   2  18          2.52          3.65         1.06 o
   3   2  18        206.63        191.44         5.91 o
   4   2  18        144.86        145.85         6.59 o
   5   2  18        115.12        113.51         6.49 o
   6   2  18        120.18        122.77         7.56 o
   7   2  18         11.91         15.49         3.39 o
   8   2  18         61.11         57.50         6.53 o
   9   2  18          0.76          3.13         3.97 o
 -10   3  18          0.44        -10.31        10.31 o
  -9   3  18         76.15        105.40        19.18 o
  -8   3  18         93.03         94.25        15.27 o
  -7   3  18         13.61         12.58         2.91 o
  -6   3  18        130.04        121.32        11.85 o
  -5   3  18         85.79         83.58         7.03 o
  -4   3  18        238.69        227.53        11.35 o
  -3   3  18        117.90        127.93        10.75 o
  -2   3  18         35.01         30.28         2.74 o
  -1   3  18          1.28          1.87         1.32 o
   0   3  18        811.84        774.62        22.12 o
   1   3  18         47.66         53.92         3.97 o
   2   3  18        548.55        477.23        15.30 o
   3   3  18          3.98          9.50         1.78 o
   4   3  18        114.08         97.07         6.49 o
   5   3  18          0.78         -0.28         2.11 o
   6   3  18        134.33        144.46        10.53 o
   7   3  18          2.05          2.47         2.47 o
   8   3  18         82.93         82.32         7.15 o
  -9   4  18          3.74          4.66         5.69 o
  -8   4  18         44.86         35.95         5.78 o
  -7   4  18        111.36         90.99         8.79 o
  -6   4  18         57.17         51.92         5.97 o
  -5   4  18          1.18          0.66         2.63 o
  -4   4  18          0.10          1.07         2.12 o
  -3   4  18        202.24        207.78        10.84 o
  -2   4  18        647.12        688.99        28.07 o
  -1   4  18        251.94        259.31        12.40 o
   0   4  18        173.43        186.70         7.88 o
   1   4  18        186.08        168.16         7.76 o
   2   4  18          3.92          3.36         1.68 o
   3   4  18          9.29         11.71         4.70 o
   4   4  18        122.70        111.36         7.40 o
   5   4  18          0.14         -0.34         2.61 o
   6   4  18         29.19         36.31        11.97 o
   7   4  18         15.48         24.48         8.10 o
   8   4  18         71.20        120.66        22.64 o
  -8   5  18        142.21        106.59        23.84 o
  -7   5  18         24.48         27.38         6.86 o
  -6   5  18         17.48         16.47         5.23 o
  -5   5  18         48.86         29.42         4.54 o
  -4   5  18          0.18         -0.49         2.22 o
  -3   5  18          4.85          6.06         2.54 o
  -2   5  18       1208.70       1290.06        56.37 o
  -1   5  18         11.43         11.41         2.36 o
   0   5  18        646.60        622.59        20.42 o
   1   5  18        103.83         92.76         9.99 o
   2   5  18        121.04        133.18         9.56 o
   3   5  18        200.45        203.51        12.54 o
   4   5  18        290.64        271.31        15.37 o
   5   5  18          0.01         -0.74         3.40 o
   6   5  18         68.52        103.63        15.75 o
   7   5  18          0.01         -3.52         4.22 o
  -7   6  18          2.62          5.74         4.71 o
  -6   6  18         45.38         56.21         9.44 o
  -5   6  18          1.56         -1.11         3.20 o
  -4   6  18         76.60         69.12         8.27 o
  -3   6  18         12.61         17.91         4.00 o
  -2   6  18          2.39          1.29         2.44 o
  -1   6  18        157.61        164.13        13.15 o
   0   6  18         18.54         38.39         6.12 o
   1   6  18         12.52          7.75         2.75 o
   2   6  18         56.87         59.44         6.11 o
   3   6  18         53.32         60.54         7.69 o
   4   6  18         43.65         36.02         5.58 o
   5   6  18          2.92         -0.12         3.49 o
   6   6  18          1.81          2.73         4.59 o
  -5   7  18          8.63          5.50         3.85 o
  -4   7  18          2.20         -1.76         3.20 o
  -3   7  18         52.70         55.32         5.49 o
  -2   7  18         20.61         20.99         3.78 o
  -1   7  18         14.34         16.62         4.88 o
   0   7  18         33.87         30.13         7.78 o
   1   7  18         72.06         55.66         9.79 o
   2   7  18        200.90        199.51        67.39 o
   3   7  18        106.34        126.43        18.42 o
   4   7  18          7.57          8.68         3.92 o
  -2   8  18          3.23         -1.91         5.05 o
  -1   8  18          3.11          8.53         6.49 o
   0   8  18          1.83         -2.08         8.52 o
   1   8  18          0.83          3.20         2.24 o
 -10   1  19          0.05         -1.55         2.84 o
  -9   1  19         23.68         17.68         3.54 o
  -8   1  19          1.49         -0.10         1.89 o
  -7   1  19          5.72          3.05         2.07 o
  -6   1  19        414.93        415.39        20.01 o
  -5   1  19         21.08         19.74         3.53 o
  -4   1  19         65.26         58.42         3.84 o
  -3   1  19        143.41        150.14         5.25 o
  -2   1  19        400.00        394.04        10.13 o
  -1   1  19        112.81        109.56         4.69 o
   0   1  19        362.54        365.03         9.98 o
   1   1  19        268.89        276.83         8.31 o
   2   1  19         84.49         84.87         4.10 o
   3   1  19        448.99        430.91        13.69 o
   4   1  19        149.04        138.96         6.74 o
   5   1  19        338.56        302.19        10.02 o
   6   1  19         89.39         74.93         5.96 o
   7   1  19         55.06         43.11         4.73 o
   8   1  19         14.36         12.74         4.11 o
   9   1  19        101.86         95.76        11.27 o
 -10   2  19         55.31         62.69         6.02 o
  -9   2  19         55.78         49.29         4.84 o
  -8   2  19         31.99         27.28         3.13 o
  -7   2  19        107.00         96.18         9.11 o
  -6   2  19          0.32          1.85         2.31 o
  -5   2  19         19.15         23.27         3.01 o
  -4   2  19        153.18        164.42         7.93 o
  -3   2  19         14.79         17.44         2.66 o
  -2   2  19        296.23        275.15        10.60 o
  -1   2  19         51.46         70.53         4.91 o
   0   2  19        128.52        122.65         4.63 o
   1   2  19         57.32         54.80         3.04 o
   2   2  19         57.29         72.88         4.28 o
   3   2  19        383.43        342.75        10.08 o
   4   2  19         52.06         60.47         4.75 o
   5   2  19         13.03         17.12         2.69 o
   6   2  19         16.91         17.27         3.09 o
   7   2  19         98.46        100.51         8.03 o
   8   2  19         17.42         12.02         3.95 o
  -9   3  19         36.95         25.33         6.28 o
  -8   3  19         76.60         54.66         8.63 o
  -7   3  19        129.70        122.86         9.59 o
  -6   3  19         72.68         63.94         5.97 o
  -5   3  19          4.78          1.75         2.02 o
  -4   3  19        273.55        292.84        14.54 o
  -3   3  19        293.11        260.53        11.10 o
  -2   3  19         32.30         34.78         3.12 o
  -1   3  19          5.73          7.40         1.68 o
   0   3  19         12.65         20.71         2.19 o
   1   3  19          3.97          5.43         1.59 o
   2   3  19        185.53        188.47         6.89 o
   3   3  19         37.71         33.49         3.07 o
   4   3  19        202.44        171.79         8.91 o
   5   3  19          0.03          3.21         2.39 o
   6   3  19         16.50         28.06         4.68 o
   7   3  19         24.65         24.36         4.67 o
   8   3  19         42.58         48.03         5.41 o
  -9   4  19         10.63          5.65         5.73 o
  -8   4  19         77.05         71.38        11.70 o
  -7   4  19         34.33         25.50         4.81 o
  -6   4  19         56.39         49.52         6.78 o
  -5   4  19          8.55         12.70         3.43 o
  -4   4  19          4.72          5.04         2.76 o
  -3   4  19         34.59         34.80         4.54 o
  -2   4  19        197.13        221.21        10.32 o
  -1   4  19        173.72        194.86         7.91 o
   0   4  19          0.00          0.26         1.37 o
   1   4  19        244.39        237.10         9.32 o
   2   4  19         11.35         12.91         2.55 o
   3   4  19        575.77        503.01        24.30 o
   4   4  19         74.41         84.61         6.25 o
   5   4  19          0.01         -0.95         2.42 o
   6   4  19         33.16         39.59        12.80 o
   7   4  19         53.06         73.85        17.77 o
  -8   5  19          0.08          1.83         5.34 o
  -7   5  19         26.77         18.85         5.72 o
  -6   5  19          0.01         -2.92         3.81 o
  -5   5  19          0.06          0.13         3.28 o
  -4   5  19         31.87         26.16         4.10 o
  -3   5  19         62.00         74.46         9.62 o
  -2   5  19         10.94         18.01         3.46 o
  -1   5  19         31.98         31.53         3.54 o
   0   5  19         31.49         31.04         3.42 o
   1   5  19          2.27          0.35         1.60 o
   2   5  19         84.27         82.97         6.50 o
   3   5  19         12.82         13.49         3.46 o
   4   5  19          2.11          3.50         3.05 o
   5   5  19          1.74          5.51         4.15 o
   6   5  19        111.57        177.21        20.66 o
  -7   6  19         27.52         24.94         6.54 o
  -6   6  19          3.00          3.71         4.50 o
  -5   6  19          2.86          0.97         3.86 o
  -4   6  19          0.10         -1.25         2.64 o
  -3   6  19          0.07          2.72         2.97 o
  -2   6  19         24.63         19.85         3.62 o
  -1   6  19        277.34        223.35        16.11 o
   0   6  19          1.31          2.79         3.37 o
   1   6  19        102.61        106.88         8.08 o
   2   6  19         14.23         12.94         3.27 o
   3   6  19          3.90         -0.43         3.43 o
   4   6  19          4.44          2.19         3.48 o
   5   6  19         75.38         73.98         9.96 o
  -5   7  19          4.50          4.18         4.42 o
  -4   7  19         66.55         54.57         9.08 o
  -3   7  19        104.73        103.63         9.21 o
  -2   7  19         20.55         31.67         5.70 o
  -1   7  19         80.10         54.36        11.73 o
   0   7  19         27.12         19.70         4.45 o
   1   7  19          7.58          7.16         3.77 o
   2   7  19          6.78          6.96         3.27 o
   3   7  19          3.84          1.08         3.33 o
   4   7  19          4.94         -0.40         5.15 o
  -1   8  19         31.66         42.02        13.87 o
 -10   0  20          6.73         12.49         6.68 o
  -9   0  20        794.46        797.80        75.27 o
  -8   0  20        336.52        343.75        19.03 o
  -7   0  20          3.39          0.71         2.70 o
  -6   0  20         11.43          5.24         2.92 o
  -5   0  20        117.29        121.04        10.99 o
  -4   0  20       1528.87       1480.30        65.13 o
  -3   0  20        113.93        110.19         6.95 o
  -2   0  20         79.22         55.43         6.31 o
  -1   0  20        993.79       1109.58        46.12 o
   0   0  20          0.89         14.92         2.29 o
   1   0  20        404.39        412.29        19.44 o
   2   0  20       4683.55       4361.37       179.86 o
   3   0  20       4403.49       3963.97       163.72 o
   4   0  20         13.91          9.23         2.78 o
   5   0  20         10.60          9.03         3.63 o
   6   0  20          7.63          8.49         3.46 o
   7   0  20        525.08        490.01        32.96 o
   8   0  20         48.44         45.19         9.81 o
 -10   1  20          0.27          2.10         2.90 o
  -9   1  20         35.26         30.09         4.05 o
  -8   1  20          7.39          3.95         2.11 o
  -7   1  20        140.44        151.92         7.36 o
  -6   1  20         14.40         14.31         2.37 o
  -5   1  20         39.57         33.07         2.86 o
  -4   1  20        328.94        322.50        11.98 o
  -3   1  20        203.80        226.29         7.41 o
  -2   1  20          7.79          7.01         1.12 o
  -1   1  20         99.15        103.39         5.99 o
   0   1  20        177.91        188.13         6.84 o
   1   1  20        313.95        294.13         8.78 o
   2   1  20         23.37         24.89         2.34 o
   3   1  20         41.57         36.73         2.87 o
   4   1  20        221.58        201.71         8.86 o
   5   1  20         62.72         65.18         5.20 o
   6   1  20         20.44         18.93         3.02 o
   7   1  20          2.42          4.44         2.63 o
   8   1  20         50.98         70.12         8.48 o
 -10   2  20          9.98          9.12         8.32 o
  -9   2  20          0.01         -0.21         1.87 o
  -8   2  20        165.72        142.25         9.21 o
  -7   2  20         44.13         41.47         4.76 o
  -6   2  20        287.73        258.21        12.47 o
  -5   2  20          9.27          7.55         2.20 o
  -4   2  20          0.16          0.06         1.53 o
  -3   2  20        166.72        163.66        11.17 o
  -2   2  20          0.94          2.25         1.41 o
  -1   2  20         20.40         17.84         2.14 o
   0   2  20        484.09        445.49        13.57 o
   1   2  20         34.90         33.13         2.43 o
   2   2  20         49.33         46.21         3.33 o
   3   2  20        196.55        168.96         6.01 o
   4   2  20         61.71         52.25         3.75 o
   5   2  20        257.12        246.31        10.15 o
   6   2  20          6.17          3.28         2.03 o
   7   2  20        186.65        204.07        11.44 o
   8   2  20          6.83          9.78         3.65 o
  -9   3  20        114.18         58.92        14.33 o
  -8   3  20        154.77        108.60        14.52 o
  -7   3  20          3.11          2.64         2.65 o
  -6   3  20        158.19        151.71        10.23 o
  -5   3  20        174.57        175.14         8.76 o
  -4   3  20        565.19        596.18        32.16 o
  -3   3  20        101.78        102.73         7.74 o
  -2   3  20        154.35        176.89         7.54 o
  -1   3  20         82.99         86.04         4.91 o
   0   3  20        277.87        282.08         9.66 o
   1   3  20          4.11          1.75         1.43 o
   2   3  20        854.76        783.97        23.68 o
   3   3  20        378.76        361.15        13.57 o
   4   3  20        383.04        352.62        15.99 o
   5   3  20         23.57         29.42         4.21 o
   6   3  20         54.76         67.10         7.44 o
   7   3  20         29.81         40.52         6.68 o
   8   3  20          0.00         -1.94         2.59 o
  -8   4  20         10.14         11.97         5.34 o
  -7   4  20          0.35         -1.49         3.43 o
  -6   4  20          3.05         -0.76         2.87 o
  -5   4  20         58.03         61.18         6.02 o
  -4   4  20        113.02        138.86        12.16 o
  -3   4  20        236.65        244.89        22.63 o
  -2   4  20        219.43        222.57         9.26 o
  -1   4  20        656.50        687.58        26.11 o
   0   4  20         32.82         31.90         3.12 o
   1   4  20        131.84        125.46         6.29 o
   2   4  20          9.93          4.72         1.86 o
   3   4  20          8.66          9.24         2.66 o
   4   4  20          4.25          9.48         2.53 o
   5   4  20        123.92        169.49        73.49 o
   6   4  20         13.66         12.15         4.63 o
   7   4  20         14.91         21.25         7.21 o
  -8   5  20          7.50         -0.19         4.89 o
  -7   5  20         90.22         74.58         9.56 o
  -6   5  20          6.50         -0.44         3.99 o
  -5   5  20          0.17          4.08         3.63 o
  -4   5  20         34.73         36.70         6.17 o
  -3   5  20         53.16         67.75         7.35 o
  -2   5  20         36.82         48.97         5.72 o
  -1   5  20        135.63        164.35         7.87 o
   0   5  20          1.38          2.29         1.92 o
   1   5  20          0.19          0.53         1.76 o
   2   5  20         21.04         16.98         3.41 o
   3   5  20         20.85         17.93         3.74 o
   4   5  20          3.77          5.21         3.55 o
   5   5  20          0.04         -0.50         4.14 o
   6   5  20         16.01         31.47         6.45 o
  -6   6  20         38.91         21.26         6.16 o
  -5   6  20         96.49         84.77        11.31 o
  -4   6  20         90.59        123.84        19.04 o
  -3   6  20         19.29         20.21         4.19 o
  -2   6  20         27.99         30.96         6.04 o
  -1   6  20        373.71        426.76        26.42 o
   0   6  20         22.23         20.82         4.90 o
   1   6  20          2.07          2.74         2.29 o
   2   6  20         63.27         59.91         6.51 o
   3   6  20          0.04          0.66         2.84 o
   4   6  20          3.18          2.38         3.62 o
   5   6  20         71.28         85.81        10.05 o
  -4   7  20          0.24          0.10         3.95 o
  -3   7  20         83.85         90.53         7.14 o
  -2   7  20        116.92        118.68        11.38 o
  -1   7  20         23.08         16.84         5.41 o
   0   7  20         26.08         24.67         6.00 o
   1   7  20         55.52         66.56         8.12 o
   2   7  20         84.30         77.32        15.85 o
   3   7  20          6.82          9.56         3.75 o
 -10   1  21         62.73         58.92         9.06 o
  -9   1  21         21.37         16.82         3.40 o
  -8   1  21          6.57          9.49         2.66 o
  -7   1  21         36.04         35.22         3.05 o
  -6   1  21         19.94         15.85         2.36 o
  -5   1  21         55.62         56.24         3.73 o
  -4   1  21         10.87          8.38         1.67 o
  -3   1  21       1465.74       1465.57        38.40 o
  -2   1  21         25.50         22.56         3.02 o
  -1   1  21        214.48        234.37         8.59 o
   0   1  21         11.57         11.76         1.56 o
   1   1  21          6.85         14.55         1.78 o
   2   1  21        832.34        805.45        23.43 o
   3   1  21       1685.07       1508.48        42.07 o
   4   1  21        388.93        353.34        12.13 o
   5   1  21         70.16         62.02         5.93 o
   6   1  21         33.20         33.32         4.03 o
   7   1  21         66.03         86.38         7.57 o
   8   1  21          5.72          3.79         3.69 o
  -9   2  21          0.42          2.53         3.60 o
  -8   2  21        208.00        173.02        17.57 o
  -7   2  21         14.92         11.02         3.53 o
  -6   2  21        126.02        131.33         8.61 o
  -5   2  21          3.65          0.78         1.96 o
  -4   2  21        273.94        248.96        11.51 o
  -3   2  21         50.14         52.51         4.06 o
  -2   2  21        870.27        865.84        27.19 o
  -1   2  21         58.26         51.88         3.41 o
   0   2  21        174.89        185.33         7.45 o
   1   2  21          4.39          5.45         1.38 o
   2   2  21        186.47        175.91         6.92 o
   3   2  21          5.36          8.81         1.52 o
   4   2  21        162.81        148.53         6.81 o
   5   2  21          0.55         -0.62         1.59 o
   6   2  21         96.91        108.25         6.90 o
   7   2  21         84.27         74.23         6.42 o
   8   2  21        208.00        224.54        12.71 o
  -9   3  21          4.35          5.83         5.39 o
  -8   3  21          6.59          3.37         4.56 o
  -7   3  21         92.09         69.44         7.57 o
  -6   3  21         33.23         45.30         5.52 o
  -5   3  21          0.79          0.55         2.06 o
  -4   3  21        322.21        347.90        15.50 o
  -3   3  21        446.51        407.18        18.11 o
  -2   3  21        156.24        138.46         7.55 o
  -1   3  21        162.07        169.36         8.28 o
   0   3  21         73.14         81.65         4.89 o
   1   3  21          0.34         -0.21         1.45 o
   2   3  21        565.27        487.48        15.01 o
   3   3  21        804.24        752.86        25.20 o
   4   3  21        141.42        138.50         8.54 o
   5   3  21        251.19        244.22        13.42 o
   6   3  21          3.32         14.73         4.21 o
   7   3  21        250.96        261.22        16.21 o
  -8   4  21         97.62        122.30        29.93 o
  -7   4  21          1.13          4.77         3.83 o
  -6   4  21         14.12         12.73         3.85 o
  -5   4  21         25.94         26.78         4.40 o
  -4   4  21        652.33        635.45        30.13 o
  -3   4  21        455.72        470.17        30.12 o
  -2   4  21         11.90         14.25         3.19 o
  -1   4  21        189.83        208.79        11.36 o
   0   4  21        103.38         95.54         5.89 o
   1   4  21        114.21        119.77         6.95 o
   2   4  21         79.53         75.28         5.68 o
   3   4  21        100.03         86.33         6.55 o
   4   4  21         11.52          7.93         2.38 o
   5   4  21          0.45          2.84         3.18 o
   6   4  21         17.36         13.29         6.86 o
   7   4  21        430.77        507.74        29.12 o
  -7   5  21         14.23          6.64         5.17 o
  -6   5  21          4.65         13.85         5.20 o
  -5   5  21         24.65         22.45         4.97 o
  -4   5  21        105.90        126.83        10.30 o
  -3   5  21          2.86          3.84         3.10 o
  -2   5  21         53.94         46.53         7.49 o
  -1   5  21         57.33         55.86         8.57 o
   0   5  21         66.59         69.40         6.07 o
   1   5  21         12.35         19.38         3.41 o
   2   5  21        119.22        121.94         8.66 o
   3   5  21          3.43          1.09         2.86 o
   4   5  21         31.00         27.17         5.35 o
   5   5  21        138.76        137.16        12.26 o
   6   5  21         26.57         44.67        12.27 o
  -6   6  21          0.82          0.57         4.40 o
  -5   6  21         30.30         40.01         7.04 o
  -4   6  21          2.65          9.24         4.02 o
  -3   6  21         66.35         66.35         7.14 o
  -2   6  21        183.99        180.02        23.13 o
  -1   6  21          0.33         13.10         9.72 o
   0   6  21         33.99         42.78         8.61 o
   1   6  21          0.40          2.40         2.23 o
   2   6  21          6.82          5.95         3.07 o
   3   6  21          4.63          6.62         3.72 o
   4   6  21          0.01          9.51         4.16 o
  -4   7  21          1.51          7.26         4.74 o
  -3   7  21         53.81         59.55         6.93 o
  -2   7  21         40.35         41.79         5.41 o
  -1   7  21         36.57         28.50        11.61 o
   0   7  21         12.27         34.86         7.42 o
   1   7  21         12.25         12.42         4.23 o
   2   7  21          6.62          8.75         3.78 o
  -9   0  22        142.27        135.67        13.80 o
  -8   0  22        283.40        291.90        23.63 o
  -7   0  22        432.56        445.66        32.73 o
  -6   0  22        554.67        546.16        38.38 o
  -5   0  22        306.87        284.38        14.49 o
  -4   0  22          0.07         -0.51         1.63 o
  -3   0  22        111.34        117.07         9.67 o
  -2   0  22        854.04        878.67        34.98 o
  -1   0  22         88.08         77.66         5.48 o
   0   0  22        399.96        438.83        27.10 o
   1   0  22        580.90        481.94        22.74 o
   2   0  22        655.78        678.68        30.97 o
   3   0  22        215.60        199.24        11.80 o
   4   0  22          2.27          0.46         2.21 o
   5   0  22        245.37        224.09        13.80 o
   6   0  22        109.53         96.28         9.59 o
   7   0  22         12.63         10.97         5.95 o
   8   0  22        308.35        310.71        24.94 o
  -9   1  22        135.71        147.95         9.36 o
  -8   1  22         32.51         34.73         4.06 o
  -7   1  22        212.18        211.46         9.94 o
  -6   1  22         18.65         16.42         2.34 o
  -5   1  22        222.13        218.31         8.46 o
  -4   1  22         20.74         19.54         2.38 o
  -3   1  22       1267.80       1220.69        33.43 o
  -2   1  22        282.52        262.88        10.96 o
  -1   1  22       1177.56       1167.66        34.00 o
   0   1  22        107.71        123.75         5.83 o
   1   1  22       1018.07        934.34        25.43 o
   2   1  22        120.91        130.47         5.54 o
   3   1  22        284.74        273.03        10.40 o
   4   1  22          0.88          3.33         1.69 o
   5   1  22        103.68         82.94         8.30 o
   6   1  22         20.47         16.28         3.28 o
   7   1  22        108.99        117.39         8.93 o
   8   1  22         31.42         44.08         6.79 o
  -9   2  22          3.77         -0.47         3.40 o
  -8   2  22          8.29         12.50         3.69 o
  -7   2  22         11.49          9.09         3.40 o
  -6   2  22         17.76         20.17         3.91 o
  -5   2  22         90.07         80.94         7.07 o
  -4   2  22          2.14          3.69         1.90 o
  -3   2  22          3.49          3.85         1.73 o
  -2   2  22          0.32          4.10         1.53 o
  -1   2  22         16.25         17.39         2.03 o
   0   2  22        155.61        149.49         8.97 o
   1   2  22        396.69        390.95        13.04 o
   2   2  22         42.90         42.06         3.34 o
   3   2  22         30.35         26.84         3.25 o
   4   2  22         24.41         28.75         3.00 o
   5   2  22          7.91          9.91         2.41 o
   6   2  22          8.21         11.35         2.77 o
   7   2  22         27.18         38.37         4.62 o
  -9   3  22         76.18         61.01        22.69 o
  -8   3  22        141.02        108.65        14.62 o
  -7   3  22         11.86         13.32         4.28 o
  -6   3  22          1.04          0.80         2.45 o
  -5   3  22        139.20        126.45        10.87 o
  -4   3  22        644.80        648.09        36.57 o
  -3   3  22          2.26          3.58         2.03 o
  -2   3  22        222.56        235.39        10.20 o
  -1   3  22          0.23          0.89         1.61 o
   0   3  22        277.86        287.27        11.18 o
   1   3  22        132.31        102.08         5.59 o
   2   3  22         36.07         33.46         3.00 o
   3   3  22        163.58        198.88        49.49 o
   4   3  22         17.99         13.22         2.98 o
   5   3  22         17.31         13.31         3.51 o
   6   3  22          1.79          4.25         3.83 o
   7   3  22         18.60         39.32         8.87 o
  -8   4  22          3.47          0.45         4.98 o
  -7   4  22          0.04         -2.14         4.23 o
  -6   4  22         94.56         90.55         9.21 o
  -5   4  22        359.76        343.19        24.91 o
  -4   4  22        200.73        249.78        16.88 o
  -3   4  22          4.91          7.29         2.82 o
  -2   4  22        171.83        195.93        10.28 o
  -1   4  22          1.39          1.46         1.92 o
   0   4  22         73.89         75.78         5.42 o
   1   4  22        101.65         87.40         7.53 o
   2   4  22          1.02          1.92         2.04 o
   3   4  22         68.59         60.70         5.38 o
   4   4  22          4.03          5.14         2.29 o
   5   4  22         12.11         23.01         6.15 o
   6   4  22         76.93        106.12        23.61 o
  -7   5  22         26.63         15.80         5.87 o
  -6   5  22         10.72          9.91         4.97 o
  -5   5  22         29.18         24.24         6.11 o
  -4   5  22         63.12         73.74         7.95 o
  -3   5  22         12.25         14.86         4.09 o
  -2   5  22         66.44         77.90        10.07 o
  -1   5  22        123.74        131.13        11.39 o
   0   5  22        150.33        169.76        10.20 o
   1   5  22        110.21        113.77         8.17 o
   2   5  22          1.39          5.31         2.85 o
   3   5  22         21.86         21.12         4.56 o
   4   5  22          3.43          7.34         3.85 o
   5   5  22         12.48         26.00         9.85 o
  -6   6  22          0.36          5.21         6.71 o
  -5   6  22         74.42         73.66         9.09 o
  -4   6  22         39.76         59.37         8.53 o
  -3   6  22          0.23         -0.17         3.22 o
  -2   6  22         21.23         15.89         6.35 o
  -1   6  22         29.20         20.75         4.28 o
   0   6  22        178.53        229.95        12.87 o
   1   6  22         35.02         50.81         5.73 o
   2   6  22         25.21         27.83         4.56 o
   3   6  22         68.44         65.86         7.54 o
   4   6  22        129.58        147.00        11.81 o
  -3   7  22         21.50         34.36         6.04 o
  -2   7  22          1.87          3.48         3.73 o
  -1   7  22         33.37         25.25         6.79 o
   0   7  22          1.00          2.74         3.38 o
   1   7  22        139.03        181.34        13.21 o
  -9   1  23         34.40         22.75         3.65 o
  -8   1  23          5.58          2.62         3.78 o
  -7   1  23          1.13          0.74         1.65 o
  -6   1  23          8.34          8.27         2.01 o
  -5   1  23        356.11        354.89        13.30 o
  -4   1  23         75.03         80.96         4.58 o
  -3   1  23         75.41         80.99         4.23 o
  -2   1  23        103.75        131.19         5.53 o
  -1   1  23          0.83          5.96         3.15 o
   0   1  23         69.09         66.42         3.89 o
   1   1  23          0.87          7.13         1.85 o
   2   1  23        662.61        633.73        21.15 o
   3   1  23         14.20         12.40         2.19 o
   4   1  23          5.55          3.38         1.85 o
   5   1  23        173.55        160.69        10.17 o
   6   1  23          1.22          0.72         2.31 o
   7   1  23         18.50         20.75         4.31 o
  -9   2  23         43.05         31.55         5.46 o
  -8   2  23          3.94          1.05         2.90 o
  -7   2  23         37.09         34.96         4.78 o
  -6   2  23          2.21         -0.68         2.28 o
  -5   2  23          5.87          4.94         2.31 o
  -4   2  23        149.51        146.85         8.43 o
  -3   2  23        217.28        219.47        10.25 o
  -2   2  23         44.80         44.21         3.54 o
  -1   2  23        150.03        110.27         9.44 o
   0   2  23          0.19          1.44         1.35 o
   1   2  23         25.70         30.49         2.87 o
   2   2  23         65.40         51.00         4.48 o
   3   2  23        122.18        117.23         6.50 o
   4   2  23          3.72          2.73         1.57 o
   5   2  23          2.21          3.81         2.02 o
   6   2  23          0.53         -1.43         2.07 o
   7   2  23        111.24        107.71         9.14 o
  -8   3  23          0.05         -3.98         3.98 o
  -7   3  23         36.50         30.27         5.89 o
  -6   3  23         38.39         36.96         4.63 o
  -5   3  23        224.66        216.74        13.90 o
  -4   3  23         14.47          8.96         2.77 o
  -3   3  23        139.58        124.71         6.81 o
  -2   3  23         64.90         66.09         4.98 o
  -1   3  23         26.34         28.86         4.05 o
   0   3  23          6.08         10.05         2.16 o
   1   3  23         33.93         28.82         2.96 o
   2   3  23          0.41          0.43         1.48 o
   3   3  23         10.95         20.36         4.99 o
   4   3  23          2.13         -0.17         2.22 o
   5   3  23          8.36         10.46         3.51 o
   6   3  23         72.84         86.76         8.08 o
   7   3  23        136.58        185.83        18.20 o
  -8   4  23         27.76         35.93         7.52 o
  -7   4  23         35.83         32.25         7.07 o
  -6   4  23         41.72         39.52         6.88 o
  -5   4  23         14.31         20.46         4.29 o
  -4   4  23         11.53         14.10         3.65 o
  -3   4  23         49.36         58.86         7.86 o
  -2   4  23         19.64         22.17         3.48 o
  -1   4  23          6.01          8.62         2.54 o
   0   4  23         74.75         93.32         6.29 o
   1   4  23         16.27         14.82         2.78 o
   2   4  23        104.12        101.53         6.48 o
   3   4  23         22.37         28.79         3.88 o
   4   4  23          4.16          3.05         3.07 o
   5   4  23         23.31         21.36         4.99 o
   6   4  23          0.01          2.03         3.84 o
  -7   5  23          1.94          0.57         6.39 o
  -6   5  23        118.28        119.36        11.92 o
  -5   5  23         16.32         21.98         5.85 o
  -4   5  23         58.00         74.92         7.98 o
  -3   5  23        106.21        118.35        14.33 o
  -2   5  23         19.04         20.61         5.35 o
  -1   5  23          7.74          4.93         3.99 o
   0   5  23         10.70         19.87         3.82 o
   1   5  23          2.22          2.97         2.63 o
   2   5  23         23.73         21.06         3.99 o
   3   5  23         87.62        112.37        14.53 o
   4   5  23          0.39          3.98         3.69 o
   5   5  23          2.25         11.14         4.87 o
  -5   6  23          0.11          2.17         4.75 o
  -4   6  23          0.07          3.10         3.97 o
  -3   6  23          8.92          5.99         4.03 o
  -2   6  23          0.44          2.05         3.54 o
  -1   6  23          4.26          5.93         3.32 o
   0   6  23          0.71          0.24         2.56 o
   1   6  23          3.32          8.38         3.47 o
   2   6  23          0.91          2.66         2.71 o
   3   6  23         27.42         25.72         4.81 o
  -2   7  23          0.22         -1.55         3.71 o
  -1   7  23         19.17         18.73         5.21 o
   0   7  23         63.17         79.10         7.39 o
  -9   0  24         33.83         38.72         6.70 o
  -8   0  24          4.32         26.21         6.17 o
  -7   0  24         10.45          9.35         3.60 o
  -6   0  24         10.38         14.39         3.51 o
  -5   0  24        567.41        565.54        25.15 o
  -4   0  24         29.11         34.60         4.18 o
  -3   0  24          4.20         14.09         2.75 o
  -2   0  24         96.54         79.53         7.78 o
  -1   0  24          0.22         -0.78         1.74 o
   0   0  24        109.75         94.39         8.07 o
   1   0  24        758.46        751.35        33.86 o
   2   0  24        776.38        687.59        31.75 o
   3   0  24         57.71         72.32         9.44 o
   4   0  24         18.91         15.43         3.59 o
   5   0  24         74.14         83.77        13.39 o
   6   0  24         87.63         80.97        11.79 o
   7   0  24         15.80         10.43         5.91 o
  -9   1  24         11.13          7.66         2.79 o
  -8   1  24         28.11         29.03         3.52 o
  -7   1  24         45.12         44.68         5.64 o
  -6   1  24        102.37        101.49         5.49 o
  -5   1  24         18.73         21.25         2.40 o
  -4   1  24        119.30        126.98         7.25 o
  -3   1  24         24.86         19.87         2.23 o
  -2   1  24         79.99         89.79         5.63 o
  -1   1  24          0.12          2.38         1.33 o
   0   1  24         43.17         37.01         3.39 o
   1   1  24         98.02         77.57         6.87 o
   2   1  24        448.26        429.51        14.14 o
   3   1  24         59.41         59.66         4.21 o
   4   1  24        201.26        194.03         8.39 o
   5   1  24         88.42        106.06         7.34 o
   6   1  24          8.23         11.44         3.19 o
   7   1  24         15.86         19.33         4.22 o
  -8   2  24         16.21         12.07         3.78 o
  -7   2  24         14.50         16.59         3.82 o
  -6   2  24        185.25        205.74        10.62 o
  -5   2  24         24.83         23.84         3.49 o
  -4   2  24          0.09          1.41         1.80 o
  -3   2  24          4.67          5.47         1.99 o
  -2   2  24          9.06          7.26         2.00 o
  -1   2  24         30.67         21.44         2.60 o
   0   2  24        149.97        146.58         7.65 o
   1   2  24         60.78         59.04         4.20 o
   2   2  24         74.66         85.91         5.59 o
   3   2  24         11.95          9.71         2.42 o
   4   2  24         39.71         38.89         3.37 o
   5   2  24         47.66         45.84         4.09 o
   6   2  24         15.98         11.89         2.95 o
   7   2  24         11.94          9.89         3.22 o
  -8   3  24         64.03         79.13        17.79 o
  -7   3  24          0.46         -3.34         3.34 o
  -6   3  24         89.02        103.57         9.58 o
  -5   3  24          0.82         -0.49         2.42 o
  -4   3  24          6.08          3.59         2.43 o
  -3   3  24         44.02         47.51         4.95 o
  -2   3  24         58.02         52.92         4.82 o
  -1   3  24          0.35          2.60         1.86 o
   0   3  24         62.75         62.30         4.57 o
   1   3  24         32.05         24.85         2.67 o
   2   3  24         18.84         25.99         4.76 o
   3   3  24          1.82          4.27         2.15 o
   4   3  24          8.07          5.69         2.65 o
   5   3  24         18.85         15.39         4.00 o
   6   3  24         37.15         30.53         5.12 o
  -7   4  24         32.29         31.74         9.95 o
  -6   4  24          2.61          0.36         3.76 o
  -5   4  24          0.31         -3.25         3.30 o
  -4   4  24         91.47        101.57         7.70 o
  -3   4  24          5.80          5.58         2.90 o
  -2   4  24          0.11         -1.25         2.28 o
  -1   4  24          4.45          7.66         2.87 o
   0   4  24        146.53        168.73         8.72 o
   1   4  24         59.95         52.25         4.66 o
   2   4  24          2.09          3.91         2.46 o
   3   4  24         37.23         52.63        10.03 o
   4   4  24          0.17          3.36         2.75 o
   5   4  24          0.01         -1.99         2.68 o
  -6   5  24         33.54         29.49         6.92 o
  -5   5  24         91.27        108.71         9.95 o
  -4   5  24         67.13         86.86         9.43 o
  -3   5  24          4.71          7.56         3.92 o
  -2   5  24          9.85          5.67         3.45 o
  -1   5  24         37.10         40.90         5.30 o
   0   5  24         26.11         21.22         4.19 o
   1   5  24          2.77          4.57         3.54 o
   2   5  24        127.16        116.35        12.47 o
   3   5  24          9.68         10.84         3.60 o
   4   5  24          3.17          2.98         3.39 o
  -4   6  24          0.73          2.09         4.01 o
  -3   6  24         13.36         12.68         4.54 o
  -2   6  24          2.29          3.53         3.65 o
  -1   6  24          1.21          2.06         3.06 o
   0   6  24          3.15          7.37         3.32 o
   1   6  24          0.55          2.39         3.38 o
   2   6  24          2.96          3.03         2.95 o
   3   6  24         17.28         21.67         4.69 o
  -8   1  25        132.08        117.45         9.64 o
  -7   1  25         16.39         11.15         2.33 o
  -6   1  25          1.23          1.22         1.59 o
  -5   1  25        190.73        183.45         7.66 o
  -4   1  25        175.88        169.64         7.04 o
  -3   1  25         73.12         64.70         3.89 o
  -2   1  25        266.04        269.61        12.98 o
  -1   1  25          0.66          2.56         1.36 o
   0   1  25          0.11          1.89         1.47 o
   1   1  25        514.10        479.63        16.69 o
   2   1  25         23.65         22.92         2.68 o
   3   1  25          2.42          4.92         1.90 o
   4   1  25         61.41         71.73         5.38 o
   5   1  25         60.05         72.43         7.82 o
   6   1  25          0.46          1.22         2.42 o
   7   1  25         42.77         47.29         7.02 o
  -8   2  25          8.40         11.37         3.64 o
  -7   2  25         68.70         70.28         6.37 o
  -6   2  25         38.02         45.47         4.81 o
  -5   2  25         19.08         17.87         3.06 o
  -4   2  25        208.77        195.06         9.61 o
  -3   2  25         79.91         61.42         4.58 o
  -2   2  25          7.28          5.35         1.99 o
  -1   2  25         68.94         57.48         5.84 o
   0   2  25        531.84        542.94        17.76 o
   1   2  25         13.23         11.11         2.26 o
   2   2  25          2.66          5.42         1.96 o
   3   2  25          0.52         -1.76         1.76 o
   4   2  25         17.39         17.37         3.46 o
   5   2  25          1.58          4.28         2.30 o
   6   2  25         33.40         45.52         4.71 o
  -8   3  25         59.10         52.44        14.72 o
  -7   3  25          2.71          2.51         3.94 o
  -6   3  25          2.29          5.77         2.90 o
  -5   3  25         32.70         34.32         4.25 o
  -4   3  25          5.00          1.31         2.16 o
  -3   3  25         50.20         53.15         5.21 o
  -2   3  25        289.41        298.15        20.57 o
  -1   3  25         67.44         69.71         6.81 o
   0   3  25         51.86         66.64         5.45 o
   1   3  25         99.82         95.10         7.83 o
   2   3  25         11.17         11.64         2.42 o
   3   3  25         22.15         18.10         3.14 o
   4   3  25         26.89         21.88         3.94 o
   5   3  25          0.10          7.67         5.51 o
   6   3  25         80.20         87.00        11.67 o
  -7   4  25         14.33         15.28         5.29 o
  -6   4  25        122.45        117.72        16.33 o
  -5   4  25         15.86         11.79         4.46 o
  -4   4  25         40.70         42.57         6.02 o
  -3   4  25          0.00          0.44         2.63 o
  -2   4  25         14.04         17.29         3.48 o
  -1   4  25          7.95         10.10         2.74 o
   0   4  25          0.85          1.62         2.17 o
   1   4  25        383.36        383.74        17.26 o
   2   4  25         41.30         42.47         5.98 o
   3   4  25         26.71         35.77         7.47 o
   4   4  25          1.31          1.64         2.57 o
   5   4  25          1.54          6.62         3.21 o
  -6   5  25          4.55          1.91         5.89 o
  -5   5  25        113.56        118.83        10.62 o
  -4   5  25        157.57        198.63        13.16 o
  -3   5  25         65.05         82.65        10.05 o
  -2   5  25         26.82         22.55         5.35 o
  -1   5  25         54.49         51.65        13.33 o
   0   5  25         28.39         33.07         4.94 o
   1   5  25         76.62         74.67         7.46 o
   2   5  25         19.91         22.73         4.36 o
   3   5  25         10.34          6.41         3.78 o
   4   5  25         28.32         38.31         9.79 o
  -4   6  25         16.25         19.86         5.54 o
  -3   6  25         43.13         45.31         6.59 o
  -2   6  25         23.60         22.95         5.07 o
  -1   6  25          0.98          2.42         3.30 o
   0   6  25          1.48          3.56         3.34 o
   1   6  25          3.02          5.49         3.17 o
   2   6  25         21.80         26.75         4.85 o
  -8   0  26         26.98         19.25         5.03 o
  -7   0  26        288.56        264.21        18.42 o
  -6   0  26        220.68        175.84        15.81 o
  -5   0  26        220.62        231.11        12.78 o
  -4   0  26         11.04          6.48         2.69 o
  -3   0  26         56.85         43.98         4.74 o
  -2   0  26         12.31         11.05         2.94 o
  -1   0  26        270.48        266.50        13.40 o
   0   0  26       1258.24       1343.09        52.37 o
   1   0  26        664.47        726.04        47.95 o
   2   0  26         35.91         40.12         5.11 o
   3   0  26         19.74         16.13         5.06 o
   4   0  26        190.34        193.47        15.80 o
   5   0  26         13.06         18.32         4.48 o
   6   0  26        133.11        128.22        26.76 o
  -8   1  26          0.16          0.30         1.97 o
  -7   1  26         41.48         40.03         3.63 o
  -6   1  26         33.79         29.25         3.01 o
  -5   1  26          0.30         -0.78         1.42 o
  -4   1  26         40.69         38.60         3.16 o
  -3   1  26         78.51         74.76         4.35 o
  -2   1  26         10.47         10.90         1.94 o
  -1   1  26        400.48        375.18        13.95 o
   0   1  26        659.41        681.63        22.72 o
   1   1  26        112.47        122.10         6.50 o
   2   1  26         26.08         27.04         2.86 o
   3   1  26         19.00         22.89         2.91 o
   4   1  26         48.45         58.22         5.30 o
   5   1  26         54.11         53.79         5.31 o
   6   1  26         35.74         37.29         5.09 o
  -8   2  26          2.72         -1.34         2.86 o
  -7   2  26          6.46          8.20         3.60 o
  -6   2  26         38.22         36.92         4.61 o
  -5   2  26         41.37         46.54         5.47 o
  -4   2  26          0.36          0.74         2.09 o
  -3   2  26          0.33         -0.53         1.96 o
  -2   2  26         25.29         17.11         2.87 o
  -1   2  26          0.04          0.83         1.83 o
   0   2  26         36.16         39.25         5.71 o
   1   2  26         57.72         76.88         5.78 o
   2   2  26         54.16         63.04         5.03 o
   3   2  26         56.39         57.13         5.41 o
   4   2  26         27.12         45.40         8.63 o
   5   2  26        226.91        239.26        17.39 o
   6   2  26         76.18         89.95         7.22 o
  -7   3  26         31.72         29.82         5.44 o
  -6   3  26        302.22        355.18        30.76 o
  -5   3  26        193.86        192.58        11.56 o
  -4   3  26          0.19         -1.97         1.97 o
  -3   3  26         53.21         58.66         5.50 o
  -2   3  26          0.02          0.33         2.20 o
  -1   3  26          5.66          3.19         2.31 o
   0   3  26         45.17         33.88         3.76 o
   1   3  26        106.91        129.37         6.79 o
   2   3  26          3.52          0.28         1.87 o
   3   3  26         26.30         35.40         5.72 o
   4   3  26          1.46          1.47         2.62 o
   5   3  26        228.26        237.24        14.00 o
  -6   4  26          3.65          0.64         4.15 o
  -5   4  26         60.78         57.59         7.26 o
  -4   4  26        241.20        265.43        19.13 o
  -3   4  26         18.46         17.09         4.28 o
  -2   4  26        138.48        163.63        16.91 o
  -1   4  26          2.23          4.32         3.04 o
   0   4  26          9.28          5.60         4.45 o
   1   4  26         30.66         37.31         4.27 o
   2   4  26         12.12         11.23         3.29 o
   3   4  26          1.78          4.80         2.66 o
   4   4  26         12.07          4.47         2.96 o
  -5   5  26         64.81         68.40        10.03 o
  -4   5  26         43.48         47.27         7.03 o
  -3   5  26         18.75         14.55         4.64 o
  -2   5  26          6.13          8.88         4.04 o
  -1   5  26         22.45         13.61         4.51 o
   0   5  26          8.05         11.65         3.93 o
   1   5  26          3.03          5.63         3.34 o
   2   5  26          0.01          4.15         2.94 o
   3   5  26          0.49          5.02         3.67 o
  -3   6  26          3.78          3.44         5.81 o
  -2   6  26         11.63         12.00         4.44 o
  -1   6  26         65.06         55.36        14.44 o
   0   6  26          4.38         13.72         4.25 o
   1   6  26          6.08          5.86         4.02 o
  -8   1  27          6.07          3.17         2.09 o
  -7   1  27          4.86          6.53         2.22 o
  -6   1  27          3.21          1.87         1.78 o
  -5   1  27         74.75         70.88         4.28 o
  -4   1  27         16.23         18.12         2.32 o
  -3   1  27         13.76         11.15         1.99 o
  -2   1  27         47.67         46.22         3.52 o
  -1   1  27          3.90          8.23         2.04 o
   0   1  27        125.28        132.21         7.90 o
   1   1  27        452.85        451.02        17.82 o
   2   1  27          3.06          0.13         1.64 o
   3   1  27         66.98         79.82         5.17 o
   4   1  27        140.05        151.82        10.47 o
   5   1  27          0.00         -1.01         2.16 o
   6   1  27         71.85         69.87         7.26 o
  -7   2  27         22.79         19.88         3.95 o
  -6   2  27         54.13         53.23         5.36 o
  -5   2  27          0.02         -0.19         2.31 o
  -4   2  27        115.79        107.81         7.77 o
  -3   2  27          0.22         -0.77         2.08 o
  -2   2  27        395.16        412.74        16.19 o
  -1   2  27         43.50         45.69         4.70 o
   0   2  27        246.07        253.13        20.56 o
   1   2  27          0.04          2.26         1.93 o
   2   2  27          5.82          5.09         2.41 o
   3   2  27        114.19        131.20         8.83 o
   4   2  27          8.72          5.90         3.14 o
   5   2  27          6.24          5.20         3.38 o
  -7   3  27         49.40         38.79         5.92 o
  -6   3  27        146.78        158.86         9.11 o
  -5   3  27         28.18         31.15         3.91 o
  -4   3  27          6.10          6.30         2.63 o
  -3   3  27         10.87         12.33         2.80 o
  -2   3  27         23.57         30.17         5.35 o
  -1   3  27          2.81          0.37         1.93 o
   0   3  27          2.39          4.70         2.09 o
   1   3  27         82.98         78.37         5.59 o
   2   3  27        109.20        122.15         8.57 o
   3   3  27        100.63        102.65         8.36 o
   4   3  27         34.93         35.59         4.96 o
   5   3  27        378.53        425.92        21.11 o
  -6   4  27        104.05        106.85        10.02 o
  -5   4  27          0.92         -2.29         3.49 o
  -4   4  27          0.39          0.44         3.44 o
  -3   4  27          0.00         -0.51         3.14 o
  -2   4  27         18.06         16.95         4.15 o
  -1   4  27         46.15         52.29         9.00 o
   0   4  27         69.70         87.90         7.37 o
   1   4  27         75.20         87.16         7.32 o
   2   4  27         25.40         30.56         4.76 o
   3   4  27         85.34         67.19         6.12 o
   4   4  27         11.15         10.78         3.52 o
  -4   5  27          6.82          7.75         4.30 o
  -3   5  27         59.18         57.13         6.85 o
  -2   5  27         23.98         24.68         4.43 o
  -1   5  27         49.55         63.58        10.97 o
   0   5  27          1.14          4.09         3.19 o
   1   5  27          1.57          8.74         3.65 o
   2   5  27         80.49         83.22         8.14 o
  -7   0  28          7.28         13.35         4.16 o
  -6   0  28          2.49          2.30         2.85 o
  -5   0  28          0.09         -1.74         2.16 o
  -4   0  28        102.88        117.00         8.25 o
  -3   0  28         46.30         49.23         5.95 o
  -2   0  28         14.75          9.28         2.92 o
  -1   0  28         53.10         40.72         5.01 o
   0   0  28        597.62        659.69        28.17 o
   1   0  28          0.00         -1.04         2.21 o
   2   0  28        216.97        215.63        19.79 o
   3   0  28          5.30          2.71         2.90 o
   4   0  28         12.15         16.38         4.34 o
   5   0  28          0.04         -1.95         4.13 o
  -7   1  28         30.97         25.13         3.80 o
  -6   1  28          6.06          9.54         2.89 o
  -5   1  28         38.35         34.16         3.12 o
  -4   1  28         43.80         42.83         3.21 o
  -3   1  28        106.41        100.87         6.57 o
  -2   1  28         18.12         18.61         2.42 o
  -1   1  28        286.78        314.88        10.91 o
   0   1  28         43.45         44.07         3.56 o
   1   1  28         53.18         59.97         4.26 o
   2   1  28          8.65          9.01         2.24 o
   3   1  28        101.33        104.90         9.70 o
   4   1  28          0.26         -1.02         2.10 o
   5   1  28         37.70         43.90         6.32 o
  -7   2  28         42.02         41.70         5.30 o
  -6   2  28         61.02         60.17         5.70 o
  -5   2  28         30.97         25.18         3.98 o
  -4   2  28         21.14         24.55         3.88 o
  -3   2  28          1.31         -0.43         2.18 o
  -2   2  28         39.02         45.64         4.65 o
  -1   2  28         26.56         26.26         3.69 o
   0   2  28          0.04          3.94         2.22 o
   1   2  28         87.53         98.31        10.34 o
   2   2  28          7.51          6.81         2.67 o
   3   2  28         24.27         26.58         5.51 o
   4   2  28         25.14         32.72         7.24 o
   5   2  28        238.02        253.83        14.95 o
  -6   3  28         13.95         15.14         4.73 o
  -5   3  28          0.93          1.94         2.50 o
  -4   3  28         10.69          8.48         2.86 o
  -3   3  28          2.84          2.05         2.24 o
  -2   3  28         35.14         37.44         4.22 o
  -1   3  28         21.74         16.23         3.00 o
   0   3  28        101.44        104.47        13.36 o
   1   3  28          8.68          8.22         2.45 o
   2   3  28         63.74         64.95         6.05 o
   3   3  28          7.58          7.75         3.01 o
   4   3  28         80.95         92.70        11.09 o
  -5   4  28          0.00          1.73         3.90 o
  -4   4  28          1.02          1.20         3.59 o
  -3   4  28         14.74         11.86         4.80 o
  -2   4  28          4.20          2.26         3.29 o
  -1   4  28          0.48          1.00         2.94 o
   0   4  28        204.17        229.42        24.63 o
   1   4  28          3.06          6.84         3.50 o
   2   4  28         15.12         17.97         4.28 o
   3   4  28         68.71         73.29         6.72 o
  -3   5  28        101.51        128.46        11.30 o
  -2   5  28          0.07         -2.39         3.30 o
  -1   5  28          1.04          1.36         3.17 o
   0   5  28          0.07          1.92         3.97 o
   1   5  28         52.30         62.44         8.86 o
  -7   1  29          0.06         -1.17         2.86 o
  -6   1  29          0.25         -0.64         1.77 o
  -5   1  29          3.06          1.88         1.56 o
  -4   1  29         18.52         19.81         2.48 o
  -3   1  29          5.54          4.88         1.67 o
  -2   1  29         11.69         12.23         2.09 o
  -1   1  29        162.09        173.14        10.86 o
   0   1  29         38.63         36.99         3.40 o
   1   1  29         17.81         16.02         2.46 o
   2   1  29        144.42        127.36        12.01 o
   3   1  29         16.34         15.93         2.92 o
   4   1  29         22.53         25.62         3.74 o
   5   1  29         65.25         76.70         9.54 o
  -6   2  29          0.06         -2.57         2.57 o
  -5   2  29          0.87         -2.54         2.54 o
  -4   2  29         26.05         24.35         3.75 o
  -3   2  29         27.45         23.12         3.62 o
  -2   2  29          7.35         13.48         3.03 o
  -1   2  29         15.05         14.47         3.13 o
   0   2  29         35.46         32.69         5.64 o
   1   2  29         12.07         11.57         3.52 o
   2   2  29         15.98         22.22         4.08 o
   3   2  29         48.62         52.74         8.48 o
   4   2  29          0.09         -2.29         3.60 o
  -6   3  29          3.53          2.40         3.66 o
  -5   3  29         23.09         21.67         3.87 o
  -4   3  29          1.67          3.10         2.69 o
  -3   3  29          3.20         -0.29         2.39 o
  -2   3  29         72.01         74.49         7.50 o
  -1   3  29         22.99         22.68         3.44 o
   0   3  29          0.87          2.86         2.29 o
   1   3  29          0.02         -0.64         2.03 o
   2   3  29          7.10         10.66         3.23 o
   3   3  29         37.54         32.75         5.01 o
   4   3  29          0.22         -3.33         3.96 o
  -4   4  29          3.71          4.57         3.74 o
  -3   4  29          0.38         -2.13         3.35 o
  -2   4  29          0.62         -3.11         3.13 o
  -1   4  29          6.10          2.44         4.51 o
   0   4  29          7.70          8.73         3.61 o
   1   4  29          0.59          2.41         3.08 o
   2   4  29          0.42          1.63         3.12 o
  -2   5  29          2.58          8.60         4.03 o
  -1   5  29         11.70         17.75         5.12 o
   0   5  29         11.03          1.59         5.55 o
  -6   0  30         14.92         27.19         4.79 o
  -5   0  30         12.15         13.32         3.75 o
  -4   0  30          7.03          8.96         3.31 o
  -3   0  30         11.37          9.52         3.15 o
  -2   0  30        116.98        116.72        12.81 o
  -1   0  30        319.85        334.81        18.95 o
   0   0  30         44.66         60.16         6.45 o
   1   0  30         75.43         75.96        10.64 o
   2   0  30         26.33         29.90         5.12 o
   3   0  30         58.15         74.97         7.86 o
   4   0  30         17.42         24.25         6.09 o
  -6   1  30         18.62         12.15         3.58 o
  -5   1  30         31.08         24.17         4.11 o
  -4   1  30         20.77         20.24         3.62 o
  -3   1  30        117.73        113.70         7.10 o
  -2   1  30        202.49        191.87        13.96 o
  -1   1  30          1.27          4.33         1.68 o
   0   1  30          7.59          7.76         2.08 o
   1   1  30        144.90        162.22         8.65 o
   2   1  30         21.63         23.19         3.25 o
   3   1  30         32.34         32.86         3.92 o
   4   1  30          1.19          0.47         2.56 o
  -6   2  30          3.63          4.88         3.31 o
  -5   2  30          3.82          4.96         3.05 o
  -4   2  30          4.54          3.55         2.77 o
  -3   2  30          2.51         -0.04         2.46 o
  -2   2  30          4.24          6.11         2.82 o
  -1   2  30        250.82        298.32        18.35 o
   0   2  30          1.35          3.32         2.44 o
   1   2  30          8.26         13.51         3.35 o
   2   2  30          9.64         10.75         3.18 o
   3   2  30        124.64        140.79        10.81 o
   4   2  30         22.67         28.65         6.14 o
  -5   3  30          1.33          2.37         3.23 o
  -4   3  30         20.16         20.24         3.89 o
  -3   3  30          6.11          3.69         2.81 o
  -2   3  30         33.69         32.22         4.34 o
  -1   3  30         46.46         44.69         4.71 o
   0   3  30          0.15         -0.04         2.29 o
   1   3  30        319.77        316.63        15.62 o
   2   3  30         62.30         65.96         9.13 o
   3   3  30          5.08          3.79         3.05 o
  -3   4  30          3.36         -1.27         3.53 o
  -2   4  30          6.64          5.92         4.01 o
  -1   4  30        152.50        201.79        29.75 o
   0   4  30        122.53        172.91        23.86 o
   1   4  30         32.03         47.91         6.37 o
  -6   1  31         20.59          6.09         4.62 o
  -5   1  31          0.73         -0.72         2.55 o
  -4   1  31         45.42         52.15         5.37 o
  -3   1  31          7.11          7.58         2.95 o
  -2   1  31         51.61         55.12         5.20 o
  -1   1  31          1.79          5.40         2.68 o
   0   1  31         19.92         19.55         3.69 o
   1   1  31          1.66          6.83         2.28 o
   2   1  31          0.41          1.09         2.12 o
   3   1  31         96.37        112.97         8.60 o
  -5   2  31          0.33         -1.32         2.87 o
  -4   2  31          2.12          2.87         2.73 o
  -3   2  31         56.91         48.97         5.15 o
  -2   2  31        357.76        371.92        17.32 o
  -1   2  31        180.28        192.44        10.25 o
   0   2  31          1.49          0.57         2.43 o
   1   2  31          0.62         -0.98         2.45 o
   2   2  31         20.24         26.28         4.30 o
   3   2  31         18.73         25.08         7.38 o
  -4   3  31         10.09         10.03         4.20 o
  -3   3  31          5.06          2.45         2.81 o
  -2   3  31          6.10          6.38         3.04 o
  -1   3  31          4.34          5.18         2.74 o
   0   3  31          2.42          2.89         2.63 o
   1   3  31          7.07          8.73         3.27 o
   2   3  31         35.87         51.89         9.10 o
  -2   4  31          0.48         -4.36         8.72 o
  -1   4  31         23.49         23.98         4.79 o
  -5   0  32        162.98        181.82        13.94 o
  -4   0  32         50.44         56.40         6.23 o
  -3   0  32        186.32        181.22        21.91 o
  -2   0  32        194.70        201.36        12.93 o
  -1   0  32        229.94        218.13        14.60 o
   0   0  32        259.07        311.71        28.38 o
   1   0  32        164.87        159.59        14.93 o
   2   0  32        264.94        297.08        27.90 o
   3   0  32        258.99        319.79        35.95 o
  -5   1  32          3.36         -0.15         2.71 o
  -4   1  32        132.35        149.49        12.18 o
  -3   1  32        104.04        101.42         7.50 o
  -2   1  32        140.51        150.41         9.15 o
  -1   1  32        125.88        146.48         9.15 o
   0   1  32          0.38          0.98         2.60 o
   1   1  32         46.70         45.50         7.50 o
   2   1  32         21.46         23.32         3.04 o
  -4   2  32          0.52         -2.54         2.54 o
  -3   2  32         12.74         12.87         3.49 o
  -2   2  32         33.43         31.84         4.54 o
  -1   2  32         36.72         44.60         5.19 o
   0   2  32         49.97         54.69         9.78 o
   1   2  32         13.61         11.60         3.48 o
   2   2  32         94.37        114.77        10.34 o
  -3   3  32          3.60          1.26         2.85 o
  -2   3  32         49.02         40.00         4.90 o
  -1   3  32         20.00         13.78         4.02 o
   0   3  32          2.74          3.06         3.00 o
  -4   1  33         91.59         90.38         7.34 o
  -3   1  33        164.60        159.75         9.60 o
  -2   1  33         26.06         26.65         4.32 o
  -1   1  33         54.72         50.81         5.65 o
   0   1  33         15.82         15.64         3.87 o
   1   1  33          8.47         11.90         3.59 o
  -3   2  33        125.99        113.25        10.95 o
  -2   2  33         29.75         35.43         5.04 o
  -1   2  33         79.37         78.27         6.89 o
   0   2  33         31.50         35.21         4.98 o
  -2   0  34         20.13         25.99         5.26 o
  -1   0  34         74.94         75.74         7.77 o
   0   0  34         24.44         45.91         6.32 o
  -2   1  34          3.50          1.80         6.14 o
  -1   1  34        100.46        100.18         9.71 o
                                                
